# Supplementary material for: Nuclear actin-dependent Meg3 expression suppresses metabolic genes by affecting the chromatin architecture at sites of elevated H3K27 acetylation levels
Source: Nucleic Acids Res. 2025 Apr 14;53(7):gkaf280. doi: 10.1093/nar/gkaf280 (PMC11995268; doi:10.1093/nar/gkaf280)
Supplement: gkaf280_Supplemental_Files [file gkaf280_supplemental_files.zip]

Archive with 6 entries (6 files):
- El Said et al 2024 - supplementary figures and figure legends - revised.pdf
- Supplementary table 1.xlsx
- Supplementary table 2.xlsx
- Supplementary table 4.xlsx
- Supplementary table 5.xlsx
- Supplementary_table_3.xlsx
