# Supplementary material for: Nuclear actin-dependent Meg3 expression suppresses metabolic genes by affecting the chromatin architecture at sites of elevated H3K27 acetylation levels
Source: Nucleic Acids Res. 2025 Apr 14;53(7):gkaf280. doi: 10.1093/nar/gkaf280 (PMC11995268; doi:10.1093/nar/gkaf280)
Supplement: gkaf280_Supplemental_Files [file gkaf280_supplemental_files.zip › Supplementary table 1.xlsx]

## Sheet: ChIRP-MS WT
Supplementary Table 1
Annotation of ChIRP-MS data in beta actin KO MEFs
Accession	-10lgP	Coverage (%)	#Peptides	#Unique	Avg. Mass	Description
P63260	239.49	43	10	7	41793	Actin cytoplasmic 2 OS=Mus musculus OX=10090 GN=Actg1 PE=1 SV=1
P60710	239.49	43	10	7	41737	Actin cytoplasmic 1 OS=Mus musculus OX=10090 GN=Actb PE=1 SV=1
Q8CGP6	36.92	20	2	2	13950	Histone H2A type 1-H OS=Mus musculus OX=10090 GN=H2ac12 PE=1 SV=3
Q64523	36.92	20	2	2	13988	Histone H2A type 2-C OS=Mus musculus OX=10090 GN=H2ac20 PE=1 SV=3
Q8R1M2	36.92	20	2	2	14045	Histone H2A.J OS=Mus musculus OX=10090 GN=H2aj PE=1 SV=1
Q8BFU2	36.92	20	2	2	14121	Histone H2A type 3 OS=Mus musculus OX=10090 GN=H2ac25 PE=1 SV=3
C0HKE2	36.92	20	2	2	14135	Histone H2A type 1-C OS=Mus musculus OX=10090 GN=H2ac6 PE=1 SV=1
C0HKE1	36.92	20	2	2	14135	Histone H2A type 1-B OS=Mus musculus OX=10090 GN=H2ac4 PE=1 SV=1
Q8CGP7	36.92	20	2	2	14150	Histone H2A type 1-K OS=Mus musculus OX=10090 GN=H2ac15 PE=1 SV=3
Q6GSS7	36.92	20	2	2	14095	Histone H2A type 2-A OS=Mus musculus OX=10090 GN=Hist2h2aa2 PE=1 SV=3
Q8CGP5	36.92	20	2	2	14162	Histone H2A type 1-F OS=Mus musculus OX=10090 GN=Hist1h2af PE=1 SV=3
P20152	165.27	18	7	5	53688	Vimentin OS=Mus musculus OX=10090 GN=Vim PE=1 SV=3
P52480	195.17	16	5	5	57845	Pyruvate kinase PKM OS=Mus musculus OX=10090 GN=Pkm PE=1 SV=4
P10126	176.42	15	5	5	50114	Elongation factor 1-alpha 1 OS=Mus musculus OX=10090 GN=Eef1a1 PE=1 SV=3
P16858	189.26	14	4	4	35810	Glyceraldehyde-3-phosphate dehydrogenase OS=Mus musculus OX=10090 GN=Gapdh PE=1 SV=2
P06151	75.79	13	2	2	36499	Heat shock cognate 71 kDa protein OS=Mus musculus OX=10090 GN=Hspa8 PE=1 SV=1
P06151	75.79	13	2	2	36499	L-lactate dehydrogenase A chain OS=Mus musculus OX=10090 GN=Ldha PE=1 SV=3
P99024	214.48	12	5	5	49671	Tubulin beta-5 chain OS=Mus musculus OX=10090 GN=Tubb5 PE=1 SV=1
P05213	178.26	12	3	3	50152	Tubulin alpha-1B chain OS=Mus musculus OX=10090 GN=Tuba1b PE=1 SV=2
P68373	178.26	12	3	3	49909	Tubulin alpha-1C chain OS=Mus musculus OX=10090 GN=Tuba1c PE=1 SV=1
Q9JJZ2	178.26	12	3	3	50052	Tubulin alpha-8 chain OS=Mus musculus OX=10090 GN=Tuba8 PE=1 SV=1
P68368	178.26	12	3	3	49924	Tubulin alpha-4A chain OS=Mus musculus OX=10090 GN=Tuba4a PE=1 SV=1
P68134	134.29	12	5	1	42051	Actin alpha cardiac muscle 1 OS=Mus musculus OX=10090 GN=Actc1 PE=1 SV=1
P45591	98.78	10	1	1	18710	Annexin A2 OS=Mus musculus OX=10090 GN=Anxa2 PE=1 SV=2
P07356	122.74	9	2	2	38676	Actin alpha skeletal muscle OS=Mus musculus OX=10090 GN=Acta1 PE=1 SV=1
P54227	78.18	9	1	1	17274	Stathmin OS=Mus musculus OX=10090 GN=Stmn1 PE=1 SV=2
P49312	47.9	9	2	2	34196	Heterogeneous nuclear ribonucleoprotein A1 OS=Mus musculus OX=10090 GN=Hnrnpa1 PE=1 SV=2
P63242	53	8	1	1	16832	Eukaryotic translation initiation factor 5A-1 OS=Mus musculus OX=10090 GN=Eif5a PE=1 SV=2
Q8BGY2	53	8	1	1	16793	Eukaryotic translation initiation factor 5A-2 OS=Mus musculus OX=10090 GN=Eif5a2 PE=1 SV=3
P62984	69.65	7	1	1	14728	Ubiquitin-60S ribosomal protein L40 OS=Mus musculus OX=10090 GN=Uba52 PE=1 SV=2
P62983	69.65	6	1	1	17951	Ubiquitin-40S ribosomal protein S27a OS=Mus musculus OX=10090 GN=Rps27a PE=1 SV=2
P17742	58.07	5	1	1	17971	Peptidyl-prolyl cis-trans isomerase A OS=Mus musculus OX=10090 GN=Ppia PE=1 SV=2
P17183	74.68	4	1	1	47297	Gamma-enolase OS=Mus musculus OX=10090 GN=Eno2 PE=1 SV=2
P17182	74.68	4	1	1	47141	Alpha-enolase OS=Mus musculus OX=10090 GN=Eno1 PE=1 SV=3
P21550	74.68	4	1	1	47025	Beta-enolase OS=Mus musculus OX=10090 GN=Eno3 PE=1 SV=3
P68254	69.36	4	1	1	27778	14-3-3 protein theta OS=Mus musculus OX=10090 GN=Ywhaq PE=1 SV=1
P63101	69.36	4	1	1	27771	14-3-3 protein zeta/delta OS=Mus musculus OX=10090 GN=Ywhaz PE=1 SV=1
Q9CQV8	69.36	4	1	1	28086	14-3-3 protein beta/alpha OS=Mus musculus OX=10090 GN=Ywhab PE=1 SV=3
P68510	69.36	4	1	1	28212	14-3-3 protein eta OS=Mus musculus OX=10090 GN=Ywhah PE=1 SV=2
P61982	69.36	4	1	1	28303	14-3-3 protein gamma OS=Mus musculus OX=10090 GN=Ywhag PE=1 SV=2
O70456	69.36	4	1	1	27706	14-3-3 protein sigma OS=Mus musculus OX=10090 GN=Sfn PE=1 SV=2
P62259	69.36	4	1	1	29174	14-3-3 protein epsilon OS=Mus musculus OX=10090 GN=Ywhae PE=1 SV=1
P62631	80.94	4	2	2	50454	Elongation factor 1-alpha 2 OS=Mus musculus OX=10090 GN=Eef1a2 PE=1 SV=1
Q8VDD5	182.23	3	4	3	226370	Myosin-9 OS=Mus musculus OX=10090 GN=Myh9 PE=1 SV=4
P0CG49	69.65	3	1	1	34369	Polyubiquitin-B OS=Mus musculus OX=10090 GN=Ubb PE=2 SV=1
O08638	93.35	2	2	1	227026	Cofilin-2 OS=Mus musculus OX=10090 GN=Cfl2 PE=1 SV=1
P63017	84.58	2	1	1	70871	Filamin-A OS=Mus musculus OX=10090 GN=Flna PE=1 SV=5
P11499	72.24	2	2	2	83281	Heat shock protein HSP 90-beta OS=Mus musculus OX=10090 GN=Hsp90ab1 PE=1 SV=3
Q8BTM8	92.18	1	2	2	281219	Myosin-11 OS=Mus musculus OX=10090 GN=Myh11 PE=1 SV=1
P0CG50	69.65	1	1	1	82550	Polyubiquitin-C OS=Mus musculus OX=10090 GN=Ubc PE=1 SV=2
P57780	52.6	1	1	1	104977	Alpha-actinin-4 OS=Mus musculus OX=10090 GN=Actn4 PE=1 SV=1
P26039	51.54	1	1	1	269819	Talin-1 OS=Mus musculus OX=10090 GN=Tln1 PE=1 SV=2
E9Q555	37.18	0	2	2	584265	E3 ubiquitin-protein ligase RNF213 OS=Mus musculus OX=10090 GN=Rnf213 PE=1 SV=3
A3KFM7	33.99	0	1	1	305396	Chromodomain-helicase-DNA-binding protein 6 OS=Mus musculus OX=10090 GN=Chd6 PE=1 SV=1

## Sheet: ChIRP-MS KO
Supplementary Table 1
Annotation of ChIRP-MS data in beta actin KO MEFs
Accession	-10lgP	Coverage (%)	#Peptides	#Unique	Avg. Mass	filtered no keratin no rnases
Q64475	81.31	18	3	3	13952	Histone H2B type 1-B OS=Mus musculus OX=10090 GN=H2bc3 PE=1 SV=3
P10853	81.31	18	3	3	13936	Histone H2B type 1-F/J/L OS=Mus musculus OX=10090 GN=H2bc15 PE=1 SV=2
Q8CGP1	81.31	18	3	3	13920	Histone H2B type 1-K OS=Mus musculus OX=10090 GN=H2bc12 PE=1 SV=3
Q8CGP2	81.31	18	3	3	13992	Histone H2B type 1-P OS=Mus musculus OX=10090 GN=Hist1h2bp PE=1 SV=3
P70696	81.31	18	3	3	14237	Histone H2B type 1-A OS=Mus musculus OX=10090 GN=H2bc1 PE=1 SV=3
P62806	106.73	17	2	2	11367	Histone H4 OS=Mus musculus OX=10090 GN=H4c16 PE=1 SV=2
P07724	150.97	13	8	8	68693	Albumin OS=Mus musculus OX=10090 GN=Alb PE=1 SV=3
P68433	34.76	10	2	2	15404	Histone H3.1 OS=Mus musculus OX=10090 GN=H3c11 PE=1 SV=2
P84244	34.76	10	2	2	15328	Histone H3.3 OS=Mus musculus OX=10090 GN=H3-3b PE=1 SV=2
P02301	34.76	10	2	2	15315	Histone H3.3C OS=Mus musculus OX=10090 GN=H3-5 PE=3 SV=3
P84228	34.76	10	2	2	15388	Histone H3.2 OS=Mus musculus OX=10090 GN=H3c15 PE=1 SV=2
P20152	46.57	4	2	1	53688	Vimentin OS=Mus musculus OX=10090 GN=Vim PE=1 SV=3
P10126	109.27	4	3	3	50114	Elongation factor 1-alpha 1 OS=Mus musculus OX=10090 GN=Eef1a1 PE=1 SV=3
P62631	109.27	4	3	3	50454	Elongation factor 1-alpha 2 OS=Mus musculus OX=10090 GN=Eef1a2 PE=1 SV=1
Q9R1T2	31.73	3	1	1	38620	SUMO-activating enzyme subunit 1 OS=Mus musculus OX=10090 GN=Sae1 PE=1 SV=1
P63260	32.59	2	1	1	41793	Actin cytoplasmic 2 OS=Mus musculus OX=10090 GN=Actg1 PE=1 SV=1
P60710	32.59	2	1	1	41737	Actin cytoplasmic 1 OS=Mus musculus OX=10090 GN=Actb PE=1 SV=1
P68373	49.86	2	1	1	49909	Tubulin alpha-1C chain OS=Mus musculus OX=10090 GN=Tuba1c PE=1 SV=1
P05213	49.86	2	1	1	50152	Tubulin alpha-1B chain OS=Mus musculus OX=10090 GN=Tuba1b PE=1 SV=2
P68369	49.86	2	1	1	50136	Tubulin alpha-1A chain OS=Mus musculus OX=10090 GN=Tuba1a PE=1 SV=1
P63268	32.59	2	1	1	41877	Actin gamma-enteric smooth muscle OS=Mus musculus OX=10090 GN=PE=1 SV=1
Q8BFZ3	32.59	2	1	1	42004	Beta-actin-like protein 2 OS=Mus musculus OX=10090 GN=Actbl2 PE=1 SV=1
P68033	32.59	2	1	1	42019	Actin alpha cardiac muscle 1 OS=Mus musculus OX=10090 GN=Actc1 PE=1 SV=1
P62737	32.59	2	1	1	42009	Actin aortic smooth muscle OS=Mus musculus OX=10090 GN=Acta2 PE=1 SV=1
P68134	32.59	2	1	1	42051	Actin alpha skeletal muscle OS=Mus musculus OX=10090 GN=Acta1 PE=1 SV=1
Q9CX86	29.7	2	1	1	30530	Heterogeneous nuclear ribonucleoprotein A0 OS=Mus musculus OX=10090 GN=Hnrnpa0 PE=1 SV=1
P49312	29.7	2	1	1	34196	Heterogeneous nuclear ribonucleoprotein A1 OS=Mus musculus OX=10090 GN=Hnrnpa1 PE=1 SV=2
O88569	29.7	2	1	1	37403	Heterogeneous nuclear ribonucleoproteins A2/B1 OS=Mus musculus OX=10090 GN=Hnrnpa2b1 PE=1 SV=2
Q8BG05	29.7	2	1	1	39652	Heterogeneous nuclear ribonucleoprotein A3 OS=Mus musculus OX=10090 GN=Hnrnpa3 PE=1 SV=1
P11499	36.99	1	1	1	83281	Heat shock protein HSP 90-beta OS=Mus musculus OX=10090 GN=Hsp90ab1 PE=1 SV=3
O35709	28.6	1	1	1	66113	Ectoderm-neural cortex protein 1 OS=Mus musculus OX=10090 GN=Enc1 PE=2 SV=2
Q7SIG6	25.24	1	1	1	106805	Arf-GAP with SH3 domain ANK repeat and PH domain-containing protein 2 OS=Mus musculus OX=10090 GN=Asap2 PE=1 SV=3
Q9ERU9	25.02	1	1	1	341122	E3 SUMO-protein ligase RanBP2 OS=Mus musculus OX=10090 GN=Ranbp2 PE=1 SV=2
E9Q8T7	29.3	0	1	1	487074	Dynein axonemal heavy chain 1 OS=Mus musculus OX=10090 GN=Dnah1 PE=1 SV=1

## Sheet: ChIRP-MS- Venn data 
Supplementary Table 1
ChIRP-MS Venn diagram data in WT and beta actin KO MEFs
Names	total	elements	WT coverage	KO coverage
		Actin cytoplasmic 1 OS=Mus musculus OX=10090 GN=Actb PE=1 SV=1	43	2
		Actin cytoplasmic 2 OS=Mus musculus OX=10090 GN=Actg1 PE=1 SV=1	43	2
		Vimentin OS=Mus musculus OX=10090 GN=Vim PE=1 SV=3	18	4
KO-ChIRP-MS WT-ChIRP-MS	11	Elongation factor 1-alpha 1 OS=Mus musculus OX=10090 GN=Eef1a1 PE=1 SV=3	15	4
		Tubulin alpha-1C chain OS=Mus musculus OX=10090 GN=Tuba1c PE=1 SV=1	12	2
		Tubulin alpha-1B chain OS=Mus musculus OX=10090 GN=Tuba1b PE=1 SV=2	12	2
		Actin alpha cardiac muscle 1 OS=Mus musculus OX=10090 GN=Actc1 PE=1 SV=1	12	2
		Actin alpha skeletal muscle OS=Mus musculus OX=10090 GN=Acta1 PE=1 SV=1	9	2
		Heterogeneous nuclear ribonucleoprotein A1 OS=Mus musculus OX=10090 GN=Hnrnpa1 PE=1 SV=2	9	2
		Elongation factor 1-alpha 2 OS=Mus musculus OX=10090 GN=Eef1a2 PE=1 SV=1	4	4
		Heat shock protein HSP 90-beta OS=Mus musculus OX=10090 GN=Hsp90ab1 PE=1 SV=3	2	1
WT-ChIRP-MS	43	Histone H2A type 3 OS=Mus musculus OX=10090 GN=H2ac25 PE=1 SV=3
		Beta-enolase OS=Mus musculus OX=10090 GN=Eno3 PE=1 SV=3
		Ubiquitin-40S ribosomal protein S27a OS=Mus musculus OX=10090 GN=Rps27a PE=1 SV=2
		Tubulin alpha-4A chain OS=Mus musculus OX=10090 GN=Tuba4a PE=1 SV=1
		Stathmin OS=Mus musculus OX=10090 GN=Stmn1 PE=1 SV=2
		14-3-3 protein theta OS=Mus musculus OX=10090 GN=Ywhaq PE=1 SV=1
		Heat shock cognate 71 kDa protein OS=Mus musculus OX=10090 GN=Hspa8 PE=1 SV=1
		Gamma-enolase OS=Mus musculus OX=10090 GN=Eno2 PE=1 SV=2
		Histone H2A type 1-C OS=Mus musculus OX=10090 GN=H2ac6 PE=1 SV=1
		Talin-1 OS=Mus musculus OX=10090 GN=Tln1 PE=1 SV=2
		14-3-3 protein sigma OS=Mus musculus OX=10090 GN=Sfn PE=1 SV=2
		14-3-3 protein eta OS=Mus musculus OX=10090 GN=Ywhah PE=1 SV=2
		Polyubiquitin-C OS=Mus musculus OX=10090 GN=Ubc PE=1 SV=2
		Polyubiquitin-B OS=Mus musculus OX=10090 GN=Ubb PE=2 SV=1
		Histone H2A type 1-B OS=Mus musculus OX=10090 GN=H2ac4 PE=1 SV=1
		14-3-3 protein epsilon OS=Mus musculus OX=10090 GN=Ywhae PE=1 SV=1
		L-lactate dehydrogenase A chain OS=Mus musculus OX=10090 GN=Ldha PE=1 SV=3
		Cofilin-2 OS=Mus musculus OX=10090 GN=Cfl2 PE=1 SV=1
		Tubulin alpha-8 chain OS=Mus musculus OX=10090 GN=Tuba8 PE=1 SV=1
		Eukaryotic translation initiation factor 5A-1 OS=Mus musculus OX=10090 GN=Eif5a PE=1 SV=2
		Histone H2A.J OS=Mus musculus OX=10090 GN=H2aj PE=1 SV=1
		Filamin-A OS=Mus musculus OX=10090 GN=Flna PE=1 SV=5
		14-3-3 protein beta/alpha OS=Mus musculus OX=10090 GN=Ywhab PE=1 SV=3
		Histone H2A type 2-C OS=Mus musculus OX=10090 GN=H2ac20 PE=1 SV=3
		Glyceraldehyde-3-phosphate dehydrogenase OS=Mus musculus OX=10090 GN=Gapdh PE=1 SV=2
		Pyruvate kinase PKM OS=Mus musculus OX=10090 GN=Pkm PE=1 SV=4
		14-3-3 protein gamma OS=Mus musculus OX=10090 GN=Ywhag PE=1 SV=2
		Myosin-9 OS=Mus musculus OX=10090 GN=Myh9 PE=1 SV=4
		Alpha-actinin-4 OS=Mus musculus OX=10090 GN=Actn4 PE=1 SV=1
		Myosin-11 OS=Mus musculus OX=10090 GN=Myh11 PE=1 SV=1
		Alpha-enolase OS=Mus musculus OX=10090 GN=Eno1 PE=1 SV=3
		Histone H2A type 1-H OS=Mus musculus OX=10090 GN=H2ac12 PE=1 SV=3
		Tubulin beta-5 chain OS=Mus musculus OX=10090 GN=Tubb5 PE=1 SV=1
		Eukaryotic translation initiation factor 5A-2 OS=Mus musculus OX=10090 GN=Eif5a2 PE=1 SV=3
		Histone H2A type 2-A OS=Mus musculus OX=10090 GN=Hist2h2aa2 PE=1 SV=3
		Chromodomain-helicase-DNA-binding protein 6 OS=Mus musculus OX=10090 GN=Chd6 PE=1 SV=1
		14-3-3 protein zeta/delta OS=Mus musculus OX=10090 GN=Ywhaz PE=1 SV=1
		E3 ubiquitin-protein ligase RNF213 OS=Mus musculus OX=10090 GN=Rnf213 PE=1 SV=3
		Ubiquitin-60S ribosomal protein L40 OS=Mus musculus OX=10090 GN=Uba52 PE=1 SV=2
		Annexin A2 OS=Mus musculus OX=10090 GN=Anxa2 PE=1 SV=2
		Histone H2A type 1-K OS=Mus musculus OX=10090 GN=H2ac15 PE=1 SV=3
		Histone H2A type 1-F OS=Mus musculus OX=10090 GN=Hist1h2af PE=1 SV=3
		Peptidyl-prolyl cis-trans isomerase A OS=Mus musculus OX=10090 GN=Ppia PE=1 SV=2
KO-ChIRP-MS	23	Actin gamma-enteric smooth muscle OS=Mus musculus OX=10090 GN=Actg2 PE=1 SV=1
		Histone H3.3 OS=Mus musculus OX=10090 GN=H3-3b PE=1 SV=2
		Histone H3.2 OS=Mus musculus OX=10090 GN=H3c15 PE=1 SV=2
		SUMO-activating enzyme subunit 1 OS=Mus musculus OX=10090 GN=Sae1 PE=1 SV=1
		Histone H2B type 1-K OS=Mus musculus OX=10090 GN=H2bc12 PE=1 SV=3
		Ectoderm-neural cortex protein 1 OS=Mus musculus OX=10090 GN=Enc1 PE=2 SV=2
		Heterogeneous nuclear ribonucleoprotein A0 OS=Mus musculus OX=10090 GN=Hnrnpa0 PE=1 SV=1
		Actin aortic smooth muscle OS=Mus musculus OX=10090 GN=Acta2 PE=1 SV=1
		Histone H2B type 1-A OS=Mus musculus OX=10090 GN=H2bc1 PE=1 SV=3
		E3 SUMO-protein ligase RanBP2 OS=Mus musculus OX=10090 GN=Ranbp2 PE=1 SV=2
		Beta-actin-like protein 2 OS=Mus musculus OX=10090 GN=Actbl2 PE=1 SV=1
		Histone H4 OS=Mus musculus OX=10090 GN=H4c16 PE=1 SV=2
		Tubulin alpha-1A chain OS=Mus musculus OX=10090 GN=Tuba1a PE=1 SV=1
		Histone H3.1 OS=Mus musculus OX=10090 GN=H3c11 PE=1 SV=2
		Histone H3.3C OS=Mus musculus OX=10090 GN=H3-5 PE=3 SV=3
		Arf-GAP with SH3 domain ANK repeat and PH domain-containing protein 2 OS=Mus musculus OX=10090 GN=Asap2 PE=1 SV=3
		Heterogeneous nuclear ribonucleoprotein A3 OS=Mus musculus OX=10090 GN=Hnrnpa3 PE=1 SV=1
		Albumin OS=Mus musculus OX=10090 GN=Alb PE=1 SV=3
		Histone H2B type 1-B OS=Mus musculus OX=10090 GN=H2bc3 PE=1 SV=3
		Dynein axonemal heavy chain 1 OS=Mus musculus OX=10090 GN=Dnah1 PE=1 SV=1
		Heterogeneous nuclear ribonucleoproteins A2/B1 OS=Mus musculus OX=10090 GN=Hnrnpa2b1 PE=1 SV=2
		Histone H2B type 1-F/J/L OS=Mus musculus OX=10090 GN=H2bc15 PE=1 SV=2
		Histone H2B type 1-P OS=Mus musculus OX=10090 GN=Hist1h2bp PE=1 SV=3
