# Supplementary material for: Nuclear actin-dependent Meg3 expression suppresses metabolic genes by affecting the chromatin architecture at sites of elevated H3K27 acetylation levels
Source: Nucleic Acids Res. 2025 Apr 14;53(7):gkaf280. doi: 10.1093/nar/gkaf280 (PMC11995268; doi:10.1093/nar/gkaf280)
Supplement: gkaf280_Supplemental_Files [file gkaf280_supplemental_files.zip › Supplementary table 2.xlsx]

## Sheet: IQR normalized_RNA-seq Data
Supplementary Table 2
IQR normalized expression data of ActinKO (n = 3) and ActinWT (n = 4 )replciates
Gene	ActinKO01	ActinKO02	ActinKO03	ActinWT01	ActinWT02	ActinWT03	ActinWT04
ENSMUSG00000000001	3.05592	2.80343	2.77004	2.95614	2.8345	3.29314	2.62492
ENSMUSG00000000003	0	0	0	0	0	0	0
ENSMUSG00000000028	2.50689	2.28934	2.30781	2.41276	2.3766	2.73159	2.24558
ENSMUSG00000000031	0	0	0	0.25	0.489301	0.477121	0
ENSMUSG00000000037	1.55873	1.43872	1.40368	1.52713	1.46234	1.47712	1.27829
ENSMUSG00000000049	0	0.646241	0.396241	0	0.244651	0	0.448488
ENSMUSG00000000056	2.34086	2.13285	2.08385	2.16186	2.15394	2.41996	1.98425
ENSMUSG00000000058	2.78874	2.52941	2.54684	2.40229	2.3285	2.6464	2.15727
ENSMUSG00000000078	2.86934	2.64694	2.66433	2.71508	2.64638	3.03503	2.43062
ENSMUSG00000000085	2.32535	2.17684	2.16276	2.0667	2.08529	2.32015	1.96917
ENSMUSG00000000088	1.67119	1.61893	1.64246	1.83718	1.72872	1.98677	1.77442
ENSMUSG00000000093	0	0.25	0.580482	0.396241	0.244651	0.477121	0.448488
ENSMUSG00000000094	0.289065	0.25	0	0	0	0	0
ENSMUSG00000000103	0	0	0	0	0	0	0
ENSMUSG00000000120	0	0	0	0.701839	0.775524	0.477121	0.672731
ENSMUSG00000000125	0.289065	0	0	0.25	0	0	0
ENSMUSG00000000126	1.3076	1.30236	1.28232	1.39624	1.45096	1.5682	1.55151
ENSMUSG00000000127	2.57727	2.39765	2.38236	2.24788	2.15942	2.50379	2.03181
ENSMUSG00000000131	2.53362	2.3628	2.33273	2.32077	2.3366	2.6149	2.20919
ENSMUSG00000000134	2.75575	2.549	2.57794	2.52418	2.52055	2.84136	2.41265
ENSMUSG00000000142	1	1.04248	0.92511	1.61486	1.69561	1.716	1.74048
ENSMUSG00000000148	1.92465	1.8628	1.90183	1.73268	1.89724	1.90309	1.86207
ENSMUSG00000000149	2.49654	2.415	2.42424	2.04498	2.23222	2.39445	2.20354
ENSMUSG00000000154	0	0	0	0	0	0.30103	0.355418
ENSMUSG00000000157	0	0	0	0	0	0	0
ENSMUSG00000000159	0.289065	0	0	0	0	0	0
ENSMUSG00000000167	1.20538	1.04248	0.976723	1.27187	1.21205	1.39794	1.19341
ENSMUSG00000000168	2.55053	2.37496	2.34484	2.41186	2.35937	2.69461	2.22922
ENSMUSG00000000171	2.72359	2.54838	2.53457	2.66633	2.62334	3.02816	2.46936
ENSMUSG00000000182	0.289065	0.5	0.25	0	0	0	0
ENSMUSG00000000183	0	0.25	0	0	0	0	0
ENSMUSG00000000184	2.93246	2.72181	2.72616	2.66544	2.59734	3.00689	2.43709
ENSMUSG00000000194	2.43574	2.26854	2.28616	2.24575	2.28117	2.48572	2.11752
ENSMUSG00000000197	0	0.5	0.830482	0.25	0.686821	0.778151	0.520678
ENSMUSG00000000202	0	0	0	0	0	0	0
ENSMUSG00000000204	0	0	0.25	0	0	0	0
ENSMUSG00000000214	0	0	0	0	0	0	0
ENSMUSG00000000215	0	0	0	0	0	0	0
ENSMUSG00000000216	0	0	0	0	0	0	0
ENSMUSG00000000223	1.03629	1.14624	1.11486	1.44534	1.42077	1.4624	1.32458
ENSMUSG00000000244	0.458157	0.25	0.5	0	0.568061	0.30103	0
ENSMUSG00000000247	0	0	0	0.5	0.568061	0.30103	0.629532
ENSMUSG00000000248	0	0	0.396241	0.25	0.387762	0.477121	0.224244
ENSMUSG00000000253	1.70047	1.73268	1.76382	1.60657	1.6927	1.79934	1.60781
ENSMUSG00000000263	0	0.396241	0.5	0	0	0	0
ENSMUSG00000000266	2.13437	1.98709	2.03232	2.17163	2.05108	2.36549	1.90244
ENSMUSG00000000275	2.23779	2.04373	2.09376	2.2712	2.26712	2.50651	2.08683
ENSMUSG00000000276	2.00684	1.87095	1.93368	2.11995	2.03264	2.26245	1.8761
ENSMUSG00000000278	2.96129	2.69616	2.71817	2.69431	2.65431	3.05231	2.48406
ENSMUSG00000000282	1.88573	1.80479	1.87296	1.61074	1.68977	1.75587	1.68
ENSMUSG00000000290	1.03629	0.580482	0.75	0.75	0.905315	0.845098	0.710836
ENSMUSG00000000295	1.99654	1.88089	1.88479	1.99289	1.92093	2.20683	1.80391
ENSMUSG00000000296	1.87191	1.84376	1.84158	1.52187	1.31923	1.32222	1.32993
ENSMUSG00000000301	1.35873	1.38865	1.20184	1.51652	1.61829	1.54407	1.42167
ENSMUSG00000000303	0.811508	1.04248	0.830482	0.75	0.775524	0.477121	0.710836
ENSMUSG00000000305	0	0	0	0	0	0	0.224244
ENSMUSG00000000308	0	0	0.396241	0.25	0	0.477121	0
ENSMUSG00000000317	1.52782	1.47066	1.45822	1.33939	1.45096	1.49136	1.32993
ENSMUSG00000000318	0	0	0	0	0	0	0
ENSMUSG00000000320	0.458157	0.25	0.396241	0.864858	0.812712	1.17609	0.629532
ENSMUSG00000000325	1.85761	1.86074	1.93198	1.58496	1.7614	1.69897	1.81711
ENSMUSG00000000326	2.39234	2.28168	2.30114	2.13089	2.21604	2.44871	2.13735
ENSMUSG00000000339	1.9526	1.87095	1.92511	1.8628	1.87879	2.1038	1.87999
ENSMUSG00000000340	2.06379	1.90551	1.92684	2.22219	2.16329	2.43775	2.01246
ENSMUSG00000000346	3.00899	2.74217	2.73342	2.7993	2.74625	3.1807	2.57359
ENSMUSG00000000355	2.09512	1.9486	1.93537	1.65734	1.68977	1.85733	1.49941
ENSMUSG00000000359	0	0	0	0	0	0	0
ENSMUSG00000000365	0	0	0	0	0	0.30103	0.224244
ENSMUSG00000000374	2.69464	2.47747	2.46913	2.51178	2.44822	2.82543	2.31438
ENSMUSG00000000378	2.48914	2.31552	2.31435	2.04992	2.18127	2.35793	2.07272
ENSMUSG00000000381	0	0	0	0	0	0	0
ENSMUSG00000000384	2.24359	2.14905	2.25211	2.0667	2.17089	2.35793	2.06187
ENSMUSG00000000385	0	0	0	0	0	0.30103	0.355418
ENSMUSG00000000386	0	0	0.396241	0	0.387762	0	0
ENSMUSG00000000392	0	0	0	0.25	0	0	0.224244
ENSMUSG00000000394	0	0	0	0	0	0	0
ENSMUSG00000000399	2.5875	2.38333	2.38769	2.46759	2.39977	2.72835	2.27085
ENSMUSG00000000402	0	0	0	0	0.244651	0	0.448488
ENSMUSG00000000409	1	1.08048	1	1.13089	0.955823	0.954243	1.14083
ENSMUSG00000000411	0	0	0	0	0	0	0
ENSMUSG00000000416	0.57813	0.646241	0.864858	0.5	0.244651	0	0
ENSMUSG00000000420	2.83589	2.5699	2.56845	2.60944	2.54011	2.93702	2.33065
ENSMUSG00000000435	0	0	0	0	0	0	0
ENSMUSG00000000439	2.02992	1.88672	1.83939	1.85866	1.81063	2.07555	1.76488
ENSMUSG00000000440	2.09786	2.01787	1.93537	1.70184	1.62894	1.70757	1.5772
ENSMUSG00000000441	2.52096	2.33329	2.30781	2.37596	2.27562	2.63448	2.19046
ENSMUSG00000000486	1.43208	1.33939	1.43872	0.701839	1.091	1	1
ENSMUSG00000000489	2.06379	1.99859	1.96759	1.63865	1.6493	1.70757	1.7059
ENSMUSG00000000530	0	0	0	0.646241	0.489301	0.477121	0.710836
ENSMUSG00000000531	1.24932	1.35657	1.42511	1.5111	1.63586	1.716	1.5821
ENSMUSG00000000532	1.97147	1.85866	1.91096	1.96605	2.02247	2.16732	1.9905
ENSMUSG00000000538	2.44056	2.27974	2.29622	2.34376	2.37533	2.60531	2.29294
ENSMUSG00000000544	0.289065	0.396241	0.25	0.396241	0	0	0
ENSMUSG00000000552	2.09512	1.94039	2.00559	1.96294	2.17089	2.27646	2.16136
ENSMUSG00000000555	3.41887	3.12552	3.12627	2.67075	2.71077	3.03703	2.5184
ENSMUSG00000000560	0.289065	0.5	0.25	0.396241	0.632412	0.477121	0.629532
ENSMUSG00000000561	2.62687	2.35552	2.33329	2.53361	2.48654	2.8293	2.2656
ENSMUSG00000000562	0	0	0	0.25	0	0	0.224244
ENSMUSG00000000563	2.82412	2.58994	2.58161	2.80449	2.70913	3.15168	2.54956
ENSMUSG00000000567	1.59667	1.5667	1.5111	1.49432	1.49445	1.47712	1.43727
ENSMUSG00000000568	3.1994	2.89998	2.88175	2.87108	2.74448	3.18384	2.57074
ENSMUSG00000000579	1.97147	1.84376	1.78489	1.89246	1.90371	2.07918	1.75506
ENSMUSG00000000581	2.43452	2.22597	2.22142	2.40916	2.31824	2.69373	2.15521
ENSMUSG00000000594	1.73439	1.67163	1.7145	2.23342	2.15786	2.53148	2.08063
ENSMUSG00000000600	2.61204	2.39624	2.36383	2.37296	2.3309	2.60531	2.15851
ENSMUSG00000000605	2.26054	2.1169	2.1128	2.03997	2.06251	2.2833	1.91745
ENSMUSG00000000606	0	0	0	0	0	0	0
ENSMUSG00000000617	0	0	0	0	0	0	0
ENSMUSG00000000627	0.867194	0.864858	0.830482	1.64246	1.6927	1.68124	1.71409
ENSMUSG00000000628	2.20538	2.05358	2.04248	1.84158	1.85932	1.97313	1.77036
ENSMUSG00000000631	2.71125	2.54498	2.56198	2.50559	2.63485	2.84136	2.53429
ENSMUSG00000000632	0	0.396241	0	0	0.244651	0	0
ENSMUSG00000000673	0	0	0	0	0	0.30103	0
ENSMUSG00000000682	0	0	0	0	0	0	0
ENSMUSG00000000686	0.747222	0.864858	0.701839	0.830482	0.686821	0.845098	0.629532
ENSMUSG00000000690	1.97879	1.88865	1.9437	1.73268	1.74418	1.79934	1.70256
ENSMUSG00000000693	2.25683	2.15551	2.1725	1.64998	1.7153	1.85733	1.68711
ENSMUSG00000000701	0	0	0	0	0	0	0
ENSMUSG00000000706	0.811508	0.25	0.25	1.2611	1.10669	1.17609	1.05404
ENSMUSG00000000708	2.49654	2.29185	2.29746	2.3096	2.21138	2.54531	2.08886
ENSMUSG00000000711	2.73793	2.48891	2.48673	2.63889	2.56215	2.95713	2.40009
ENSMUSG00000000724	0.289065	0.25	0	0.25	0.387762	0.30103	0.224244
ENSMUSG00000000730	0	0	0	0	0	0	0
ENSMUSG00000000731	0	0	0	0	0	0	0
ENSMUSG00000000732	1.12934	0.92511	1.17511	1.84808	1.80431	2.04532	1.71731
ENSMUSG00000000738	2.51898	2.34808	2.36537	2.24072	2.338	2.51587	2.25178
ENSMUSG00000000739	0	0	0.25	0.396241	0.244651	0	0.224244
ENSMUSG00000000740	2.8646	2.6883	2.75887	2.60657	2.68472	2.98318	2.60903
ENSMUSG00000000743	2.52392	2.39246	2.41722	2.31903	2.38202	2.65418	2.28306
ENSMUSG00000000751	3.27715	2.96663	2.97057	2.9825	2.9495	3.40261	2.75609
ENSMUSG00000000753	1.83774	1.75281	1.59376	1.09808	1	1.23045	1.04136
ENSMUSG00000000759	2.80506	2.60892	2.59322	2.44122	2.39898	2.71096	2.27545
ENSMUSG00000000766	0	0.25	0	0	0	0	0
ENSMUSG00000000776	1.99654	1.89624	1.95504	2.00973	2.09288	2.26951	1.99664
ENSMUSG00000000782	1.91631	1.79992	1.8072	1.90734	1.90371	2.09342	1.80391
ENSMUSG00000000787	3.59547	3.25801	3.23609	3.35158	3.24115	3.77837	2.99523
ENSMUSG00000000791	0.289065	0.396241	0.396241	0.792481	0.846352	0.90309	1.02815
ENSMUSG00000000792	0.747222	0.896241	0.75	0.5	0.489301	0.477121	0.744922
ENSMUSG00000000794	1.18154	0.976723	1.16096	1.11486	1.20047	1.17609	1.06625
ENSMUSG00000000804	2.81298	2.58939	2.56435	2.5602	2.48808	2.86451	2.2959
ENSMUSG00000000805	0	0	0	0	0	0	0
ENSMUSG00000000811	1.94481	1.78232	1.77974	1.67511	1.66856	1.79934	1.56203
ENSMUSG00000000817	0.289065	0.25	0.25	0.5	0.244651	0	0.224244
ENSMUSG00000000823	2.14667	1.9598	2.04123	2.19287	2.2525	2.4216	2.10761
ENSMUSG00000000826	2.61835	2.42554	2.38672	2.63865	2.54899	2.97909	2.39697
ENSMUSG00000000827	2.37024	2.18789	2.20822	2.39388	2.3285	2.7364	2.2219
ENSMUSG00000000838	3.10862	2.83231	2.8072	2.82935	2.73745	3.15381	2.5248
ENSMUSG00000000861	0	0	0	0.25	0	0	0
ENSMUSG00000000869	1.03629	1.04248	1	1.27187	1.24465	1.36173	1.18522
ENSMUSG00000000876	1.41841	1.45184	1.49432	1.59808	1.60358	1.86923	1.60556
ENSMUSG00000000881	2.40947	2.26314	2.1937	2.09593	2.02816	2.32222	1.91398
ENSMUSG00000000884	1.65574	1.58048	1.65368	1.48268	1.51434	1.53148	1.46983
ENSMUSG00000000889	0	0	0.25	0	0	0	0
ENSMUSG00000000901	2.40947	2.23342	2.2611	2.00836	2.14997	2.3032	2.03899
ENSMUSG00000000902	2.70811	2.46605	2.48855	2.4307	2.4756	2.78176	2.35586
ENSMUSG00000000903	0	0	0	0	0	0	0
ENSMUSG00000000915	2.21372	2.09158	2.17598	1.92511	2.08433	2.19866	2.05965
ENSMUSG00000000916	1.83263	1.78997	1.87095	1.7145	1.82495	1.85126	1.82639
ENSMUSG00000000934	1.74085	1.65734	1.69534	1.64624	1.73654	1.96848	1.68358
ENSMUSG00000000938	2.1139	2.00973	1.97672	1.68198	1.7391	1.81954	1.57472
ENSMUSG00000000942	1.26966	1.11486	1.14624	0.864858	0.978602	0.954243	0.98495
ENSMUSG00000000948	1.38964	1.33939	1.30236	1.43198	1.35134	1.44716	1.36508
ENSMUSG00000000957	2.98663	2.75767	2.78168	2.52582	2.52637	2.89042	2.3952
ENSMUSG00000000958	0.960253	1.22672	0.896241	0.976723	0.877063	1.14613	1.10034
ENSMUSG00000000959	2.17706	2.03997	2.03489	2.18368	2.21205	2.5092	2.09985
ENSMUSG00000000976	2.44532	2.28296	2.306	2.18789	2.21538	2.43136	2.14213
ENSMUSG00000000982	0	0	0.25	0	0	0	0
ENSMUSG00000000983	0	0	0.25	0	0	0	0
ENSMUSG00000001014	0	0.396241	0.396241	0.25	0.244651	0	0
ENSMUSG00000001016	2.84462	2.59322	2.556	2.66744	2.61617	3.00903	2.43727
ENSMUSG00000001017	2.812	2.5664	2.54869	2.686	2.61617	2.97955	2.4582
ENSMUSG00000001018	2.19255	2.0387	2.02451	2.00698	1.946	2.2014	1.89972
ENSMUSG00000001020	2.63295	2.4482	2.49072	2.08496	2.00485	2.3032	1.86816
ENSMUSG00000001021	1.24932	1.02187	1.13089	1.16096	1.2745	1.23045	1.16819
ENSMUSG00000001023	0	0.25	0	0	0.244651	0.30103	0
ENSMUSG00000001025	3.69935	3.34045	3.40485	3.28075	3.21771	3.75297	2.97621
ENSMUSG00000001027	0.289065	0	0	0	0	0	0
ENSMUSG00000001029	0	0	0	0	0	0	0.224244
ENSMUSG00000001034	2.03629	2.02974	2.09376	1.82595	1.99009	2.1271	2.0053
ENSMUSG00000001036	2.61045	2.4307	2.38769	2.44575	2.44025	2.71349	2.29963
ENSMUSG00000001039	1.62302	1.43872	1.53232	1.54746	1.54666	1.60206	1.49941
ENSMUSG00000001052	2.62302	2.40551	2.39294	2.51652	2.48127	2.83251	2.32678
ENSMUSG00000001053	1.12934	1.32135	1.35657	1.09808	1.37364	1.27875	1.55418
ENSMUSG00000001054	2	1.96137	1.94534	1.9812	2.04683	2.18752	1.99596
ENSMUSG00000001056	2.50382	2.33663	2.36792	2.32708	2.40329	2.68034	2.28362
ENSMUSG00000001062	1.92465	1.86074	1.89811	1.89624	1.95582	2.0086	1.94632
ENSMUSG00000001065	1.85273	1.75281	1.8167	1.72672	1.8575	1.88081	1.86002
ENSMUSG00000001076	0	0.25	0	0	0.387762	0.477121	0.629532
ENSMUSG00000001082	2.06967	2.00559	2.10341	1.57595	1.85567	1.74819	1.90514
ENSMUSG00000001089	2.95295	2.70123	2.67489	2.71372	2.63545	3.05269	2.45543
ENSMUSG00000001095	0	0	0	0	0	0	0
ENSMUSG00000001098	2.97415	2.76551	2.82135	2.45743	2.54899	2.78746	2.48331
ENSMUSG00000001100	2.63521	2.43113	2.43368	2.41186	2.35716	2.73159	2.21406
ENSMUSG00000001103	0	0	0	0	0	0	0
ENSMUSG00000001105	2.16331	2.01652	2.04869	2.11383	2.05213	2.30963	1.97282
ENSMUSG00000001119	3.26004	3.02795	3.06243	2.80419	2.8872	3.23553	2.77381
ENSMUSG00000001120	1.9526	1.82366	1.82822	1.83718	1.92549	2.04139	1.84418
ENSMUSG00000001123	2.59169	2.36074	2.37095	2.40688	2.35449	2.74194	2.21268
ENSMUSG00000001127	2.53169	2.35552	2.36995	2.24289	2.31174	2.51455	2.14979
ENSMUSG00000001128	1.45816	1.43872	1.50559	1	1.31073	1.14613	1.23151
ENSMUSG00000001131	2.6593	2.43155	2.44616	2.24717	2.18851	2.5092	2.03899
ENSMUSG00000001134	1.68608	1.58496	1.67856	1.69534	1.63586	1.88081	1.51474
ENSMUSG00000001138	1.87657	1.79498	1.7237	1.8096	1.84064	1.98227	1.78886
ENSMUSG00000001143	2.2942	2.04498	2.03361	2.28038	2.23474	2.5302	2.06076
ENSMUSG00000001150	2.65287	2.46951	2.47559	2.5145	2.52471	2.83506	2.40624
ENSMUSG00000001151	2.49968	2.38817	2.42337	2.40688	2.47306	2.71433	2.41302
ENSMUSG00000001155	0	0	0	0.25	0	0	0
ENSMUSG00000001156	1.82745	1.67511	1.67163	1.71137	1.69561	1.88649	1.60329
ENSMUSG00000001157	2.40165	2.16899	2.14341	2.25767	2.2046	2.44716	2.02321
ENSMUSG00000001158	2.21783	2.1453	2.11792	2.13672	2.07852	2.38917	2.01629
ENSMUSG00000001166	0.458157	0.25	0.396241	1.13089	0.978602	1.17609	1.02815
ENSMUSG00000001168	0	0	0	0	0	0	0
ENSMUSG00000001173	2.52392	2.30358	2.309	2.37146	2.28663	2.6149	2.13823
ENSMUSG00000001175	3.21259	2.93924	2.94565	2.96999	2.87018	3.36624	2.70172
ENSMUSG00000001211	2.64634	2.45822	2.49324	2.43368	2.51377	2.76567	2.41247
ENSMUSG00000001225	0.57813	0.25	0.5	0.396241	0.387762	0.60206	0.520678
ENSMUSG00000001227	0.458157	0.580482	0.5	0.396241	0.387762	0.30103	0.710836
ENSMUSG00000001228	2.95505	2.74735	2.75715	2.65137	2.6939	3.00217	2.57234
ENSMUSG00000001229	2.57727	2.43325	2.47104	2.23928	2.38695	2.56467	2.32138
ENSMUSG00000001240	0.289065	0.580482	0	1.16096	0.978602	1.11394	1.06625
ENSMUSG00000001247	0.289065	0.25	0.396241	0.396241	0.632412	0.60206	0.896975
ENSMUSG00000001248	2.20748	2.06079	2.07822	1.79498	1.90849	2.01703	1.86715
ENSMUSG00000001249	0	0	0	0	0.244651	0	0
ENSMUSG00000001260	0	0	0	0	0	0	0
ENSMUSG00000001270	1.34238	1.38865	1.64998	1.47672	1.72608	1.62325	1.91311
ENSMUSG00000001280	3.03943	2.76246	2.73782	2.85433	2.77755	3.19756	2.55729
ENSMUSG00000001281	1.03629	1.02187	1.13089	1.52187	1.59214	1.54407	1.56461
ENSMUSG00000001285	2.32535	2.21682	2.2237	2.27974	2.30149	2.58771	2.21406
ENSMUSG00000001288	2.62687	2.48046	2.49859	2.30479	2.39141	2.61066	2.33614
ENSMUSG00000001289	2.62379	2.43495	2.44534	2.50594	2.46693	2.81757	2.33185
ENSMUSG00000001300	2.7685	2.5605	2.5584	2.38236	2.35849	2.66464	2.24212
ENSMUSG00000001305	2.24167	2.0748	2.10552	2.24289	2.17089	2.48714	2.04312
ENSMUSG00000001313	1.77176	1.74432	1.87892	1.89624	1.87183	2.13033	1.89789
ENSMUSG00000001323	1.77176	1.69534	1.60235	1.86893	1.77088	2.0569	1.65768
ENSMUSG00000001333	1.44532	1.5111	1.58048	0.646241	1.07458	0.90309	0.896975
ENSMUSG00000001334	0	0	0.396241	0.701839	0.489301	0.60206	0.629532
ENSMUSG00000001348	0	0	0.396241	0.5	0.686821	0.477121	0.224244
ENSMUSG00000001349	3.12658	2.89471	2.91085	1.04248	1	1.11394	0.98495
ENSMUSG00000001366	2.03943	1.89998	1.91096	2.07135	2.04144	2.21748	1.8848
ENSMUSG00000001376	2.82076	2.59888	2.59781	2.51007	2.43387	2.74896	2.24496
ENSMUSG00000001380	2.74027	2.52648	2.53934	2.63648	2.58569	2.95521	2.43221
ENSMUSG00000001383	2.61124	2.37942	2.3804	2.48855	2.40794	2.80072	2.24022
ENSMUSG00000001403	2.42592	2.22295	2.25351	2.43325	2.37109	2.78462	2.30174
ENSMUSG00000001415	2.87148	2.66119	2.70385	2.64928	2.66672	3.00303	2.55115
ENSMUSG00000001416	3.3094	3.01803	2.98333	3.16567	3.09651	3.59791	2.88043
ENSMUSG00000001418	2.79288	2.55751	2.61639	2.38865	2.42629	2.79865	2.30902
ENSMUSG00000001419	2.42218	2.26787	2.33829	2.21605	2.18054	2.39794	2.13117
ENSMUSG00000001420	0.811508	0.92511	1.06198	0.896241	1.05736	0.845098	1
ENSMUSG00000001424	2.88697	2.64388	2.62521	2.55053	2.5614	2.90309	2.41544
ENSMUSG00000001435	3.08117	2.92792	3.00672	2.11995	2.3087	2.45637	2.29563
ENSMUSG00000001436	2.11127	1.98563	2.0387	1.86074	2.05943	2.13988	1.98635
ENSMUSG00000001440	3.70459	3.33856	3.3187	3.39762	3.30593	3.84997	3.05828
ENSMUSG00000001441	3.00591	2.73746	2.73009	2.76382	2.70765	3.12287	2.49826
ENSMUSG00000001444	0	0	0	0.25	0	0	0
ENSMUSG00000001445	2.42963	2.29498	2.29248	2.22219	2.28391	2.53782	2.16095
ENSMUSG00000001467	2.83496	2.6128	2.6272	2.63745	2.54353	2.98182	2.41059
ENSMUSG00000001472	3.15819	2.87831	2.87658	2.94667	2.94642	3.34439	2.7735
ENSMUSG00000001473	2.8633	2.72766	2.81464	2.45224	2.59236	2.80414	2.55273
ENSMUSG00000001482	2.41714	2.26719	2.27582	2.42727	2.46102	2.73878	2.31005
ENSMUSG00000001493	0.458157	0	0	0	0	0	0
ENSMUSG00000001494	0	0	0	0	0	0	0.224244
ENSMUSG00000001496	0	0	0	0	0	0	0
ENSMUSG00000001497	1.20538	1.18872	1.28232	1.42511	1.23411	1.27875	1.21681
ENSMUSG00000001504	1.45816	1.52187	1.5111	1.79498	1.75167	1.95904	1.69749
ENSMUSG00000001506	4.00982	3.72846	3.7896	3.05388	3.22641	3.55847	3.21239
ENSMUSG00000001507	3.05041	2.847	2.84835	2.52451	2.64403	2.86688	2.49654
ENSMUSG00000001508	0.458157	0.396241	0.25	0	0.244651	0.30103	0.355418
ENSMUSG00000001510	0	0.25	0	0.580482	0.775524	0.845098	1.04136
ENSMUSG00000001517	2.86068	2.65597	2.69039	2.59103	2.63302	2.95904	2.49855
ENSMUSG00000001518	2.01021	1.87695	1.91987	1.93872	1.96673	2.16435	1.86715
ENSMUSG00000001520	1.18154	0.92511	0.951839	1.22672	1.20047	1.27875	1
ENSMUSG00000001521	2.63521	2.37246	2.40734	2.35709	2.3607	2.6902	2.23606
ENSMUSG00000001524	2.10057	2.02582	1.99145	1.91096	2.05528	2.18752	1.92003
ENSMUSG00000001525	3.84417	3.49865	3.52872	3.38733	3.40976	3.91078	3.23471
ENSMUSG00000001542	2.61124	2.39104	2.33496	2.36537	2.27951	2.62221	2.14427
ENSMUSG00000001552	2.53169	2.4307	2.47484	2.14151	2.29361	2.47422	2.3189
ENSMUSG00000001555	2.84051	2.63358	2.65984	2.44039	2.56708	2.83251	2.50535
ENSMUSG00000001558	0.811508	0.830482	0.830482	0.646241	0.632412	0.778151	0.853776
ENSMUSG00000001566	0	0	0	0	0.244651	0	0.224244
ENSMUSG00000001569	2.53838	2.35657	2.33552	2.36639	2.35269	2.67486	2.18859
ENSMUSG00000001576	3.04762	2.79373	2.78902	2.69616	2.70017	3.07518	2.51934
ENSMUSG00000001583	0.289065	0.25	0.25	0	0	0	0.224244
ENSMUSG00000001588	0	0.25	0	0.5	0.568061	0	0.448488
ENSMUSG00000001604	1.37447	1.29248	1.40368	1.20184	1.36636	1.17609	1.34546
ENSMUSG00000001622	0	0	0	0	0	0	0.224244
ENSMUSG00000001627	2.85893	2.62496	2.59593	2.60314	2.49894	2.87679	2.3189
ENSMUSG00000001630	2.084	1.9486	1.96294	2.06198	1.9417	2.20683	1.83762
ENSMUSG00000001632	2.34989	2.20184	2.22142	2.056	2.09755	2.24304	2.04018
ENSMUSG00000001642	2.63144	2.41321	2.40091	2.4087	2.37785	2.68664	2.22391
ENSMUSG00000001655	0.289065	0.792481	0.792481	0.75	0.733952	0.477121	0.672731
ENSMUSG00000001656	0.289065	0	0	0.5	0.244651	0.30103	0.520678
ENSMUSG00000001657	0	0	0	0.701839	0.568061	0.477121	0.629532
ENSMUSG00000001661	0.289065	0.5	0.75	1.23855	1.12171	1.23045	1.11095
ENSMUSG00000001663	2.18598	2.11792	2.09049	1.90551	2.02362	2.10721	1.94946
ENSMUSG00000001665	1.43208	1.41811	1.33048	1.74432	1.77552	1.99123	1.66341
ENSMUSG00000001666	1.60564	1.62695	1.64624	1.65368	1.79131	1.89763	1.7092
ENSMUSG00000001670	0	0	0	0	0	0	0
ENSMUSG00000001672	0.289065	0.25	0	0.396241	0.489301	0.477121	0.355418
ENSMUSG00000001674	2.4547	2.26652	2.20425	2.31845	2.28006	2.57403	2.11284
ENSMUSG00000001687	2.09786	1.96759	2.01652	1.99575	1.92549	2.2014	1.83873
ENSMUSG00000001700	1.77768	1.7145	1.68872	1.74432	1.67475	1.80618	1.57966
ENSMUSG00000001707	2.32059	2.14436	2.14341	2.29746	2.22584	2.54283	2.05686
ENSMUSG00000001729	3.12005	2.90253	2.95033	2.60761	2.72136	3.00389	2.63596
ENSMUSG00000001739	1.24932	1.42511	1.38865	0.646241	0.978602	0.90309	0.876096
ENSMUSG00000001741	0	0.5	0.25	0.396241	0	0.30103	0.448488
ENSMUSG00000001750	2.35873	2.23046	2.34754	2.15551	2.34312	2.47129	2.31387
ENSMUSG00000001751	1.77768	1.69205	1.82135	1.45822	1.58429	1.59106	1.5772
ENSMUSG00000001755	2.18818	2.00973	2.02713	1.76382	1.97469	2	1.86916
ENSMUSG00000001761	2.84598	2.59862	2.64765	2.53553	2.56512	2.89098	2.44765
ENSMUSG00000001763	1.10057	1.13089	1	1.34808	1.36636	1.4624	1.41358
ENSMUSG00000001767	2.2925	2.14905	2.11995	2.309	2.2596	2.56467	2.12396
ENSMUSG00000001768	1.77176	1.61074	1.61893	1.60235	1.51434	1.60206	1.52068
ENSMUSG00000001773	0	0	0	0.25	0	0	0
ENSMUSG00000001774	2.5459	2.41186	2.39104	2.58133	2.49445	2.88762	2.31815
ENSMUSG00000001783	2.95365	2.6883	2.67662	2.79451	2.73257	3.17231	2.54538
ENSMUSG00000001785	2.61283	2.39718	2.40137	2.54091	2.48961	2.85612	2.30696
ENSMUSG00000001786	1.98953	1.94205	1.94205	2.09484	1.96403	2.233	1.88289
ENSMUSG00000001794	2.79493	2.56198	2.59969	2.59131	2.5705	2.93702	2.39951
ENSMUSG00000001802	0	0	0	0.25	0.733952	0.477121	0.355418
ENSMUSG00000001804	0	0	0	0	0	0	0
ENSMUSG00000001815	0	0	0	0	0.244651	0	0
ENSMUSG00000001819	0	0	0	0	0	0	0
ENSMUSG00000001823	0	0	0	0	0	0	0
ENSMUSG00000001827	0.289065	0	0	0.25	0	0	0.224244
ENSMUSG00000001829	2.14909	1.9486	1.99859	2.02451	2.04144	2.25527	1.97355
ENSMUSG00000001833	3.21052	2.91556	2.92359	3.02631	2.93069	3.39164	2.70355
ENSMUSG00000001844	2.02018	1.87296	1.94534	1.78232	1.87183	2.06446	1.83873
ENSMUSG00000001847	3.22465	2.93694	2.93209	3.04482	2.95631	3.43249	2.74021
ENSMUSG00000001855	2.54122	2.37296	2.4046	2.31961	2.34266	2.63949	2.22823
ENSMUSG00000001864	2.6434	2.42598	2.42031	2.30053	2.28987	2.57519	2.15932
ENSMUSG00000001865	0	0	0	0	0	0	0
ENSMUSG00000001870	3.20538	2.92261	2.90723	2.66987	2.65008	3.02938	2.45396
ENSMUSG00000001891	2.78613	2.53585	2.50628	2.56932	2.47081	2.82478	2.28584
ENSMUSG00000001901	0	0.25	0.396241	0	0	0	0
ENSMUSG00000001909	2.39099	2.2712	2.33718	2.04248	2.17981	2.3075	2.14683
ENSMUSG00000001910	2.92615	2.69942	2.73231	2.63672	2.70185	3.06221	2.59796
ENSMUSG00000001911	2.75122	2.55328	2.60604	2.32019	2.41404	2.62014	2.34684
ENSMUSG00000001918	2.03943	1.96913	1.96137	2.06903	2.0716	2.25285	1.97282
ENSMUSG00000001924	3.4548	3.1229	3.12083	3.10129	3.06563	3.52556	2.86216
ENSMUSG00000001930	0.867194	1.04248	0.830482	0.5	0.387762	0.30103	0.355418
ENSMUSG00000001942	1.98953	1.84593	1.80479	1.9486	1.8683	2.15836	1.72208
ENSMUSG00000001943	0	0	0	0	0	0	0
ENSMUSG00000001946	0.289065	0.25	0.5	0.396241	0.489301	0	0.520678
ENSMUSG00000001948	0.458157	0.75	0.25	0.92511	0.846352	0.60206	0.448488
ENSMUSG00000001962	2.55963	2.35657	2.37991	2.30358	2.21138	2.52763	2.0949
ENSMUSG00000001964	2.64118	2.41455	2.46216	2.27778	2.27785	2.54407	2.16539
ENSMUSG00000001983	1.6787	1.62695	1.64624	1.78232	1.69561	1.78533	1.65185
ENSMUSG00000001985	0.458157	0.25	0	0.25	0.244651	0	0.448488
ENSMUSG00000001986	2.43331	2.24503	2.21836	1.75	1.63586	1.81954	1.54064
ENSMUSG00000001988	0.289065	0.75	0.580482	0.396241	0.733952	0.477121	0.853776
ENSMUSG00000001995	2.13933	2.0584	2.16006	1.75836	1.76617	1.78533	1.71084
ENSMUSG00000001998	2.08681	1.94698	1.94698	2.2098	2.13529	2.35603	1.9359
ENSMUSG00000001999	2.11651	1.95664	1.9812	2.1169	2.07359	2.4014	1.95565
ENSMUSG00000002006	2.05784	1.98268	1.9598	1.99145	1.98503	2.26482	1.90782
ENSMUSG00000002007	0	0.25	0	0.580482	0.387762	0	0.224244
ENSMUSG00000002010	2.55601	2.3669	2.37596	2.33552	2.34127	2.62737	2.19194
ENSMUSG00000002012	0.458157	0.25	0.5	0.5	0.244651	0.477121	0.224244
ENSMUSG00000002014	2.42218	2.21913	2.25628	2.09808	2.1243	2.36736	2.02383
ENSMUSG00000002015	2.81249	2.56228	2.55358	2.73379	2.62625	3.07591	2.45559
ENSMUSG00000002017	2.7426	2.48746	2.47219	2.53553	2.46823	2.82672	2.28166
ENSMUSG00000002020	2.42093	2.27713	2.3597	1.29248	1.43919	1.54407	1.38357
ENSMUSG00000002028	2.90545	2.65414	2.64601	2.69267	2.66819	3.03822	2.5004
ENSMUSG00000002031	2.47172	2.27517	2.2712	2.36639	2.33376	2.67486	2.18597
ENSMUSG00000002032	0.916314	0.830482	0.75	0.92511	1.07458	1.20412	1.10034
ENSMUSG00000002033	0	0	0	0	0	0	0
ENSMUSG00000002043	1.12934	1.13089	1.40368	0.92511	1.13612	1.11394	1.3698
ENSMUSG00000002052	3.02992	2.76246	2.76246	2.81845	2.79105	3.15897	2.60873
ENSMUSG00000002055	2.84189	2.57135	2.58911	2.74145	2.6995	3.07262	2.51637
ENSMUSG00000002057	0.811508	0.792481	1	0.701839	0.244651	0.60206	0.520678
ENSMUSG00000002058	2.22392	2.08161	2.1097	2.03744	2.07655	2.29003	2.04077
ENSMUSG00000002059	2.61283	2.39998	2.41455	2.2887	2.28825	2.60638	2.17214
ENSMUSG00000002064	2.35581	2.17337	2.17942	2.20822	2.17538	2.45637	2.06242
ENSMUSG00000002068	2.25309	2.06317	2.06903	1.77187	1.73654	1.89209	1.63783
ENSMUSG00000002076	0	0.5	0	0	0.733952	0.60206	0
ENSMUSG00000002083	0.747222	1.06198	1.20184	0.701839	0.775524	0.69897	1.15932
ENSMUSG00000002100	0	0	0	0	0	0	0
ENSMUSG00000002102	2.78351	2.58357	2.60446	2.7098	2.75628	3.09726	2.60597
ENSMUSG00000002103	2.19901	1.99	2.00698	2.21759	2.197	2.48144	2.04018
ENSMUSG00000002104	0.289065	0.5	0.701839	0.25	0.489301	0.60206	0.355418
ENSMUSG00000002105	2.12426	2.07708	2.09158	1.97219	2.14836	2.26245	2.12849
ENSMUSG00000002107	2.6814	2.5202	2.47484	2.26314	2.2046	2.48144	2.05404
ENSMUSG00000002108	0.57813	0.396241	0.5	0.396241	0.489301	0.60206	0.629532
ENSMUSG00000002109	1.35873	1.39624	1.29248	1.31198	1.36636	1.49136	1.28445
ENSMUSG00000002111	0.289065	0	0	0	0	0	0
ENSMUSG00000002129	2.75349	2.49929	2.52713	2.62917	2.59031	2.93902	2.44982
ENSMUSG00000002147	2.76521	2.53232	2.5406	2.48563	2.47049	2.8451	2.2959
ENSMUSG00000002190	0.747222	0.646241	0.75	1.11486	1.05736	0.954243	0.969166
ENSMUSG00000002204	0	0	0.25	0	0	0	0
ENSMUSG00000002205	1.83263	1.85446	1.77187	1.84158	1.87183	2.02938	1.84848
ENSMUSG00000002210	1.86243	1.92856	1.91811	1.57135	1.75167	1.77815	1.79395
ENSMUSG00000002221	2.62456	2.41766	2.40551	2.35394	2.3766	2.60206	2.23606
ENSMUSG00000002222	2.52588	2.30114	2.26585	2.37496	2.26018	2.64246	2.08937
ENSMUSG00000002227	2.29759	2.12991	2.18198	2.11588	2.21538	2.37291	2.15973
ENSMUSG00000002228	0.747222	0.75	0.864858	0.580482	0.733952	0	0.629532
ENSMUSG00000002233	2.80154	2.60578	2.65391	2.49929	2.57388	2.90091	2.45723
ENSMUSG00000002240	0	0	0	0	0	0	0
ENSMUSG00000002249	2.09237	1.99575	2.07135	1.79248	1.9194	1.96379	1.92597
ENSMUSG00000002250	2.03943	2.02582	2.11792	1.91096	2.10215	2.16435	2.11284
ENSMUSG00000002257	0.916314	0.896241	1.04248	0.792481	1.091	0.778151	1.02815
ENSMUSG00000002265	0.289065	0.580482	0.25	1.47672	1.42702	1.44716	1.35542
ENSMUSG00000002266	0	0	0.25	0	0	0	0.224244
ENSMUSG00000002274	0.57813	0.580482	0.792481	0.951839	1.091	1.27875	0.876096
ENSMUSG00000002279	1.6787	1.67163	1.66455	1.5	1.51434	1.74036	1.51772
ENSMUSG00000002280	1.99305	1.88479	1.98563	1.8072	1.87533	2.02938	1.82753
ENSMUSG00000002289	1.49444	1.40368	1.38089	1.28232	1.35893	1.20412	1.2905
ENSMUSG00000002297	2.89951	2.66833	2.65483	2.63211	2.53959	2.91908	2.36788
ENSMUSG00000002307	2.14424	2.06198	2.12892	1.92337	1.95024	2.10721	1.92681
ENSMUSG00000002308	2.10595	1.94698	1.92511	1.95504	1.95582	2.21219	1.89048
ENSMUSG00000002319	2.56589	2.35761	2.43872	2.46488	2.59145	2.83822	2.46573
ENSMUSG00000002320	2.30429	2.17075	2.14151	2.33884	2.32994	2.59218	2.18104
ENSMUSG00000002324	0.289065	0	0	0	0	0	0.224244
ENSMUSG00000002325	1.5875	1.52713	1.54746	1.87496	1.93443	2.08991	1.80145
ENSMUSG00000002326	1.94872	1.87095	1.85446	2.15091	2.12601	2.32428	2.01693
ENSMUSG00000002329	1.78926	1.66455	1.70504	1.93705	1.92246	2.06446	1.78106
ENSMUSG00000002332	2.14424	1.96605	2.00559	2.12095	2.12687	2.35411	2.03899
ENSMUSG00000002341	0.289065	0.25	0	0.25	0.244651	0	0
ENSMUSG00000002342	2.13186	2.07595	2.11995	2.06787	2.12344	2.32015	2.10665
ENSMUSG00000002343	2.01021	2.03361	2.0572	1.66811	1.96807	1.94939	1.98355
ENSMUSG00000002345	1.88573	1.79248	1.80236	1.66096	1.82695	1.90309	1.79897
ENSMUSG00000002346	1.6397	1.64998	1.73268	1.57135	1.71803	1.85126	1.66529
ENSMUSG00000002365	2.67394	2.49823	2.49823	2.46294	2.42446	2.76118	2.27573
ENSMUSG00000002372	2.64925	2.51686	2.58301	2.37794	2.51746	2.78032	2.47786
ENSMUSG00000002379	2.07833	2.0584	2.13576	1.84376	2.10579	2.18184	2.07004
ENSMUSG00000002384	0.458157	0.396241	0.396241	0.646241	0.489301	0.69897	0.629532
ENSMUSG00000002393	0.916314	1.2145	1.56198	1.02187	1.18851	1.11394	1.39677
ENSMUSG00000002395	1.9078	1.8167	1.88672	1.61074	1.78238	1.81954	1.77842
ENSMUSG00000002396	1.91631	1.73855	1.78489	1.51652	1.67475	1.70757	1.65575
ENSMUSG00000002409	1.35873	1.35657	1.38865	1.17511	1.36636	1.39794	1.40946
ENSMUSG00000002413	2.43695	2.25836	2.23268	2.35761	2.27951	2.58883	2.09739
ENSMUSG00000002416	1.89911	1.81903	1.75559	2	1.87706	2.12385	1.81593
ENSMUSG00000002428	2.26786	2.12196	2.1097	2.21527	2.13695	2.43136	1.97572
ENSMUSG00000002455	2.45354	2.28489	2.29807	2.46836	2.44478	2.74896	2.30773
ENSMUSG00000002458	2.05784	2.00698	2.0042	2.07019	2.05002	2.32015	1.94789
ENSMUSG00000002459	0.671188	0.75	0.792481	1.08048	0.931471	0.954243	0.916588
ENSMUSG00000002475	0.458157	0.5	0.701839	1.42511	1.47876	1.36173	1.24558
ENSMUSG00000002477	2.64414	2.4482	2.41321	2.56376	2.45636	2.84819	2.30174
ENSMUSG00000002486	1.88117	1.82822	1.89246	1.64624	1.80643	1.88081	1.7621
ENSMUSG00000002489	2.19687	2.10866	2.14905	2.08607	2.11207	2.2878	2.0312
ENSMUSG00000002496	2.69334	2.48819	2.52087	2.50698	2.53209	2.81158	2.40067
ENSMUSG00000002500	0.289065	0.25	0.396241	0	0	0	0
ENSMUSG00000002504	1.93686	1.92511	2.00281	1.91276	2.10488	2.18469	2.0949
ENSMUSG00000002524	3.01719	2.77762	2.82537	2.72559	2.78344	3.12905	2.66409
ENSMUSG00000002546	2.7391	2.53585	2.5587	2.41589	2.46135	2.74896	2.3385
ENSMUSG00000002550	2.30096	2.14998	2.17942	2.13961	2.20047	2.39094	2.10034
ENSMUSG00000002565	0.289065	0	0	0.25	0.387762	0.30103	0.520678
ENSMUSG00000002578	1.38964	1.27187	1.30236	1.72972	1.59599	1.75587	1.53506
ENSMUSG00000002580	2.04566	1.91633	1.89436	2.02319	1.91165	2.24551	1.83318
ENSMUSG00000002588	0	0	0.25	0	0	0	0
ENSMUSG00000002602	3.2488	2.97161	3.01686	2.82865	2.8202	3.23729	2.68098
ENSMUSG00000002603	1.89024	1.81198	1.83718	1.60657	1.66226	1.79239	1.75363
ENSMUSG00000002608	2.09512	2.03361	2.02844	1.84808	1.9863	2.00432	1.92088
ENSMUSG00000002617	1.51699	1.40368	1.41811	1.47066	1.31073	1.5682	1.22424
ENSMUSG00000002625	2.03943	1.78744	1.87695	1.91276	1.92246	2.13988	1.89605
ENSMUSG00000002633	0	0	0	0	0	0	0
ENSMUSG00000002635	1.67119	1.57595	1.54746	1.44534	1.53317	1.6902	1.45214
ENSMUSG00000002658	2.6814	2.49894	2.52187	2.44328	2.51377	2.77525	2.41636
ENSMUSG00000002660	2.06967	2.0667	2.14341	1.80236	1.98503	2.14301	2.04949
ENSMUSG00000002661	1.22793	1.22672	1.30236	1.2145	1.32754	1.27875	1.36508
ENSMUSG00000002664	0.458157	0.646241	0.25	0.580482	0.387762	0.69897	0.579662
ENSMUSG00000002668	0	0	0	0	0	0	0
ENSMUSG00000002679	2.30429	2.12991	2.08718	2.14811	2.05632	2.32838	1.91048
ENSMUSG00000002688	2.14179	1.99	1.93368	1.90551	1.88729	2.04139	1.73141
ENSMUSG00000002699	0.289065	0.25	0	0	0	0	0
ENSMUSG00000002718	3.01204	2.73287	2.71469	2.93976	2.86463	3.32098	2.6589
ENSMUSG00000002728	2.28386	2.10552	2.07595	2.22522	2.17464	2.44091	2.03059
ENSMUSG00000002731	1.96777	1.84808	1.82595	2.0596	2.04896	2.20683	1.89605
ENSMUSG00000002732	1.57813	1.51652	1.43198	1.79746	1.7153	1.93952	1.65768
ENSMUSG00000002733	2.19471	2.03103	2.0596	2.10657	2.09476	2.35984	1.97063
ENSMUSG00000002741	2.76134	2.54529	2.52909	2.58607	2.50774	2.90741	2.37256
ENSMUSG00000002748	3.35554	3.05713	3.04154	3.0602	2.99105	3.44467	2.77679
ENSMUSG00000002763	1.93283	1.92511	1.99575	1.71759	1.9572	2.01284	1.98912
ENSMUSG00000002767	2.12426	2.07595	2.13285	1.93368	2.0696	2.13354	2.06516
ENSMUSG00000002768	2.3378	2.20345	2.22897	2.18621	2.23725	2.4456	2.1581
ENSMUSG00000002769	0.458157	0.396241	0.5	0.25	0.568061	0.60206	0.355418
ENSMUSG00000002771	0.960253	0.976723	1.02187	0.896241	1.13612	1	1.21681
ENSMUSG00000002778	2.50278	2.31139	2.31903	2.35866	2.35134	2.65514	2.22391
ENSMUSG00000002781	1.20538	1.17511	1.36486	1.11486	1.39462	1.11394	1.45214
ENSMUSG00000002791	0	0.396241	0.25	0.396241	0.244651	0.60206	0.520678
ENSMUSG00000002797	1.20538	1.29248	1.2611	1.23855	1.2745	1.36173	1.22424
ENSMUSG00000002799	0.867194	1.08048	1.16096	1.04248	1.38077	1.20412	1.48659
ENSMUSG00000002803	1.90348	1.7611	1.82595	1.67511	1.46234	1.70757	1.52068
ENSMUSG00000002804	1.57813	1.53232	1.61486	1.41096	1.62894	1.5563	1.6596
ENSMUSG00000002808	2.47943	2.24575	2.22822	2.25351	2.16635	2.52504	2.06625
ENSMUSG00000002812	2.74144	2.54311	2.59158	2.5593	2.63201	2.93702	2.50689
ENSMUSG00000002814	2.17024	1.96294	2.05114	2.02844	2.08529	2.29226	1.96398
ENSMUSG00000002820	1.72782	1.63479	1.72972	1.71759	1.82092	1.92428	1.90154
ENSMUSG00000002825	1.77176	1.66811	1.72972	1.57135	1.77088	1.83251	1.7593
ENSMUSG00000002831	2.70811	2.51246	2.53329	0.646241	0.955823	0.69897	0.672731
ENSMUSG00000002833	2.61204	2.43027	2.5007	2.27054	2.40407	2.54654	2.36723
ENSMUSG00000002835	2.77927	2.56845	2.59781	2.52187	2.55411	2.87967	2.42003
ENSMUSG00000002844	2.2856	2.14811	2.24503	1.88479	1.9694	2.02119	1.98774
ENSMUSG00000002845	2.32377	2.15734	2.12794	2.12695	2.06251	2.33846	1.94789
ENSMUSG00000002846	2.03943	1.88285	1.86893	1.81903	1.87879	2	1.7621
ENSMUSG00000002847	1.06967	1.08048	0.951839	0.896241	1	0.954243	0.952572
ENSMUSG00000002870	3.03829	2.8358	2.85578	2.6546	2.74046	3.04258	2.63727
ENSMUSG00000002871	2.12681	2.00698	2.07019	1.75559	1.84446	1.91908	1.83541
ENSMUSG00000002881	2.6024	2.43789	2.4225	2.41678	2.36157	2.70501	2.19194
ENSMUSG00000002885	2.28036	2.13961	2.11177	1.89056	1.88392	2.1271	1.83982
ENSMUSG00000002897	2.18818	2.03997	2.0584	2.13672	2.18127	2.39794	2.01246
ENSMUSG00000002900	3.07494	2.84674	2.83691	2.76161	2.76169	3.15198	2.59244
ENSMUSG00000002908	0.747222	0.830482	0.976723	1.31198	1.35134	1.36173	1.38803
ENSMUSG00000002910	1.06967	1.16096	1.06198	0.951839	1.12171	1.17609	1.21681
ENSMUSG00000002930	0	0	0	0	0	0	0
ENSMUSG00000002944	0	0	0	0	0	0	0
ENSMUSG00000002948	2.62992	2.42119	2.43155	2.28232	2.33847	2.60531	2.21681
ENSMUSG00000002949	2.61204	2.40137	2.47142	2.26719	2.31675	2.57634	2.19634
ENSMUSG00000002957	2.89671	2.64601	2.64436	2.6777	2.68367	3.0216	2.53339
ENSMUSG00000002963	1.83263	1.75559	1.82595	1.59808	1.74165	1.66276	1.75506
ENSMUSG00000002968	1.86719	1.93537	1.99432	1.70184	1.84256	1.95904	1.95718
ENSMUSG00000002980	0.867194	1.02187	1.09808	1.40368	1.52388	1.5682	1.70755
ENSMUSG00000002981	2.53648	2.35657	2.37645	2.41051	2.43423	2.7364	2.29429
ENSMUSG00000002983	1.87191	1.79746	1.86893	1.79992	1.91787	2.03342	1.91311
ENSMUSG00000002984	2.2319	2.18198	2.2145	1.89246	2.09847	2.18752	2.06407
ENSMUSG00000002985	0.747222	0.896241	1.04248	0.5	0.775524	0.60206	0.916588
ENSMUSG00000002992	0	0	0	0	0	0	0
ENSMUSG00000002996	2.49021	2.26854	2.22522	2.06787	2.03375	2.31597	1.89235
ENSMUSG00000002997	2.78822	2.55751	2.5596	2.39341	2.35314	2.66745	2.15021
ENSMUSG00000003031	2.59502	2.41855	2.39671	2.33273	2.26884	2.51322	2.10761
ENSMUSG00000003032	1.75967	1.74717	1.79248	1.31198	1.091	1.4624	1.24558
ENSMUSG00000003033	2.60402	2.41186	2.45544	2.45901	2.47876	2.75815	2.34546
ENSMUSG00000003037	2.46725	2.35866	2.3669	2.35288	2.33138	2.60638	2.20532
ENSMUSG00000003038	2.11127	2.02582	2.11893	2.15643	2.16097	2.40824	2.13866
ENSMUSG00000003039	2.46612	2.25281	2.24072	2.30053	2.2507	2.54407	2.14641
ENSMUSG00000003051	0	0.75	0.5	0.25	0	0	0.224244
ENSMUSG00000003053	0	0.25	0	0	0	0	0.224244
ENSMUSG00000003062	2.28734	2.16006	2.11792	2.14718	2.10579	2.3483	1.95412
ENSMUSG00000003068	2.36308	2.28168	2.33441	2.13865	2.22519	2.43933	2.26413
ENSMUSG00000003070	1.06967	1.13089	1.20184	1.38865	1.36636	1.50515	1.56971
ENSMUSG00000003072	2.58581	2.4482	2.55449	2.2436	2.42003	2.65031	2.42003
ENSMUSG00000003099	2.29928	2.17337	2.22446	2.12196	2.22712	2.39794	2.09936
ENSMUSG00000003119	2.5496	2.35657	2.37942	2.48009	2.45164	2.80482	2.26531
ENSMUSG00000003123	1.10057	1.16096	1.31198	1.27187	1.39462	1.30103	1.41765
ENSMUSG00000003131	3.05427	2.7677	2.75853	2.92598	2.81817	3.27439	2.61398
ENSMUSG00000003134	1.3076	1.18872	1.22672	1.4645	1.43919	1.53148	1.43727
ENSMUSG00000003135	2.38964	2.17511	2.1777	2.28103	2.23911	2.54777	2.07802
ENSMUSG00000003153	0.916314	0.951839	0.701839	0.951839	0.733952	0.60206	1.01438
ENSMUSG00000003154	2.07833	1.97219	2.01382	1.91811	1.90049	2.1271	1.81946
ENSMUSG00000003161	2.71623	2.50316	2.51348	2.58468	2.49715	2.8657	2.35408
ENSMUSG00000003166	2.52195	2.34158	2.33994	2.38527	2.3766	2.68842	2.19815
ENSMUSG00000003184	1.74085	1.66811	1.75	1.51652	1.63241	1.72428	1.69234
ENSMUSG00000003190	1.15626	1.17511	1.33939	1.04248	1.12171	0.845098	1.17682
ENSMUSG00000003198	1.74722	1.58048	1.5572	1.63089	1.54666	1.76343	1.46983
ENSMUSG00000003199	2.34989	2.26382	2.28997	1.85866	2.13529	2.19312	2.07644
ENSMUSG00000003200	2.67256	2.5596	2.6202	2.31435	2.44925	2.71012	2.39892
ENSMUSG00000003206	0	0	0	0	0	0	0
ENSMUSG00000003208	1.44532	1.5572	1.69205	1.57135	1.61467	1.69897	1.67089
ENSMUSG00000003226	3.30126	2.98964	2.97531	3.08801	2.99457	3.45864	2.73796
ENSMUSG00000003227	0	0.25	0	0.25	0.244651	0.477121	0.355418
ENSMUSG00000003228	1.95644	1.74145	1.76382	1.84158	1.75167	1.95904	1.6419
ENSMUSG00000003233	2.14909	2.06317	2.10866	1.80479	1.88897	2.04139	1.9359
ENSMUSG00000003234	2.36308	2.20425	2.18621	2.26382	2.27393	2.49693	2.10132
ENSMUSG00000003235	2.67119	2.45941	2.41321	2.44328	2.42262	2.71181	2.26205
ENSMUSG00000003269	2.36019	2.17424	2.20103	2.23342	2.26998	2.51188	2.11706
ENSMUSG00000003271	0.289065	0	0.5	0.92511	1.05736	1.17609	1.07802
ENSMUSG00000003273	0.747222	0.25	0.92511	0.5	0.489301	0.30103	0.672731
ENSMUSG00000003279	0.811508	0.75	0.75	0.25	0.244651	0	0.355418
ENSMUSG00000003282	1.34238	1.33048	1.31198	1.06198	0.978602	1.07918	0.876096
ENSMUSG00000003283	1.52782	1.55236	1.34808	1.50559	1.49445	1.76343	1.48984
ENSMUSG00000003299	1.92465	1.80479	1.87892	1.91276	2.09662	2.24304	2.07485
ENSMUSG00000003308	2.19037	2.0725	2.10657	2.08607	2.14189	2.27416	2.11519
ENSMUSG00000003309	0	0	0	0	0	0	0
ENSMUSG00000003316	3.19784	2.90009	2.90608	3.00455	2.93615	3.42111	2.73536
ENSMUSG00000003341	1.47061	1.38865	1.45822	0.5	0.733952	0.30103	0.672731
ENSMUSG00000003344	1.98953	1.94534	2.04373	1.87892	2.12772	2.09342	2.17175
ENSMUSG00000003345	2.33162	2.3096	2.42119	2.06903	2.2677	2.35793	2.31715
ENSMUSG00000003346	1.90348	1.97066	2.03744	1.72672	2.00122	2.04922	2.10904
ENSMUSG00000003348	1.3076	1.51652	1.52187	1.23855	1.29308	1.41497	1.54612
ENSMUSG00000003352	2.50689	2.34322	2.38624	2.17337	2.31576	2.48001	2.2656
ENSMUSG00000003354	0.671188	0.25	0.580482	0.5	0.632412	0.30103	0.224244
ENSMUSG00000003355	1.88573	1.7237	1.78232	1.68537	1.75413	1.82607	1.68711
ENSMUSG00000003360	2.90348	2.67424	2.70465	2.57765	2.6493	2.93651	2.51187
ENSMUSG00000003363	2.12426	2.04123	2.10761	1.78744	2.00485	2.06446	2.01181
ENSMUSG00000003378	2.01356	1.91987	2.03997	1.79248	1.9786	1.95424	1.95257
ENSMUSG00000003379	0.57813	0	0	0.396241	0	0.30103	0
ENSMUSG00000003380	1.68608	1.63089	1.6986	1.42511	1.55966	1.49136	1.70088
ENSMUSG00000003382	2.14424	1.96294	2.02187	2.00559	2.091	2.22011	1.93833
ENSMUSG00000003402	2.75293	2.5664	2.60182	2.51076	2.60336	2.89265	2.51813
ENSMUSG00000003410	0	0.5	0.25	0	0	0.30103	0.355418
ENSMUSG00000003411	1.61442	1.62296	1.76652	1.82822	1.80643	1.99123	1.73598
ENSMUSG00000003418	0	0	0	0.646241	0.387762	0.477121	0.355418
ENSMUSG00000003420	1.12934	1.20184	1.2611	1.25	1.40134	1.27875	1.42167
ENSMUSG00000003421	1.98953	1.91096	1.97672	1.85022	1.88561	2.13672	2.002
ENSMUSG00000003423	2.19255	2.10022	2.15276	1.90368	2.08625	2.18752	2.04312
ENSMUSG00000003429	3.01689	2.72616	2.74753	2.75594	2.69012	3.12937	2.51063
ENSMUSG00000003435	2.75406	2.54091	2.57077	2.53038	2.58406	2.90687	2.45115
ENSMUSG00000003436	0.289065	0	0	0.25	0	0	0.224244
ENSMUSG00000003437	2.1748	2.056	2.06787	2.1453	2.07458	2.38021	1.99461
ENSMUSG00000003438	2.09512	2.06317	2.14341	2.01652	2.09382	2.21484	2.04776
ENSMUSG00000003444	1.65574	1.63865	1.73268	1.7145	1.70418	1.8451	1.69749
ENSMUSG00000003452	1.91208	1.8072	1.83939	1.98416	1.96403	2.17319	1.75789
ENSMUSG00000003458	2.69399	2.46759	2.47219	2.5699	2.55639	2.9345	2.36723
ENSMUSG00000003464	2.53743	2.31552	2.31435	2.47333	2.44857	2.77452	2.2656
ENSMUSG00000003469	0	0	0	0.396241	0.244651	0	0.448488
ENSMUSG00000003476	0	0	0	0	0	0	0
ENSMUSG00000003477	0	0	0	0	0	0	0
ENSMUSG00000003484	0	0	0	0	0	0	0
ENSMUSG00000003500	2.33318	2.23636	2.27582	2.15368	2.2654	2.39794	2.21164
ENSMUSG00000003505	0	0	0	0	0	0	0
ENSMUSG00000003518	2.23387	2.10446	2.10235	2.29992	2.27618	2.50651	2.14979
ENSMUSG00000003526	1.06967	0.951839	1.23855	1.32135	1.43316	1.36173	1.48331
ENSMUSG00000003527	2.07546	2.00698	1.99575	1.98709	2.05736	2.11394	1.93426
ENSMUSG00000003528	2.13437	2.01652	2.0387	2.11383	2.11472	2.38382	2.07219
ENSMUSG00000003531	1.72782	1.77187	1.77974	1.68537	1.78687	1.85126	1.79014
ENSMUSG00000003534	2.7877	2.68027	2.75904	2.14341	2.38243	2.48996	2.36182
ENSMUSG00000003541	2.23779	2.15643	2.31611	1.91633	2.03926	2.15229	2.02569
ENSMUSG00000003545	0.289065	0.701839	0.396241	0.75	0.387762	0.30103	0.629532
ENSMUSG00000003546	1.68608	1.64624	1.81903	1.53232	1.68682	1.64345	1.7621
ENSMUSG00000003549	1.85273	1.80479	1.88672	1.62695	1.68682	1.72428	1.66717
ENSMUSG00000003555	0	0	0	0	0	0	0
ENSMUSG00000003559	0.811508	0.5	0.830482	0.792481	0.387762	0.60206	0.710836
ENSMUSG00000003573	2.23779	2.10446	2.1725	1.88285	2.04683	2.13033	2.02692
ENSMUSG00000003575	2.16794	2.10761	2.14718	2.02844	2.15156	2.233	2.10857
ENSMUSG00000003581	1.70747	1.69534	1.77713	1.65734	1.84823	1.79239	1.72987
ENSMUSG00000003585	1.3076	1.18872	1.13089	1.73268	1.63241	1.90849	1.59169
ENSMUSG00000003604	1.92051	1.72972	1.76652	2.07366	1.98375	2.27646	1.86916
ENSMUSG00000003617	1.69334	1.65734	1.58939	2.06198	1.92549	2.28556	1.85061
ENSMUSG00000003623	2.39901	2.22066	2.19287	2.2906	2.20733	2.52114	2.05404
ENSMUSG00000003644	1.70747	1.67856	1.64624	1.82135	1.92999	2.04532	1.92764
ENSMUSG00000003657	0	0	0	0	0	0	0
ENSMUSG00000003660	3.03943	2.73231	2.71469	2.86409	2.83092	3.22427	2.60576
ENSMUSG00000003662	2.07833	2.02582	2.02844	2.20425	2.20116	2.46982	2.07959
ENSMUSG00000003665	0.747222	0.864858	0.75	0.5	0.775524	0.90309	0.629532
ENSMUSG00000003680	2.43331	2.26719	2.27974	2.13382	2.17014	2.33846	2.07432
ENSMUSG00000003721	2.40558	2.22522	2.16899	2.26517	2.16405	2.46538	2.04603
ENSMUSG00000003731	2.85362	2.63769	2.63503	2.8013	2.72404	3.13893	2.54463
ENSMUSG00000003746	1.91208	1.72972	1.74432	1.93705	1.88561	2.09342	1.74197
ENSMUSG00000003752	1.78926	1.63865	1.63089	1.52713	1.59981	1.74819	1.59404
ENSMUSG00000003762	1.40427	1.31198	1.42511	1.06198	1.31073	1.27875	1.35048
ENSMUSG00000003778	2.78822	2.48046	2.49788	2.53361	2.50716	2.84073	2.33755
ENSMUSG00000003779	3.02316	2.73287	2.73599	2.78997	2.71882	3.1364	2.51515
ENSMUSG00000003808	2.4955	2.35129	2.35129	2.46216	2.49445	2.77887	2.3956
ENSMUSG00000003809	2.15388	1.9486	1.99717	2.09915	2.05528	2.33244	1.95412
ENSMUSG00000003810	2.85717	2.62221	2.62991	2.53361	2.53613	2.86153	2.38682
ENSMUSG00000003812	2.00343	1.87496	1.90734	1.63089	1.63927	1.81954	1.58453
ENSMUSG00000003813	2.3285	2.24646	2.2712	2.09267	2.20665	2.44871	2.1417
ENSMUSG00000003814	3.57293	3.23535	3.23882	3.35241	3.26353	3.83594	3.04608
ENSMUSG00000003824	1.6397	1.50559	1.59376	1.61486	1.58429	1.75587	1.58453
ENSMUSG00000003847	3.24254	2.94153	2.93124	3.08711	2.98846	3.45969	2.74911
ENSMUSG00000003848	2.36882	2.23636	2.2237	2.13089	2.24769	2.43616	2.14598
ENSMUSG00000003849	1.88573	1.70184	1.68537	1.33048	1.26482	1.43136	1.14083
ENSMUSG00000003863	0.747222	1.04248	1.13089	0.92511	1.02017	0.778151	1.2014
ENSMUSG00000003865	2.29759	2.11383	2.14811	2.15183	2.11384	2.36173	2.06625
ENSMUSG00000003868	2.25121	2.17075	2.2611	1.98268	2.19278	2.27184	2.24932
ENSMUSG00000003872	0.289065	0.396241	0.75	0.580482	0.686821	0.477121	0.579662
ENSMUSG00000003873	2.37447	2.29123	2.2956	1.94534	2.0994	2.15836	1.9699
ENSMUSG00000003882	0	0	0	0	0	0	0
ENSMUSG00000003923	2.57554	2.32765	2.2993	2.41589	2.3217	2.6981	2.17565
ENSMUSG00000003929	2.26966	2.13382	2.0748	2.11792	2.02247	2.30103	1.89141
ENSMUSG00000003934	1.3076	1.13089	1.2145	1.33048	1.42077	1.38021	1.30226
ENSMUSG00000003948	2.40947	2.28489	2.25698	2.03744	1.96673	2.31387	1.85272
ENSMUSG00000003949	0.747222	0.580482	0.864858	1.04248	1.05736	1.30103	1.05404
ENSMUSG00000003955	2.2959	2.1453	2.15825	2.13961	2.05736	2.3075	1.94315
ENSMUSG00000003970	3.48662	3.23102	3.29583	3.07516	3.22268	3.60627	3.09422
ENSMUSG00000003974	0	0.25	0.25	0.25	0	0.30103	0.224244
ENSMUSG00000003992	2.28036	2.11486	2.0667	2.13961	2.11384	2.37107	1.99933
ENSMUSG00000004018	1.85273	1.6986	1.61074	1.68198	1.63586	1.79934	1.54612
ENSMUSG00000004031	0	0.25	0	0	0	0	0.224244
ENSMUSG00000004032	2.02018	1.91096	1.87892	2.29248	2.22777	2.57519	2.05348
ENSMUSG00000004035	0.867194	0.396241	0.830482	1	0.978602	0.954243	0.829801
ENSMUSG00000004038	0	0	0	0	0	0	0
ENSMUSG00000004040	2.64998	2.41366	2.4383	2.37744	2.42225	2.70157	2.28082
ENSMUSG00000004043	2.11651	1.99717	2.07595	1.89436	1.93147	2.06446	1.86411
ENSMUSG00000004044	3.30535	3.01374	3.06124	2.99859	2.93417	3.37493	2.814
ENSMUSG00000004054	2.05482	2.07935	2.21605	1.8096	2.02928	2.03743	2.17836
ENSMUSG00000004056	2.53933	2.36639	2.37346	2.2507	2.31375	2.549	2.23734
ENSMUSG00000004069	2.37447	2.22822	2.21836	2.18027	2.19278	2.43457	2.04428
ENSMUSG00000004070	2.10595	1.97219	1.99717	2.16899	2.11207	2.38382	1.97572
ENSMUSG00000004071	2.26421	2.07708	2.1169	2.15368	2.11295	2.35793	1.98143
ENSMUSG00000004085	2.54775	2.35866	2.34376	2.5	2.45266	2.78604	2.29104
ENSMUSG00000004096	2.58666	2.38089	2.37146	2.57992	2.49415	2.90741	2.30488
ENSMUSG00000004098	1.56854	1.4645	1.62695	1.98416	2.0696	2.22789	2.11938
ENSMUSG00000004099	3.1139	2.85115	2.86995	2.93893	2.93898	3.35372	2.7789
ENSMUSG00000004100	2.01689	1.99	2.06552	1.73563	1.96807	1.98227	1.98843
ENSMUSG00000004105	2.77338	2.59076	2.63817	2.05114	2.15472	2.35793	2.03781
ENSMUSG00000004110	0.458157	0	0	0.396241	0.568061	0.30103	0.355418
ENSMUSG00000004113	0.747222	0.75	0.951839	0.792481	1	1	0.829801
ENSMUSG00000004127	2.09512	1.97822	1.98563	2.19779	2.16938	2.45637	2.02631
ENSMUSG00000004151	0.671188	0.864858	0.830482	0.92511	0.733952	0.60206	0.520678
ENSMUSG00000004187	0.867194	0.92511	0.830482	0.646241	1.03926	0.778151	1.18522
ENSMUSG00000004207	3.60453	3.28308	3.30679	3.11209	3.10242	3.58726	2.95289
ENSMUSG00000004221	2.72902	2.4936	2.48746	2.32765	2.27168	2.57978	2.12396
ENSMUSG00000004231	0	0	0	0.25	0.489301	0	0.829801
ENSMUSG00000004233	1.99305	1.84593	1.87095	1.98563	1.89395	2.1271	1.80513
ENSMUSG00000004263	1.20538	1.33939	1.35657	1.22672	1.24465	1.07918	1.22424
ENSMUSG00000004264	2.72054	2.51246	2.51987	2.42813	2.47242	2.79029	2.34775
ENSMUSG00000004266	1.57813	1.5	1.5572	1.2145	1.34358	1.39794	1.27829
ENSMUSG00000004267	2.09512	1.89436	1.98855	1.67856	1.77321	1.82607	1.71084
ENSMUSG00000004268	2.51699	2.32935	2.3102	2.36486	2.36376	2.64246	2.1996
ENSMUSG00000004270	2.31089	2.15825	2.18368	2.23636	2.14514	2.51587	2.07538
ENSMUSG00000004285	2.33933	2.23342	2.28553	2.01787	2.15076	2.3032	2.10809
ENSMUSG00000004296	0	0	0	0.25	0	0	0
ENSMUSG00000004317	2.70811	2.48305	2.46411	2.52811	2.44891	2.82737	2.2811
ENSMUSG00000004319	2.54027	2.33994	2.33718	2.55509	2.46888	2.85794	2.28082
ENSMUSG00000004328	0	0	0	0	0.244651	0	0
ENSMUSG00000004341	0	0	0	0	0	0	0
ENSMUSG00000004344	0	0	0	0	0	0	0
ENSMUSG00000004347	0.671188	0.646241	0.580482	0.792481	0.568061	0.778151	0.672731
ENSMUSG00000004356	2.99369	2.69595	2.70244	2.75053	2.67403	3.08027	2.46794
ENSMUSG00000004359	0.57813	0.646241	0.5	0.792481	0.812712	0.477121	0.629532
ENSMUSG00000004360	1.24932	1.08048	1.2611	0.5	0.632412	0.30103	0.355418
ENSMUSG00000004364	2.96505	2.74072	2.71235	2.80114	2.70034	3.14364	2.49292
ENSMUSG00000004366	0	0	0	0	0	0	0
ENSMUSG00000004371	0.458157	0.580482	0.5	0.25	0.244651	0	0.448488
ENSMUSG00000004383	2.37165	2.23268	2.21059	2.06903	2.05319	2.37475	1.90959
ENSMUSG00000004393	2.38964	2.2507	2.22066	2.28744	2.29626	2.54531	2.15973
ENSMUSG00000004394	2.41967	2.26787	2.21682	2.27713	2.27393	2.51983	2.16819
ENSMUSG00000004415	0	0.5	0.580482	0.396241	0.387762	0.477121	0
ENSMUSG00000004446	2.67802	2.46019	2.48964	2.33441	2.33186	2.66558	2.21024
ENSMUSG00000004451	2.565	2.38138	2.37196	2.28103	2.22455	2.56467	2.16819
ENSMUSG00000004455	3.15496	2.87596	2.85115	2.90056	2.81124	3.27989	2.64428
ENSMUSG00000004460	2.74027	2.49181	2.47972	2.56903	2.47049	2.86392	2.31235
ENSMUSG00000004462	2.04874	1.9737	1.93027	1.87095	1.82092	1.99564	1.71731
ENSMUSG00000004473	0.289065	0	0	0.25	0.244651	0.477121	0.579662
ENSMUSG00000004500	1.75349	1.59808	1.63865	1.69534	1.63927	1.69897	1.58693
ENSMUSG00000004508	2	1.78489	1.84593	1.86893	1.76853	1.96848	1.68711
ENSMUSG00000004530	3.11651	2.87905	2.88805	2.58966	2.61808	2.93298	2.48763
ENSMUSG00000004535	2.84143	2.60473	2.59376	2.63961	2.54873	2.94498	2.36464
ENSMUSG00000004540	0.289065	0.5	0.396241	0.396241	0.568061	0	0.629532
ENSMUSG00000004542	0.458157	0	0	0.396241	0.244651	0.30103	0
ENSMUSG00000004552	0	0	0	0	0	0	0
ENSMUSG00000004558	1.49444	1.44534	1.48855	1.69205	1.7467	1.98227	1.65185
ENSMUSG00000004561	1.65574	1.57135	1.57135	1.60657	1.69561	1.85733	1.68358
ENSMUSG00000004562	2.43331	2.25698	2.34376	2.29807	2.35538	2.58659	2.32336
ENSMUSG00000004565	2.49021	2.29435	2.36893	2.04746	2.1563	2.2833	2.07749
ENSMUSG00000004567	2.64192	2.40961	2.47028	2.01787	2.0824	2.3032	1.99664
ENSMUSG00000004568	2.80003	2.57077	2.60996	2.32992	2.34451	2.62839	2.2367
ENSMUSG00000004591	2.98663	2.73764	2.72389	2.80236	2.70979	3.1329	2.49898
ENSMUSG00000004609	0	0	0	0.580482	0.489301	0	0.355418
ENSMUSG00000004610	1.65574	1.7145	1.71137	1.38865	1.61101	1.64345	1.50253
ENSMUSG00000004612	0	0	0	0	0	0	0
ENSMUSG00000004613	0	0	0	0	0	0	0
ENSMUSG00000004626	2.15149	1.99289	2.0748	1.95822	2.03707	2.19033	1.9359
ENSMUSG00000004630	0	0.25	0	0	0	0	0
ENSMUSG00000004631	2.44769	2.23709	2.24	2.14246	2.07458	2.4133	1.99799
ENSMUSG00000004633	0.57813	0.5	0.5	1.11486	1.17612	1.43136	1.01438
ENSMUSG00000004637	1.44532	1.5	1.49432	1.67856	1.63241	1.69897	1.52651
ENSMUSG00000004642	2.8345	2.60944	2.61229	2.7271	2.6617	3.04454	2.48286
ENSMUSG00000004651	0.671188	0.792481	0.580482	0.580482	0.775524	0.60206	0.744922
ENSMUSG00000004654	0.289065	0	0.25	0	0	0	0
ENSMUSG00000004655	2.27859	2.16722	2.17511	1.39624	1.44512	1.50515	1.50253
ENSMUSG00000004661	1.32535	1.35657	1.33048	1.27187	1.35893	1.34242	1.41765
ENSMUSG00000004665	3.29544	3.0733	3.10334	2.7143	2.77997	3.09096	2.68535
ENSMUSG00000004667	2.47724	2.39294	2.47295	2.15734	2.36723	2.51587	2.36269
ENSMUSG00000004668	0	0	0	0	0.244651	0	0
ENSMUSG00000004677	2.88201	2.63406	2.66544	2.52713	2.56413	2.82543	2.4364
ENSMUSG00000004698	0.960253	0.75	0.792481	0	0.387762	0	0
ENSMUSG00000004707	0	0	0	0.396241	0.489301	0.30103	0.224244
ENSMUSG00000004709	0	0	0	0	0	0	0
ENSMUSG00000004730	0	0	0	0	0	0	0
ENSMUSG00000004748	0.811508	0.896241	0.951839	0.92511	0.905315	0.845098	0.853776
ENSMUSG00000004768	2.41204	2.24859	2.22672	2.21913	2.18127	2.49276	2.05404
ENSMUSG00000004771	2.51799	2.35657	2.32765	2.4961	2.41554	2.7796	2.2487
ENSMUSG00000004788	2.37447	2.23416	2.25698	1.97522	2.091	2.25285	2.06625
ENSMUSG00000004789	3.01809	2.75193	2.76246	2.67272	2.62584	3.0086	2.49726
ENSMUSG00000004791	2.18377	1.95664	1.9737	1.40368	1.45096	1.32222	1.32458
ENSMUSG00000004798	2.41076	2.19942	2.17424	2.38865	2.3256	2.62531	2.13339
ENSMUSG00000004814	0	0	0	0	0	0	0
ENSMUSG00000004815	1.88117	1.79498	1.83273	1.60235	1.81063	1.716	1.70755
ENSMUSG00000004821	0	0	0	0	0	0	0
ENSMUSG00000004837	0.289065	0.396241	0.25	0.25	0.931471	0.30103	0.710836
ENSMUSG00000004842	0.289065	0.580482	0.396241	0.75	0.632412	0.60206	0.710836
ENSMUSG00000004843	2.45121	2.32652	2.32992	2.35918	2.26367	2.58659	2.09887
ENSMUSG00000004846	2.66633	2.46682	2.53839	2.41186	2.5329	2.79029	2.40946
ENSMUSG00000004849	2.71062	2.53361	2.59076	2.58048	2.57983	2.93399	2.47309
ENSMUSG00000004864	0.747222	0.701839	0.646241	0.830482	0.905315	0.60206	0.803906
ENSMUSG00000004865	2.89268	2.63552	2.64648	2.6272	2.57746	2.93601	2.39834
ENSMUSG00000004872	1.80606	1.75559	1.77187	1.81903	1.80217	2.07188	1.73598
ENSMUSG00000004880	2.57205	2.38961	2.39998	2.45584	2.46432	2.7767	2.31387
ENSMUSG00000004885	1.6397	1.5667	1.56198	1.23855	1.14997	1.27875	1.15021
ENSMUSG00000004891	3.39877	3.10188	3.09915	3.18357	3.14973	3.60874	2.93333
ENSMUSG00000004892	0	0	0.25	0.396241	0.387762	0	0.520678
ENSMUSG00000004894	0	0.25	0	0	0	0	0.224244
ENSMUSG00000004895	2.13186	2.0596	2.06903	2.05358	2.10759	2.35411	2.02321
ENSMUSG00000004896	1.81689	1.72972	1.67511	1.66811	1.80003	1.85733	1.70423
ENSMUSG00000004897	3.33864	3.0442	3.05502	3.02145	2.99566	3.44389	2.79199
ENSMUSG00000004902	0	0.396241	0.5	0.396241	0.568061	0	0.448488
ENSMUSG00000004929	2.29759	2.14811	2.25698	2.21836	2.34588	2.49136	2.32629
ENSMUSG00000004931	1.84779	1.8669	1.99859	1.58496	1.87007	1.88649	2.06897
ENSMUSG00000004933	0.811508	0.792481	0.864858	0.830482	0.978602	0.778151	1.14083
ENSMUSG00000004934	2.06379	2.00559	1.99575	1.7692	1.90371	2.0086	1.8848
ENSMUSG00000004936	2.59584	2.40551	2.38576	2.46759	2.44478	2.7839	2.31184
ENSMUSG00000004937	2.55328	2.43956	2.53425	2.33496	2.48838	2.60423	2.45625
ENSMUSG00000004939	0.458157	0.396241	0	0.25	0.244651	0.30103	0.355418
ENSMUSG00000004945	2.29928	2.16096	2.17424	2.14718	2.18779	2.45179	2.12076
ENSMUSG00000004947	2.03943	1.98268	2.04622	1.7145	1.89064	1.92428	1.90782
ENSMUSG00000004948	0	0.25	0	0.25	0.387762	0	0
ENSMUSG00000004951	2.25497	2.13479	2.20264	2.10657	2.25725	2.40312	2.21953
ENSMUSG00000004952	2.16794	2.04373	2.1546	1.8669	1.95858	2.01703	1.96097
ENSMUSG00000004961	0.289065	0	0	0.25	0.387762	0	0.224244
ENSMUSG00000004980	3.74743	3.39539	3.39341	3.44526	3.34774	3.90644	3.1065
ENSMUSG00000004988	0.671188	0.701839	0.646241	0.792481	0.686821	0.60206	0.355418
ENSMUSG00000004994	1.60564	1.65734	1.64246	1.52187	1.55538	1.68124	1.53786
ENSMUSG00000004996	1.69334	1.66096	1.71759	1.54248	1.62188	1.51851	1.66529
ENSMUSG00000005034	2.72115	2.50836	2.48782	2.54684	2.46464	2.86213	2.31989
ENSMUSG00000005043	1.54868	1.5667	1.66096	1.54746	1.58429	1.5682	1.55418
ENSMUSG00000005045	1.26966	1.20184	1.16096	0.830482	1	0.954243	0.93508
ENSMUSG00000005054	2.75065	2.53616	2.60288	2.51484	2.49082	2.82737	2.40203
ENSMUSG00000005057	1.28906	1.35657	1.5111	1.18872	1.35134	1.23045	1.42564
ENSMUSG00000005069	2.41841	2.22897	2.30053	2.13769	2.18994	2.37475	2.10472
ENSMUSG00000005078	2.05179	1.97219	1.95822	1.88285	1.7957	2	1.67273
ENSMUSG00000005087	2.91784	2.65961	2.67662	2.83357	2.73181	3.16524	2.52743
ENSMUSG00000005089	0.458157	0.396241	0.396241	0.5	0.686821	0.69897	0.448488
ENSMUSG00000005102	2.13437	2	2.01517	2.15551	2.14756	2.3962	2.0384
ENSMUSG00000005103	3.56265	3.23905	3.22953	2.96411	2.94314	3.35583	2.73666
ENSMUSG00000005107	1.06967	1.13089	1.09808	0.830482	0.905315	1.04139	1.07802
ENSMUSG00000005124	3.33682	3.03497	2.99009	2.92348	2.85066	3.28713	2.65619
ENSMUSG00000005125	2.8164	2.53585	2.54404	2.34969	2.30305	2.58206	2.17017
ENSMUSG00000005131	0	0.25	0	0	0	0.477121	0.224244
ENSMUSG00000005142	2.3285	2.19616	2.22446	2.27054	2.3309	2.56937	2.19524
ENSMUSG00000005148	1.32535	1.38865	1.38865	1.54248	1.54666	1.62325	1.49306
ENSMUSG00000005150	1.69334	1.52187	1.62296	1.73855	1.72341	1.86332	1.68179
ENSMUSG00000005161	2.99527	2.74235	2.78038	2.75663	2.81087	3.2003	2.66392
ENSMUSG00000005198	3.2048	2.89151	2.90745	3.08245	3.03829	3.54045	2.84112
ENSMUSG00000005202	0	0	0	0	0	0.30103	0
ENSMUSG00000005204	2.60644	2.39765	2.44205	2.53329	2.50249	2.80618	2.39044
ENSMUSG00000005220	0	0	0	0.25	0.387762	0.30103	0
ENSMUSG00000005225	2.26604	2.07135	2.09593	2.15551	2.11736	2.3784	1.93914
ENSMUSG00000005232	0	0	0	0	0	0	0
ENSMUSG00000005233	2.24742	2.0748	2.00559	2.3054	2.2046	2.47567	2.07959
ENSMUSG00000005237	0.671188	0.580482	0.396241	0.25	0	0.60206	0.579662
ENSMUSG00000005251	0	0	0.25	1.06198	1.28391	1.27875	1.35048
ENSMUSG00000005262	2.46949	2.25	2.27844	2.39718	2.36723	2.67669	2.1923
ENSMUSG00000005267	1.67119	1.57595	1.59808	1.82822	1.71803	1.89209	1.59404
ENSMUSG00000005268	0.289065	0.25	0.580482	0	0.244651	0.30103	0
ENSMUSG00000005299	2.53266	2.35235	2.37546	2.34862	2.41479	2.66558	2.25786
ENSMUSG00000005312	2.94157	2.70465	2.68935	2.81523	2.78753	3.17696	2.61086
ENSMUSG00000005320	0	0	0	0.25	0.632412	0.30103	0.355418
ENSMUSG00000005338	0	0	0	0.75	0.733952	0.60206	0.744922
ENSMUSG00000005339	0	0	0	0	0	0	0
ENSMUSG00000005354	2.74665	2.56552	2.59103	2.43789	2.52027	2.81823	2.3997
ENSMUSG00000005355	0	0.25	0.25	0.792481	0	0.30103	0
ENSMUSG00000005357	0.57813	0.580482	0.25	1.02187	0.877063	0.845098	1.01438
ENSMUSG00000005360	1.57813	1.47672	1.4645	1	0.905315	0.845098	0.952572
ENSMUSG00000005362	2.15626	2.02187	1.95345	2.00973	1.88222	2.17898	1.79647
ENSMUSG00000005364	0.458157	0	0.25	0.396241	0	0.30103	0.224244
ENSMUSG00000005370	2.88076	2.61177	2.5924	2.65414	2.53398	2.92583	2.38008
ENSMUSG00000005371	2.77553	2.52054	2.48046	2.5192	2.42483	2.76864	2.22591
ENSMUSG00000005373	0	0	0.25	0.75	0.733952	0.30103	0.829801
ENSMUSG00000005374	2.41714	2.31079	2.27974	2.29248	2.27224	2.53403	2.12894
ENSMUSG00000005378	2.20748	2.11486	2.1546	2.03997	2.1956	2.32634	2.12168
ENSMUSG00000005397	3.32636	3.04091	3.02574	2.95911	2.90728	3.37328	2.71195
ENSMUSG00000005410	3.02018	2.8105	2.80766	2.799	2.8606	3.2159	2.69516
ENSMUSG00000005413	2.62992	2.45465	2.48891	2.12095	2.14836	2.39445	2.1119
ENSMUSG00000005417	3.3137	3.04201	3.04999	3.12083	3.12496	3.56289	2.94097
ENSMUSG00000005442	2.4547	2.33718	2.46836	1.97066	2.15942	2.21219	2.18257
ENSMUSG00000005447	2.00343	1.9486	1.95822	1.63089	1.90371	1.92428	1.82639
ENSMUSG00000005465	0.960253	0.646241	0.75	1	1.17612	1.04139	0.969166
ENSMUSG00000005469	2.86547	2.62296	2.62421	2.73526	2.707	3.12156	2.54501
ENSMUSG00000005470	2.4284	2.24072	2.26787	2.50663	2.47113	2.82347	2.32556
ENSMUSG00000005474	0.289065	0.5	0.396241	0	0.244651	0	0.224244
ENSMUSG00000005481	2.91784	2.68325	2.6939	2.63624	2.66764	3.00604	2.48075
ENSMUSG00000005483	2.38828	2.22066	2.2906	2.32423	2.30511	2.65321	2.18747
ENSMUSG00000005493	0.747222	0.580482	0.792481	0.701839	0.489301	0	0.520678
ENSMUSG00000005501	2.42716	2.26652	2.23928	2.38382	2.29941	2.5977	2.13028
ENSMUSG00000005503	0	0	0	0	0	0	0
ENSMUSG00000005505	1.63144	1.52187	1.57135	1.83496	1.75657	2.02938	1.64989
ENSMUSG00000005506	2.9269	2.68431	2.69101	2.91063	2.82754	3.26458	2.62953
ENSMUSG00000005510	2.02345	1.85866	1.92163	2.27713	2.17538	2.49693	2.07058
ENSMUSG00000005514	2.74951	2.58939	2.65711	2.25904	2.38572	2.59439	2.36486
ENSMUSG00000005533	2.16097	2.10552	2.056	1.79992	1.90691	1.99564	1.78628
ENSMUSG00000005534	2.65646	2.415	2.4225	2.20664	2.16405	2.40483	1.98495
ENSMUSG00000005540	0	0.25	0.396241	0.25	0.244651	0.30103	0.355418
ENSMUSG00000005547	0	0	0	0	0	0	0
ENSMUSG00000005553	0	0.5	0.25	0.25	0.244651	0	0.355418
ENSMUSG00000005566	3.12403	2.84281	2.84417	2.73379	2.79595	3.14239	2.61005
ENSMUSG00000005575	2.44886	2.25559	2.27778	2.20743	2.21338	2.54158	2.07591
ENSMUSG00000005580	1.40427	1.39624	1.47672	1.33048	1.49953	1.51851	1.38803
ENSMUSG00000005583	1.65574	1.54746	1.5572	1.53232	1.43919	1.51851	1.31362
ENSMUSG00000005609	2.57467	2.37095	2.34647	2.42598	2.37575	2.72346	2.23606
ENSMUSG00000005610	3.72738	3.35797	3.32833	3.40631	3.30426	3.8592	3.03786
ENSMUSG00000005611	0.458157	0.646241	0.701839	0.25	0	0.30103	0.355418
ENSMUSG00000005615	2.58581	2.43789	2.41766	2.51954	2.43566	2.7839	2.28556
ENSMUSG00000005621	2.24932	2.0667	2.04746	2.02054	1.9926	2.22531	1.89141
ENSMUSG00000005625	2.76411	2.57737	2.57106	2.57337	2.62625	2.9058	2.4851
ENSMUSG00000005628	0.867194	1.02187	0.5	0.646241	0.686821	0.60206	0.744922
ENSMUSG00000005640	0	0	0	0	0.387762	0	0
ENSMUSG00000005649	0	0	0	0	0	0.30103	0
ENSMUSG00000005656	2.81883	2.58994	2.58273	2.66833	2.55028	2.95952	2.38743
ENSMUSG00000005667	2.77013	2.51854	2.46372	2.49929	2.44165	2.81823	2.3067
ENSMUSG00000005672	1.63144	1.52713	1.52713	0.396241	0	0.30103	0.224244
ENSMUSG00000005674	1.26966	1.28232	1.35657	1.2145	1.21205	1.20412	1.34546
ENSMUSG00000005677	0.289065	0	0	0.25	0.244651	0	0
ENSMUSG00000005681	0	0	0	0.25	0.387762	0.30103	0.355418
ENSMUSG00000005682	2.40296	2.21137	2.22219	2.29746	2.31824	2.58995	2.15727
ENSMUSG00000005683	3.28052	2.97738	2.98453	3.02729	2.98375	3.47188	2.78022
ENSMUSG00000005686	1.87657	1.84593	1.82822	1.56198	1.64264	1.77815	1.55682
ENSMUSG00000005687	2.6507	2.4225	2.45664	2.49753	2.43208	2.79239	2.27258
ENSMUSG00000005696	0	0	0	0	0	0	0.355418
ENSMUSG00000005698	2.74434	2.48964	2.48599	2.67856	2.60535	2.99695	2.43133
ENSMUSG00000005699	1.4827	1.49432	1.53744	1.18872	1.58824	1.36173	1.51173
ENSMUSG00000005705	0.671188	0.580482	0.646241	0.580482	0.568061	0.477121	0.355418
ENSMUSG00000005716	0	0	0	0	0	0	0
ENSMUSG00000005718	1.45816	1.54248	1.59808	1.33939	1.41441	1.23045	1.38803
ENSMUSG00000005732	2.88656	2.67163	2.66921	2.65391	2.63098	3.01072	2.53185
ENSMUSG00000005763	0.289065	0.396241	0.25	0	0	0	0
ENSMUSG00000005774	1.9078	1.7145	1.77451	1.90916	1.96403	2.07555	1.89881
ENSMUSG00000005779	2.84825	2.62095	2.62471	2.77352	2.72826	3.15198	2.57472
ENSMUSG00000005800	0	0	0	0	0	0	0
ENSMUSG00000005802	2.72237	2.52648	2.51987	2.63721	2.51548	2.92788	2.35003
ENSMUSG00000005803	1.69334	1.54746	1.49432	1.71759	1.67475	1.91908	1.62317
ENSMUSG00000005804	2.24932	2.11074	2.12991	2.12496	2.02703	2.27875	1.90154
ENSMUSG00000005813	2.5875	2.38672	2.34213	2.54529	2.45569	2.83187	2.30851
ENSMUSG00000005823	2.15388	1.9812	1.9598	1.92163	1.98247	2.1959	1.91311
ENSMUSG00000005824	0	0	0	0	0	0	0
ENSMUSG00000005836	1.22793	1.14624	1.18872	1.73268	1.64599	1.81291	1.54064
ENSMUSG00000005846	2.91247	2.65643	2.66276	2.74468	2.64775	3.05385	2.46094
ENSMUSG00000005864	0	0	0	0	0.244651	0	0
ENSMUSG00000005871	2.88861	2.65666	2.64294	2.73618	2.65374	3.03822	2.44899
ENSMUSG00000005873	2.88367	2.65091	2.65938	2.7587	2.71272	3.13672	2.52716
ENSMUSG00000005881	2.44651	2.28038	2.32992	2.25698	2.33941	2.59218	2.21059
ENSMUSG00000005882	2.05482	1.89998	1.93198	2.14056	2.13026	2.4183	1.97787
ENSMUSG00000005883	0	0	0	0	0.489301	0.30103	0.355418
ENSMUSG00000005886	2.43936	2.22446	2.19287	2.18027	2.16329	2.4609	2.05854
ENSMUSG00000005891	0	0	0	0	0	0	0
ENSMUSG00000005892	0	0	0	0	0	0	0
ENSMUSG00000005893	2.45701	2.28361	2.2436	2.2312	2.12601	2.49969	2.03181
ENSMUSG00000005897	2.05482	1.90368	1.88089	1.88285	1.82092	2.0086	1.72049
ENSMUSG00000005899	2.48808	2.31787	2.34213	2.32595	2.34543	2.57978	2.23119
ENSMUSG00000005907	2.04566	1.91987	1.89624	1.89998	1.92549	2.02938	1.74345
ENSMUSG00000005917	1.50587	1.53232	1.49432	1.5	1.6493	1.6902	1.50563
ENSMUSG00000005936	2.77338	2.53071	2.51787	2.6146	2.56512	2.95279	2.37235
ENSMUSG00000005947	0.811508	0.830482	1.06198	0.92511	1.091	1.17609	0.829801
ENSMUSG00000005949	2.24742	2.10022	2.09593	1.88672	1.80217	2	1.73598
ENSMUSG00000005950	1.24932	1.35657	1.23855	1.54746	1.59599	1.60206	1.52068
ENSMUSG00000005951	0.960253	0.896241	1.04248	1.23855	1.26482	1	0.98495
ENSMUSG00000005952	0	0	0	0	0	0	0
ENSMUSG00000005958	2.41967	2.25628	2.25628	1.77974	1.92246	2.04139	1.90693
ENSMUSG00000005968	2.50791	2.36843	2.347	2.26382	2.27896	2.48714	2.09739
ENSMUSG00000005973	2.71312	2.50385	2.48046	2.63138	2.5477	2.94201	2.3778
ENSMUSG00000005980	1.34238	1.2145	1.27187	1.36486	1.39462	1.50515	1.15021
ENSMUSG00000005981	2.6753	2.43789	2.45063	2.43113	2.41252	2.76042	2.27772
ENSMUSG00000005982	2.13437	2.01382	2.06903	1.90916	1.91477	2.04532	1.81356
ENSMUSG00000005983	1.22793	0.92511	1.13089	0.830482	1	1	1.2014
ENSMUSG00000005986	1.18154	1.47066	1.44534	1.48855	1.62188	1.5563	1.5987
ENSMUSG00000005994	0	0	0	0	0	0	0
ENSMUSG00000006005	3.2713	2.99548	2.98991	3.10387	2.98398	3.46746	2.77515
ENSMUSG00000006007	0	0	0	0	0	0	0
ENSMUSG00000006010	2.27147	2.12794	2.06198	2.21372	2.10032	2.43457	1.96398
ENSMUSG00000006014	0.458157	0.75	0.701839	0.896241	0.846352	1.11394	0.829801
ENSMUSG00000006019	1.4827	1.47672	1.59808	1.13089	1.36636	1.32222	1.47325
ENSMUSG00000006021	1.6478	1.48268	1.60235	1.57595	1.5803	1.79934	1.59404
ENSMUSG00000006024	2.50893	2.31787	2.35709	2.1986	2.2525	2.52763	2.14513
ENSMUSG00000006050	2.38964	2.17598	2.19616	2.1546	2.15394	2.41497	2.05291
ENSMUSG00000006056	0.289065	0.5	0.25	0.75	0.775524	0.60206	0.448488
ENSMUSG00000006057	2.46612	2.34539	2.32765	2.20103	2.32754	2.55267	2.19779
ENSMUSG00000006058	2.54775	2.32135	2.37095	2.44575	2.3978	2.73239	2.22724
ENSMUSG00000006095	2.16331	2.00836	2.11177	1.9812	2.03926	2.25768	2.02259
ENSMUSG00000006127	2.00343	1.9645	1.88089	1.8628	1.87007	2.05308	1.82639
ENSMUSG00000006134	2.56942	2.34103	2.34539	2.38187	2.35449	2.67578	2.20744
ENSMUSG00000006143	0.289065	0.396241	0.701839	0.25	0.387762	0	0.448488
ENSMUSG00000006154	0	0	0	0	0	0	0
ENSMUSG00000006169	2.79596	2.58718	2.5596	2.60709	2.58985	2.9284	2.43361
ENSMUSG00000006179	0	0.646241	0.646241	1.5667	1.47338	1.61278	1.44849
ENSMUSG00000006191	1.88117	1.78744	1.78232	1.88285	1.80003	2.03342	1.68711
ENSMUSG00000006200	0	0	0	0	0	0	0
ENSMUSG00000006204	0	0	0	0	0.244651	0.30103	0.224244
ENSMUSG00000006205	2.45816	2.23709	2.22295	2.37794	2.33186	2.6721	2.17056
ENSMUSG00000006215	1.82745	1.90734	1.95664	1.63479	1.88051	1.83251	1.90871
ENSMUSG00000006216	0.289065	0.396241	0.396241	0.25	0	0	0
ENSMUSG00000006218	0.867194	0.701839	1.06198	0.75	1.26482	0.845098	1.25239
ENSMUSG00000006219	2.77338	2.59049	2.57537	2.14436	2.16938	2.45939	2.04776
ENSMUSG00000006221	0.811508	0.976723	0.976723	0	0	0.30103	0.448488
ENSMUSG00000006235	0.916314	0.896241	1.06198	0.830482	0.978602	0.90309	1.11095
ENSMUSG00000006241	1	1.09808	1.13089	1.09808	1.10669	1.20412	1.14083
ENSMUSG00000006262	2.94552	2.69575	2.69184	2.6546	2.57603	2.94399	2.3668
ENSMUSG00000006269	0	0	0	0	0.489301	0	0.224244
ENSMUSG00000006270	0	0	0	0	0	0	0
ENSMUSG00000006273	2.84734	2.61893	2.61614	2.51041	2.46563	2.80956	2.30902
ENSMUSG00000006276	2.43331	2.25904	2.2549	2.28296	2.2784	2.57864	2.1741
ENSMUSG00000006281	2.2925	2.08273	2.10129	2.097	2.1427	2.36922	2.0131
ENSMUSG00000006288	1.80606	1.74145	1.74432	1.93027	1.97073	2.1271	1.83762
ENSMUSG00000006289	1.90348	1.7611	1.73563	1.8167	1.85011	2.08636	1.70423
ENSMUSG00000006299	2.66424	2.5049	2.53648	2.3953	2.56265	2.83059	2.4533
ENSMUSG00000006301	2.52293	2.26719	2.31494	2.29123	2.29678	2.59439	2.13823
ENSMUSG00000006304	3.12681	2.84647	2.86614	2.8804	2.79863	3.26623	2.61278
ENSMUSG00000006307	2.39635	2.20345	2.2712	2.02451	2.14917	2.25527	2.11142
ENSMUSG00000006310	0.458157	0	0	0	0.489301	0.30103	0.224244
ENSMUSG00000006311	0.289065	0.25	0	0	0.244651	0	0.224244
ENSMUSG00000006313	0.916314	0.75	0.830482	0.396241	0.489301	0	0.672731
ENSMUSG00000006315	2.03312	1.89056	1.95022	1.99717	1.98757	2.23553	1.8431
ENSMUSG00000006333	3.18658	3.01212	3.05396	2.77941	2.94	3.25091	2.83505
ENSMUSG00000006335	1.40427	1.52187	1.58048	1.50559	1.57627	1.6902	1.55151
ENSMUSG00000006342	0.916314	0.92511	1.06198	0.792481	0.955823	0.60206	1.07802
ENSMUSG00000006344	0	0.25	0	0	0	0	0
ENSMUSG00000006345	0.458157	0.5	0	0	0.244651	0	0.224244
ENSMUSG00000006356	1.77768	1.85022	1.93872	1.33048	1.59981	1.50515	1.65575
ENSMUSG00000006360	1.73439	1.68872	1.71759	1.36486	1.47876	1.5682	1.48331
ENSMUSG00000006362	0.458157	0.580482	0.5	0.75	0.775524	0.954243	0.829801
ENSMUSG00000006369	2.33162	2.27187	2.28934	2.12596	2.26251	2.37475	2.17135
ENSMUSG00000006373	2.86417	2.62892	2.64104	2.64199	2.53746	2.90849	2.37613
ENSMUSG00000006378	2.20748	2.13187	2.20103	1.98416	2.17981	2.32015	2.1391
ENSMUSG00000006386	0.57813	0.580482	0.25	0	0	0	0.224244
ENSMUSG00000006389	0	0	0	0	0	0	0
ENSMUSG00000006390	2.47834	2.30358	2.31961	2.25904	2.2745	2.51188	2.12259
ENSMUSG00000006392	2.34086	2.18027	2.17511	2.20901	2.17464	2.41996	2.02569
ENSMUSG00000006395	1.28906	1.38865	1.38865	1.32135	1.32754	1.30103	1.20919
ENSMUSG00000006398	2.68341	2.47181	2.51652	2.4699	2.45937	2.77887	2.33495
ENSMUSG00000006403	1.24932	1.2611	1.22672	1.5	1.54222	1.60206	1.56717
ENSMUSG00000006411	0	0.25	0.396241	0	0.244651	0.69897	0.224244
ENSMUSG00000006412	2.27326	2.10446	2.10341	2.27253	2.2213	2.5172	2.12076
ENSMUSG00000006418	2.17931	2.00973	2.0596	2.21294	2.2046	2.4843	2.06843
ENSMUSG00000006423	2.69659	2.4737	2.49539	2.55479	2.4204	2.83315	2.2825
ENSMUSG00000006435	1.92465	1.88089	1.93027	1.63089	1.72872	1.716	1.70256
ENSMUSG00000006442	2.59831	2.44246	2.45743	2.3628	2.44959	2.7348	2.34177
ENSMUSG00000006445	2.54403	2.35918	2.42554	2.36639	2.49834	2.71767	2.41153
ENSMUSG00000006456	2.35873	2.21759	2.2868	2.11995	2.23474	2.39967	2.14299
ENSMUSG00000006457	1.44532	1.53744	1.52187	0.896241	0.775524	0	0.98495
ENSMUSG00000006462	0.289065	0.5	0.5	0	0.489301	0.30103	0.355418
ENSMUSG00000006463	1.77768	1.70184	1.79746	1.73563	1.74165	1.92942	1.69234
ENSMUSG00000006464	1.78926	1.87892	1.8072	1.77974	1.94026	2.00432	1.84848
ENSMUSG00000006469	0	0	0	0	0	0	0
ENSMUSG00000006471	2.12681	1.90368	1.97672	1.79746	1.93295	1.99123	1.80268
ENSMUSG00000006476	2.28211	2.11486	2.2145	2.1453	2.25429	2.4133	2.19267
ENSMUSG00000006488	0.289065	0.25	0.396241	0	0	0.60206	0.355418
ENSMUSG00000006490	0	0	0	0	0	0	0
ENSMUSG00000006494	1.51699	1.52713	1.61486	1.81198	1.7614	2.04532	1.68179
ENSMUSG00000006498	3.09661	2.88684	2.91186	2.68997	2.77566	3.09132	2.69547
ENSMUSG00000006517	2.03629	2.00559	2.0596	1.90551	2.08144	2.13354	2.07326
ENSMUSG00000006519	1.15626	1.09808	1.09808	1.98563	2.26598	2.33445	2.24244
ENSMUSG00000006522	0.458157	0.580482	0.396241	0	0.244651	0.30103	0
ENSMUSG00000006526	1.93686	1.88089	1.89056	1.99145	2.02928	2.233	1.96173
ENSMUSG00000006527	2.07257	1.9645	1.91276	2.16633	2.06658	2.3784	1.98001
ENSMUSG00000006529	0	0	0	0	0	0	0
ENSMUSG00000006538	0	0	0	0	0.387762	0	0
ENSMUSG00000006542	1.03629	0.701839	0.92511	1.04248	1.21205	1.14613	1.05404
ENSMUSG00000006546	0	0	0	0	0	0	0
ENSMUSG00000006567	0.289065	0.25	0	0.396241	0.568061	0	0.803906
ENSMUSG00000006570	0	0	0	0	0	0	0
ENSMUSG00000006574	0	0	0	0	0	0	0
ENSMUSG00000006575	1.18154	1.27187	1.33048	1.13089	1.24465	1.38021	1.28445
ENSMUSG00000006576	1.54868	1.52713	1.66455	1.36486	1.68084	1.20412	1.69234
ENSMUSG00000006585	2.31898	2.20022	2.37246	2.1169	2.19909	2.3483	2.24181
ENSMUSG00000006586	1.15626	1.09808	1.04248	1.06198	1.05736	1.20412	0.853776
ENSMUSG00000006587	0	0.25	0	0.580482	0.568061	0.778151	0.710836
ENSMUSG00000006589	2.57554	2.43155	2.54653	2.2542	2.52277	2.67578	2.44224
ENSMUSG00000006599	2.47943	2.34969	2.34049	2.20103	2.12171	2.4133	1.99664
ENSMUSG00000006611	0.57813	0.830482	0.830482	1.13089	1.16329	0.954243	1.2014
ENSMUSG00000006638	0.289065	0.25	0.396241	0.396241	0.568061	0.30103	0.224244
ENSMUSG00000006641	1.97147	1.84808	1.90368	1.79992	1.79131	1.90309	1.67273
ENSMUSG00000006642	0.289065	0	0	0	0	0	0
ENSMUSG00000006649	0.289065	0.396241	0	0.396241	0.244651	0.30103	0
ENSMUSG00000006651	1.49444	1.5572	1.58939	1.53232	1.707	1.78533	1.76488
ENSMUSG00000006673	2.76245	2.50732	2.51416	2.57308	2.52416	2.92324	2.36443
ENSMUSG00000006675	1.20538	1.25	1.14624	0.951839	1.18851	1.27875	1.34546
ENSMUSG00000006676	2.69334	2.51348	2.55236	2.39951	2.53128	2.75282	2.45098
ENSMUSG00000006678	2.84234	2.60499	2.59076	2.69962	2.59959	3.01494	2.41765
ENSMUSG00000006699	3.34594	3.02925	2.99912	3.12751	3.02489	3.54839	2.80684
ENSMUSG00000006705	2.20748	2.02187	2.0111	2.09158	2.03264	2.30963	1.9587
ENSMUSG00000006711	0.458157	0.5	0.75	0.75	0.632412	0.778151	0.579662
ENSMUSG00000006715	2.3454	2.22295	2.18027	2.41096	2.36636	2.71349	2.21578
ENSMUSG00000006717	2.05179	1.96294	2.04498	1.85022	1.85011	2.10037	1.77842
ENSMUSG00000006720	1.6478	1.63089	1.56198	1.77451	1.67475	1.79934	1.64592
ENSMUSG00000006724	0.458157	0.580482	0.396241	0.580482	0.812712	0.60206	0.448488
ENSMUSG00000006728	3.38914	3.10268	3.11728	2.95693	2.96963	3.41397	2.80032
ENSMUSG00000006731	1.97879	1.90368	1.85657	2.03489	2.11998	2.33244	2.11472
ENSMUSG00000006732	2.0267	1.95504	1.94534	1.98855	2.0259	2.19312	1.92597
ENSMUSG00000006736	2.38005	2.22295	2.20584	2.36022	2.31625	2.63849	2.19779
ENSMUSG00000006740	3.25615	2.97597	2.96019	2.98654	2.89973	3.35564	2.67696
ENSMUSG00000006763	2.05784	1.90368	1.85866	1.87892	1.87706	2.05308	1.75363
ENSMUSG00000006764	0	0.25	0.25	0	0	0	0.355418
ENSMUSG00000006777	0	0	0	0	0	0	0
ENSMUSG00000006782	1.70047	1.66096	1.73855	2.04498	2.07949	2.29885	2.01374
ENSMUSG00000006784	1.15626	0.830482	0.792481	1	0.632412	0.778151	0.775756
ENSMUSG00000006800	2.35286	2.14624	2.19039	1.88285	1.92849	2.14301	1.85167
ENSMUSG00000006818	2.33162	2.20822	2.23268	2.33829	2.28172	2.62221	2.14556
ENSMUSG00000006850	1.47061	1.2611	1.36486	1.16096	1.21205	1.17609	1.18522
ENSMUSG00000006906	2.06674	1.92163	1.88479	1.94698	1.92246	2.16435	1.78757
ENSMUSG00000006920	2.10327	1.96605	1.94205	1.96913	2.0167	2.18184	1.86513
ENSMUSG00000006930	1.65574	1.61893	1.69205	2.19287	2.31123	2.46538	2.25453
ENSMUSG00000006931	2.51898	2.32765	2.34539	2.1128	2.17239	2.38202	2.05965
ENSMUSG00000006932	3.5344	3.21123	3.1881	3.15938	3.11049	3.59273	2.90355
ENSMUSG00000006941	2.08681	1.92684	1.9437	2.03489	2	2.25285	1.86916
ENSMUSG00000006948	0	0	0	0	0	0	0
ENSMUSG00000006958	1.03629	0.92511	1.20184	1.18872	1.43316	1.20412	1.36508
ENSMUSG00000006998	3.33571	3.02012	3.00533	3.11041	3.05281	3.52153	2.82929
ENSMUSG00000007021	1	0.92511	0.864858	1.52187	1.50454	1.6902	1.53786
ENSMUSG00000007029	2.94695	2.76904	2.83911	2.5222	2.67312	2.91908	2.60442
ENSMUSG00000007030	0.671188	0.75	0.830482	0.5	0.812712	0.845098	0.775756
ENSMUSG00000007033	1.12934	0.92511	0.864858	0.896241	0.978602	0.90309	0.829801
ENSMUSG00000007034	0	0	0	0.396241	0	0	0.224244
ENSMUSG00000007035	1.22793	1.09808	1.14624	0.976723	1.23411	0.954243	1.07802
ENSMUSG00000007036	2.14424	2.02451	2.11383	1.92856	2.11648	2.23045	2.13997
ENSMUSG00000007038	2.34086	2.23709	2.3054	1.93705	2.08816	2.233	2.03602
ENSMUSG00000007039	2.51499	2.45304	2.54715	2.01517	2.27393	2.30963	2.3103
ENSMUSG00000007041	3.23708	2.96196	2.98508	2.8013	2.80268	3.21801	2.63718
ENSMUSG00000007050	2.41076	2.26787	2.25628	2.21759	2.19278	2.50651	2.0858
ENSMUSG00000007080	2.98533	2.67053	2.69595	2.72047	2.68472	3.07078	2.49869
ENSMUSG00000007097	0.289065	0	0	0.25	0	0	0.355418
ENSMUSG00000007107	0	0	0	0	0	0	0
ENSMUSG00000007122	0.747222	0.5	0	0.701839	0.632412	0.69897	0.829801
ENSMUSG00000007207	1.61442	1.62296	1.70184	1.57135	1.70979	1.82607	1.7189
ENSMUSG00000007209	0	0	0	0	0	0	0
ENSMUSG00000007216	1.15626	1.16096	1.16096	1	0.978602	1.11394	1.12122
ENSMUSG00000007279	0	0	0	0.396241	0.489301	0.30103	0.629532
ENSMUSG00000007338	2.63597	2.41366	2.42554	2.54684	2.46102	2.85003	2.34546
ENSMUSG00000007379	1.91631	1.78997	1.80236	1.84376	1.8683	2.06819	1.71409
ENSMUSG00000007411	2.68874	2.48268	2.49036	2.4786	2.44547	2.76864	2.29104
ENSMUSG00000007415	2.66911	2.44901	2.45063	2.48599	2.38284	2.76118	2.2302
ENSMUSG00000007440	0	0	0	0	0	0	0
ENSMUSG00000007457	0	0	0	0	0	0	0
ENSMUSG00000007458	2.80003	2.60552	2.56816	2.6207	2.54873	2.94841	2.38904
ENSMUSG00000007476	1.87657	1.69534	1.66455	1.52187	1.63586	1.61278	1.51772
ENSMUSG00000007480	0.458157	0	0	0	0	0	0
ENSMUSG00000007564	3.24533	2.94616	2.94585	2.89963	2.89647	3.32035	2.71607
ENSMUSG00000007570	1.69334	1.77974	1.91455	1.49432	1.67475	1.60206	1.69407
ENSMUSG00000007589	1.79493	1.8072	1.77187	1.97522	2.02017	2.15534	1.89881
ENSMUSG00000007591	0.671188	0.792481	0.75	0.701839	0.568061	0.778151	0.775756
ENSMUSG00000007594	1.6787	1.57595	1.50559	1.43872	1.36636	1.54407	1.36508
ENSMUSG00000007603	1.78351	1.87695	1.9598	1.66811	1.93147	1.87506	1.98912
ENSMUSG00000007610	1.81151	1.82595	1.88672	1.66455	1.87879	1.90849	1.83762
ENSMUSG00000007613	2.61124	2.3843	2.3597	2.19616	2.1386	2.45788	1.96248
ENSMUSG00000007617	2.00343	1.84593	1.87695	2.08161	2.03596	2.26717	1.86411
ENSMUSG00000007646	2.04256	1.92856	1.85657	2.06198	1.98757	2.29447	1.83541
ENSMUSG00000007653	0.289065	0	0	0	0	0	0
ENSMUSG00000007655	3.23369	2.92392	2.93505	2.91766	2.82235	3.30211	2.64336
ENSMUSG00000007656	2.89268	2.64056	2.63015	2.79404	2.70302	3.14364	2.50883
ENSMUSG00000007659	2.12681	2.01517	2.00698	1.92163	1.97073	2.12057	1.91917
ENSMUSG00000007670	2.88076	2.66744	2.73982	2.51787	2.58731	2.85914	2.52268
ENSMUSG00000007682	0	0	0	0	0	0.30103	0
ENSMUSG00000007721	1.8222	1.87095	2.04746	1.63089	1.7891	1.81954	2.03482
ENSMUSG00000007739	3.18997	2.89542	2.86982	3.10427	3.00506	3.48444	2.7895
ENSMUSG00000007777	1.83263	1.65734	1.69534	1.75	1.7638	1.82607	1.61005
ENSMUSG00000007783	1.94481	1.89246	1.99289	1.70184	1.88051	1.86923	1.87314
ENSMUSG00000007805	1.59667	1.54248	1.59376	1.55236	1.58429	1.54407	1.59169
ENSMUSG00000007812	2.44651	2.22219	2.22522	2.27451	2.16559	2.47129	1.98843
ENSMUSG00000007815	3.12612	2.82409	2.8072	2.90688	2.83323	3.29535	2.64637
ENSMUSG00000007817	2.63068	2.46605	2.48231	2.30419	2.397	2.63949	2.32751
ENSMUSG00000007827	2.41841	2.22747	2.23709	2.24717	2.1776	2.49276	2.04253
ENSMUSG00000007833	2.02345	2.02319	2.16633	1.70822	1.93881	1.86332	2.09639
ENSMUSG00000007836	2.94766	2.67533	2.65345	2.81743	2.74596	3.1532	2.55357
ENSMUSG00000007837	1.44532	1.47672	1.5111	1.11486	1.32754	1.20412	1.44479
ENSMUSG00000007850	3.47624	3.14969	3.13696	3.238	3.17512	3.6603	2.93022
ENSMUSG00000007867	2.06082	1.90551	1.97972	1.77974	1.75167	1.94939	1.70755
ENSMUSG00000007872	2.57899	2.52713	2.6562	1.85446	2.0686	2.15229	2.14641
ENSMUSG00000007877	0.289065	0.396241	0.396241	0	0.244651	0	0.224244
ENSMUSG00000007880	2.81834	2.6262	2.61486	2.415	2.46464	2.74896	2.34316
ENSMUSG00000007888	2.05784	2.0042	2.06198	1.61074	1.75167	1.90309	1.77709
ENSMUSG00000007891	3.14269	2.84942	2.89448	2.65574	2.63201	3.01745	2.48644
ENSMUSG00000007892	2.92802	2.86447	3.02253	2.4482	2.74758	2.84386	2.83531
ENSMUSG00000007907	0	0	0	0	0	0	0
ENSMUSG00000007908	1.9526	1.87892	1.85446	0.92511	1.18851	1.25527	0.969166
ENSMUSG00000007944	0	0	0	0	0	0	0
ENSMUSG00000007946	0.289065	0	0	0	0.244651	0	0
ENSMUSG00000007950	2.02018	2.02844	2.1169	1.65368	1.89064	1.81954	2.07326
ENSMUSG00000007987	2.02992	1.9737	1.92856	2.00698	1.9773	2.16435	1.90782
ENSMUSG00000007989	1.63144	1.68537	1.57595	1.90916	1.78238	1.9345	1.63987
ENSMUSG00000008028	0	0	0	0.25	0	0	0.224244
ENSMUSG00000008035	2.06082	2.01517	2.04498	1.49432	1.57219	1.51851	1.60556
ENSMUSG00000008036	2.16097	2.13769	2.1725	2.03489	2.10579	2.31175	2.19852
ENSMUSG00000008090	2.20327	2.07366	2.10235	1.79992	1.93735	2.0569	1.87116
ENSMUSG00000008129	0.57813	0.75	0.951839	1.02187	1.05736	0.845098	1
ENSMUSG00000008136	2.66842	2.46798	2.42684	2.02713	2.06759	2.25768	1.93508
ENSMUSG00000008140	2.04566	2.03489	2.14056	1.72672	1.85382	1.92428	1.98143
ENSMUSG00000008153	0.289065	0.646241	0	0.701839	0.775524	0.90309	0.520678
ENSMUSG00000008167	1.57813	1.64624	1.72972	1.5	1.63927	1.59106	1.7092
ENSMUSG00000008193	0.289065	0.25	0.75	0.580482	0.686821	0.69897	0.710836
ENSMUSG00000008200	2.34389	2.20103	2.16006	2.40734	2.31824	2.65225	2.17056
ENSMUSG00000008206	2.07833	1.95664	1.89811	1.62296	1.61101	1.75587	1.51474
ENSMUSG00000008226	2.06379	1.90368	1.89624	2.08829	2.04683	2.3075	1.92931
ENSMUSG00000008301	2.27859	2.14056	2.14811	2.15091	2.09755	2.37475	2.00857
ENSMUSG00000008305	1.91631	1.83496	1.86893	1.69205	1.66856	1.77815	1.60781
ENSMUSG00000008307	1.26966	1.33048	1.20184	1.41811	1.26482	1.25527	1.22424
ENSMUSG00000008318	1.66354	1.65368	1.78489	1.4645	1.50454	1.53148	1.55944
ENSMUSG00000008333	2.35433	2.14811	2.1777	2.35235	2.29941	2.61805	2.13735
ENSMUSG00000008348	2.79749	2.54028	2.54373	2.43997	2.50307	2.80618	2.33161
ENSMUSG00000008373	2.37866	2.23416	2.19616	2.23489	2.23973	2.46538	2.11378
ENSMUSG00000008384	1.81689	1.74432	1.8628	1.58496	1.71255	1.73239	1.72678
ENSMUSG00000008393	2.70999	2.47822	2.4699	2.55084	2.51718	2.84572	2.36464
ENSMUSG00000008398	2.67119	2.5049	2.4786	2.31611	2.34405	2.65031	2.2399
ENSMUSG00000008429	2.03312	1.93537	1.90183	1.9486	1.91787	2.13033	1.80391
ENSMUSG00000008435	2.08117	1.88285	1.88089	1.77713	1.77782	1.92428	1.72987
ENSMUSG00000008438	0.289065	0.830482	0.396241	0.580482	0.387762	0	0.224244
ENSMUSG00000008450	2.36019	2.16186	2.19287	2.27054	2.236	2.53782	2.08683
ENSMUSG00000008461	0	0.396241	0.25	0	0	0	0
ENSMUSG00000008475	3.10498	2.83371	2.83147	2.64671	2.58125	2.98677	2.42546
ENSMUSG00000008482	0.747222	1.11486	1.06198	0.830482	0.955823	1.14613	1
ENSMUSG00000008489	1.06967	0.976723	0.896241	1.04248	0.568061	0.845098	0.853776
ENSMUSG00000008496	0.289065	0.580482	0	0.5	0.387762	0.477121	0.520678
ENSMUSG00000008540	1.9078	1.73855	1.8096	1	0.978602	1.17609	0.969166
ENSMUSG00000008575	2.83867	2.59862	2.53361	2.58273	2.52277	2.85552	2.3236
ENSMUSG00000008590	0.289065	0	0	0	0	0	0
ENSMUSG00000008601	0	0.5	0.25	0.396241	0.387762	0	0.224244
ENSMUSG00000008604	2.65646	2.46372	2.50316	2.49036	2.49566	2.78675	2.3807
ENSMUSG00000008658	1.51699	1.35657	1.38089	0.646241	0.568061	0.477121	0.448488
ENSMUSG00000008668	3.1298	2.88961	2.91678	2.75368	2.84064	3.18127	2.68823
ENSMUSG00000008682	3.05974	2.8258	2.84076	2.72484	2.74566	3.08743	2.57955
ENSMUSG00000008683	2.94516	2.67337	2.67576	2.775	2.66966	3.15168	2.48301
ENSMUSG00000008690	3.08833	2.83441	2.84579	2.78312	2.80717	3.17551	2.64962
ENSMUSG00000008730	2.76959	2.52941	2.51144	2.51382	2.4577	2.79449	2.3169
ENSMUSG00000008734	1.93283	1.85866	1.83496	1.82135	1.8575	1.95904	1.76488
ENSMUSG00000008763	2.75911	2.54373	2.52549	2.6343	2.54064	2.92788	2.34177
ENSMUSG00000008789	0	0	0	0	0	0	0
ENSMUSG00000008813	0	0	0	0	0	0	0
ENSMUSG00000008822	1.59667	1.58048	1.68198	1.47066	1.54666	1.66276	1.50869
ENSMUSG00000008843	0	0	0	0	0	0	0
ENSMUSG00000008845	0.289065	0.396241	0.25	0	0	0.30103	0
ENSMUSG00000008855	2.16331	2.13769	2.24	1.70822	1.95995	1.97772	2.02876
ENSMUSG00000008859	2.63144	2.43537	2.41141	2.55267	2.4413	2.82672	2.27659
ENSMUSG00000008874	0	0	0	0	0	0	0
ENSMUSG00000008892	2.73082	2.51076	2.47522	2.62321	2.51661	2.93247	2.32872
ENSMUSG00000008932	0.458157	0.25	0	0.25	0	0.60206	0.224244
ENSMUSG00000008958	2.12426	2.13089	2.17424	1.96294	2.10849	2.233	2.09089
ENSMUSG00000008976	2.75065	2.53997	2.53744	2.57964	2.47939	2.85733	2.33041
ENSMUSG00000008999	0	0	0.396241	0	0.387762	0	0.355418
ENSMUSG00000009013	2.89751	2.67878	2.66478	2.71624	2.67655	3.10037	2.54013
ENSMUSG00000009030	2.4146	2.24929	2.2145	2.25904	2.1427	2.46982	2.01819
ENSMUSG00000009035	2.71685	2.59566	2.65483	2.3804	2.51661	2.75815	2.44259
ENSMUSG00000009047	0	0	0	0	0	0	0
ENSMUSG00000009070	0	0	0	0	0	0	0.355418
ENSMUSG00000009073	2.6593	2.45304	2.41589	2.5182	2.48065	2.83442	2.35273
ENSMUSG00000009075	0	0.25	0.396241	0	0.244651	0	0
ENSMUSG00000009076	1.43208	1.41811	1.41811	1.45184	1.50948	1.59106	1.52068
ENSMUSG00000009079	3.11055	2.86138	2.88224	2.77827	2.77525	3.12969	2.64737
ENSMUSG00000009090	2.55144	2.34158	2.40961	2.4225	2.45937	2.73719	2.31107
ENSMUSG00000009092	0.289065	0.396241	0.5	0.396241	0.632412	0	0.355418
ENSMUSG00000009093	0	0	0.396241	0.5	0.387762	0	0.355418
ENSMUSG00000009097	0	0	0	0	0.244651	0	0.224244
ENSMUSG00000009108	1.26966	1.25	1.23855	1.08048	1	1	0.969166
ENSMUSG00000009112	2.53362	2.31728	2.31903	2.47104	2.45164	2.78888	2.33233
ENSMUSG00000009114	0	0.396241	0	0	0.244651	0	0
ENSMUSG00000009115	0	0	0	0	0	0	0
ENSMUSG00000009145	1	0.976723	1.04248	1.02187	1.13612	0.845098	0.952572
ENSMUSG00000009185	0	0	0.25	0	0	0	0.355418
ENSMUSG00000009207	2.26966	2.1128	2.10129	2.24788	2.21338	2.46835	2.02754
ENSMUSG00000009210	0	0	0	0	0	0	0
ENSMUSG00000009214	0	0	0	0	0	0	0
ENSMUSG00000009216	0	0	0	0	0	0	0
ENSMUSG00000009246	0	0.396241	0.5	0	0	0	0.224244
ENSMUSG00000009248	0	0	0	0	0	0	0
ENSMUSG00000009281	0	0.396241	0	0	0	0	0
ENSMUSG00000009291	2.88491	2.62942	2.63358	2.8238	2.81137	3.21564	2.62424
ENSMUSG00000009292	0.960253	1	1.09808	0.92511	0.905315	0.778151	0.853776
ENSMUSG00000009293	2.47614	2.34754	2.309	2.31494	2.36895	2.63849	2.2367
ENSMUSG00000009350	0	0	0	0.25	0	0	0.224244
ENSMUSG00000009356	0	0.25	0	0.25	0.568061	0.30103	0.448488
ENSMUSG00000009376	2.95155	2.70204	2.67619	2.65437	2.53128	2.95472	2.36356
ENSMUSG00000009378	0.289065	0	0	0	0	0	0
ENSMUSG00000009394	0.289065	0.5	0.792481	0.951839	0.905315	1.04139	0.829801
ENSMUSG00000009406	2.44056	2.23342	2.2507	2.04622	2.02247	2.26951	1.97209
ENSMUSG00000009418	2.74318	2.5111	2.5192	2.51246	2.47687	2.80346	2.35385
ENSMUSG00000009470	3.32232	3.0187	2.99894	3.14677	3.05522	3.54568	2.81156
ENSMUSG00000009471	0	0	0	0	0	0	0
ENSMUSG00000009487	0	0.25	0	0	0	0	0
ENSMUSG00000009535	2.39099	2.1986	2.18872	2.23268	2.16559	2.51322	1.99188
ENSMUSG00000009545	0	0	0	0.25	0	0	0.224244
ENSMUSG00000009549	2.27326	2.097	2.1453	2.27974	2.23725	2.56467	2.13428
ENSMUSG00000009551	0.289065	0	0	0.25	0	0	0.355418
ENSMUSG00000009555	2.4955	2.34484	2.38187	2.18283	2.27506	2.3927	2.13295
ENSMUSG00000009563	1.85273	1.75559	1.85022	1.68537	1.86653	1.96848	1.85378
ENSMUSG00000009566	1.88573	1.86893	1.99289	1.85866	1.95858	2.01703	1.97355
ENSMUSG00000009569	2.50382	2.2692	2.27451	2.16276	2.13612	2.41497	1.99393
ENSMUSG00000009575	3.65267	3.29131	3.27311	3.35045	3.24526	3.76982	3.00263
ENSMUSG00000009580	0	0	0	0	0	0	0
ENSMUSG00000009585	2.31089	2.09808	2.11177	2.2549	2.16174	2.45484	2.05798
ENSMUSG00000009588	0	0	0	0	0	0	0
ENSMUSG00000009596	0	0	0	0.25	0.387762	0	0.224244
ENSMUSG00000009614	1.84779	1.7611	1.86486	1.27187	1.31923	1.34242	1.3698
ENSMUSG00000009621	2.25869	2.13089	2.10341	2.04123	2.06149	2.21219	1.97209
ENSMUSG00000009628	0.916314	0.864858	0.951839	0.75	0.905315	0.845098	0.775756
ENSMUSG00000009630	2.69071	2.48709	2.4277	2.54373	2.46102	2.8202	2.26998
ENSMUSG00000009633	0.458157	0	0	0	0	0	0.355418
ENSMUSG00000009640	2.06674	1.93537	1.9645	1.99	2.0696	2.22789	1.91223
ENSMUSG00000009646	0	0	0	0	0	0	0
ENSMUSG00000009647	2.38556	2.17942	2.19039	2.15916	2.16329	2.3784	2.02876
ENSMUSG00000009654	0.811508	0.792481	0.92511	0.580482	0.632412	0.60206	0.744922
ENSMUSG00000009670	0	0	0	0	0	0	0.224244
ENSMUSG00000009681	2.45701	2.27713	2.34593	2.28997	2.34358	2.57287	2.24589
ENSMUSG00000009687	1.91208	1.79992	1.88479	1.84158	1.8956	2.06819	1.74345
ENSMUSG00000009731	1.71437	1.66096	1.64624	1.42511	1.4679	1.50515	1.3698
ENSMUSG00000009733	2.15388	1.99717	2.01246	1.97066	1.98883	2.22011	1.89972
ENSMUSG00000009734	0	0	0	0	0	0	0
ENSMUSG00000009739	2	1.87095	1.8669	1.97972	1.9572	2.16137	1.8848
ENSMUSG00000009741	2.57899	2.36486	2.33217	2.35341	2.38326	2.6561	2.21337
ENSMUSG00000009772	2.17931	2.03232	2.09808	1.9645	2.03375	2.11394	1.94155
ENSMUSG00000009828	2.13186	1.95822	1.93368	1.97972	1.95024	2.1959	1.87999
ENSMUSG00000009863	2.55873	2.39624	2.43914	2.36537	2.39342	2.68395	2.28639
ENSMUSG00000009876	0	0.25	0	0	0	0	0
ENSMUSG00000009894	2.54403	2.35761	2.34808	2.45783	2.48065	2.81889	2.35984
ENSMUSG00000009900	0	0.396241	0	0	0.244651	0	0
ENSMUSG00000009905	2.24359	2.09915	2.09267	1.89811	1.87183	2.02531	1.7493
ENSMUSG00000009907	2.69982	2.46951	2.43705	2.54653	2.45028	2.80277	2.28804
ENSMUSG00000009927	2.93062	2.66366	2.66186	2.81331	2.71125	3.17406	2.51392
ENSMUSG00000009941	0.289065	0	0	0.792481	0.387762	0.30103	0.355418
ENSMUSG00000009995	2.03629	1.92511	1.92684	1.84808	1.91007	2.14301	1.78237
ENSMUSG00000010021	0.57813	0	0.396241	0.830482	1	0.845098	1.08937
ENSMUSG00000010025	2.41076	2.22522	2.22972	2.43872	2.36332	2.68305	2.23086
ENSMUSG00000010044	0.458157	0.25	0.792481	0.646241	0.568061	0.60206	0.355418
ENSMUSG00000010045	2.03312	1.88865	2.00836	1.88672	1.9694	2.10721	1.9793
ENSMUSG00000010047	2.10057	2.02974	2.09484	1.78489	1.96673	1.99123	2.0053
ENSMUSG00000010048	1.96777	1.92684	2	1.87296	2	2.11727	2.00133
ENSMUSG00000010051	1.12934	1.02187	1.13089	1.02187	1.20047	1.11394	0.916588
ENSMUSG00000010054	1.8947	1.79498	1.8096	1.84808	1.83092	2.02531	1.7189
ENSMUSG00000010057	1.78351	1.74717	1.72066	1.79992	1.85197	1.99123	1.75789
ENSMUSG00000010064	0.289065	0.25	0.5	1.17511	1.28391	1.07918	1.20919
ENSMUSG00000010066	0	0.25	0.25	0.75	0.387762	0.30103	0.629532
ENSMUSG00000010067	1.89024	1.89624	1.90183	1.78744	1.81889	2.03342	1.85167
ENSMUSG00000010080	1.50587	1.45184	1.44534	1.41096	1.48407	1.53148	1.59404
ENSMUSG00000010086	0	0	0	0	0.686821	0.30103	0
ENSMUSG00000010095	2.85717	2.59835	2.58329	2.49432	2.52388	2.82672	2.39064
ENSMUSG00000010097	2.94552	2.68747	2.6908	2.74271	2.71077	3.09272	2.54919
ENSMUSG00000010110	2.61124	2.39671	2.42899	2.42119	2.40446	2.65896	2.25301
ENSMUSG00000010122	0	0	0	0	0.387762	0.60206	0
ENSMUSG00000010136	0	0	0	0	0	0	0
ENSMUSG00000010142	0	0	0	0	0	0	0
ENSMUSG00000010154	1.12934	1.14624	1.32135	1.56198	1.67167	1.6721	1.73899
ENSMUSG00000010175	0	0.25	0	0.75	0.489301	0.60206	0.896975
ENSMUSG00000010205	2.59336	2.48489	2.51348	2.46488	2.57412	2.85794	2.54488
ENSMUSG00000010277	3.19215	2.90779	2.89683	3.0966	3.02402	3.50623	2.80992
ENSMUSG00000010290	2.23583	2.09593	2.04123	2.12991	2.06354	2.34635	1.93752
ENSMUSG00000010307	1.55873	1.54248	1.44534	1.43872	1.38077	1.53148	1.45576
ENSMUSG00000010311	1.18154	1.28232	1.06198	0.396241	0	0	0.224244
ENSMUSG00000010342	0	0.396241	0.25	0.396241	0.568061	0.69897	0.448488
ENSMUSG00000010358	1.79493	1.8072	1.84376	1.95022	1.99135	2.27416	1.8867
ENSMUSG00000010362	1.53838	1.5111	1.51652	1.62296	1.61829	1.77815	1.57222
ENSMUSG00000010376	2.51499	2.28489	2.3225	2.54091	2.489	2.89597	2.3413
ENSMUSG00000010392	2.58327	2.37296	2.39199	2.48891	2.43028	2.8169	2.29375
ENSMUSG00000010406	1.34238	1.29248	1.5572	1.47066	1.43316	1.62325	1.6782
ENSMUSG00000010435	0	0	0	0	0	0	0
ENSMUSG00000010453	2.65574	2.41544	2.44901	2.45901	2.46202	2.78247	2.31285
ENSMUSG00000010461	2.14909	1.97972	1.95022	2.10657	1.98375	2.18469	1.83652
ENSMUSG00000010476	1.94085	1.88479	1.84593	2.04746	1.94742	2.29003	1.87902
ENSMUSG00000010492	0.671188	0.396241	0.25	0.701839	0.775524	0.69897	0.672731
ENSMUSG00000010505	0	0	0	0	0.244651	0	0
ENSMUSG00000010517	2.70999	2.48453	2.44493	2.48563	2.37491	2.7364	2.22524
ENSMUSG00000010529	0	0	0	0	0	0	0
ENSMUSG00000010538	0.747222	0.701839	0.701839	0.646241	0.387762	0.845098	0.672731
ENSMUSG00000010554	2.64414	2.47257	2.41455	2.49109	2.45803	2.77159	2.2811
ENSMUSG00000010592	0	0	0	0.25	0	0	0
ENSMUSG00000010601	1.12934	1.13089	1.08048	0.951839	1.02017	0.778151	0.93508
ENSMUSG00000010607	1.3076	1.36486	1.48855	1	1.22325	1.27875	1.45576
ENSMUSG00000010608	3.08884	2.79807	2.81139	2.79123	2.68437	3.09377	2.50069
ENSMUSG00000010609	1.5875	1.33939	1.44534	1.54248	1.62894	1.6902	1.55944
ENSMUSG00000010651	0.916314	0.5	0.92511	0.646241	0.812712	0.477121	0.853776
ENSMUSG00000010660	1.90348	1.82595	1.92337	1.83048	1.94026	1.94939	1.92848
ENSMUSG00000010663	2.92126	2.64765	2.63285	2.70465	2.69047	3.09656	2.51637
ENSMUSG00000010721	1.59667	1.56198	1.50559	1.74145	1.64599	1.90309	1.57222
ENSMUSG00000010751	1.03629	0.92511	0.646241	1.63479	1.62894	1.69897	1.50253
ENSMUSG00000010755	2.57554	2.347	2.36074	2.2712	2.24587	2.57054	2.13604
ENSMUSG00000010760	0	0.25	0	0	0	0	0.224244
ENSMUSG00000010796	0	0	0	0	0	0	0
ENSMUSG00000010797	0	0	0.5	0.580482	0.489301	0.477121	0.224244
ENSMUSG00000010803	0	0	0.25	0	0.244651	0	0.224244
ENSMUSG00000010825	0	0	0.25	0.580482	0.489301	0.60206	0.448488
ENSMUSG00000010830	2.70557	2.45783	2.48305	2.42119	2.36636	2.70329	2.20954
ENSMUSG00000010841	0	0	0	0	0	0	0
ENSMUSG00000010911	1.70047	1.57595	1.58496	1.90551	1.87706	2.11727	1.7635
ENSMUSG00000010914	2.02018	1.96137	1.90734	2.15183	2.11118	2.38382	1.99664
ENSMUSG00000010936	2.52588	2.3804	2.39718	2.20184	2.28227	2.4843	2.15105
ENSMUSG00000011008	1	0.792481	1.08048	0.25	0.244651	0.30103	0
ENSMUSG00000011034	0	0	0	0.25	0	0	0
ENSMUSG00000011052	0	0.25	0	0	0	0	0
ENSMUSG00000011096	1.89024	1.87695	1.97672	1.66096	1.7614	1.85733	1.88575
ENSMUSG00000011114	2.60321	2.40322	2.40229	2.52054	2.51576	2.83315	2.35675
ENSMUSG00000011118	0.458157	0	0	0	0	0	0
ENSMUSG00000011148	2.14667	2.0572	2.16186	1.2145	1.22325	1.27875	1.28445
ENSMUSG00000011154	0	0	0	0	0	0	0
ENSMUSG00000011158	2.23973	2.11995	2.11177	2.00836	2.05319	2.16137	1.96398
ENSMUSG00000011171	0	0	0	0.396241	0.244651	0.30103	0.224244
ENSMUSG00000011179	2.7125	2.53168	2.48855	2.5667	2.50072	2.8488	2.33161
ENSMUSG00000011254	1.95644	1.89056	1.90368	2.09915	2.0259	2.29226	1.91048
ENSMUSG00000011256	2.43574	2.25281	2.23636	2.03232	2.02476	2.26482	1.97787
ENSMUSG00000011257	2.62302	2.43368	2.4645	2.31435	2.29254	2.57519	2.18785
ENSMUSG00000011263	0	0	0	0	0	0	0.448488
ENSMUSG00000011267	0.916314	0.646241	0.830482	0.580482	0.632412	0.477121	0.93508
ENSMUSG00000011305	0	0.5	0.396241	0.25	0.489301	0	0.579662
ENSMUSG00000011306	2.20114	2.0667	2.0725	2.10129	2.12857	2.34635	2.04487
ENSMUSG00000011349	0	0	0	0	0	0	0
ENSMUSG00000011350	0	0	0	0	0	0	0
ENSMUSG00000011382	0.57813	0.5	0.396241	0.896241	0.632412	0.845098	0.672731
ENSMUSG00000011427	1.68608	1.66811	1.57135	1.73855	1.68084	1.83251	1.63163
ENSMUSG00000011463	0	0	0	0	0	0	0
ENSMUSG00000011486	0	0	0	0	0.244651	0.30103	0.355418
ENSMUSG00000011589	1.5875	1.47672	1.57135	1.30236	1.46234	1.43136	1.43727
ENSMUSG00000011632	0	0	0.25	0.396241	0	0	0
ENSMUSG00000011658	1.32535	1.22672	1.36486	1.23855	1.25488	1.20412	1.17682
ENSMUSG00000011751	0.57813	0.701839	0.25	0	0.387762	0.30103	0.672731
ENSMUSG00000011752	3.3978	3.11396	3.11582	3.13217	3.09084	3.57159	2.90429
ENSMUSG00000011831	2.76904	2.56728	2.52286	2.50351	2.41742	2.75358	2.23541
ENSMUSG00000011832	2.01689	1.84376	1.88479	1.77451	1.82092	1.98227	1.74048
ENSMUSG00000011837	2.26786	2.1986	2.18789	1.8072	1.96403	2.01284	1.88289
ENSMUSG00000011877	2.69464	2.5192	2.58161	2.09808	2.2519	2.3927	2.28222
ENSMUSG00000011884	2.53553	2.38138	2.42424	2.38913	2.4353	2.73799	2.33209
ENSMUSG00000011958	2.92876	2.66855	2.64199	2.73563	2.66542	3.06967	2.47045
ENSMUSG00000011960	2.78193	2.54435	2.54279	2.60075	2.53479	2.88986	2.33089
ENSMUSG00000012017	2.36164	2.18705	2.32992	1.7692	1.96132	1.91908	2.07432
ENSMUSG00000012042	0	0	0	0	0	0	0
ENSMUSG00000012076	2.53743	2.32308	2.32019	2.33663	2.24587	2.59329	2.13823
ENSMUSG00000012114	2.45237	2.28744	2.31198	2.15643	2.22195	2.40824	2.16699
ENSMUSG00000012117	2.31738	2.13479	2.15916	2.26652	2.2226	2.54531	2.12894
ENSMUSG00000012123	0.289065	0.646241	0.830482	0.896241	0.846352	0.69897	0.579662
ENSMUSG00000012126	1.15626	0.75	0.951839	0.646241	0.812712	1	1.08937
ENSMUSG00000012187	0	0	0	0	0	0	0.224244
ENSMUSG00000012211	0	0.25	0	0	0	0	0
ENSMUSG00000012282	0	0	0	0	0	0	0
ENSMUSG00000012296	2.47614	2.3443	2.39998	2.10552	2.29201	2.35984	2.24307
ENSMUSG00000012350	0	0	0	0	0	0	0
ENSMUSG00000012396	1.10057	1.11486	1.2145	1.06198	0.905315	1.07918	0.853776
ENSMUSG00000012405	2.8331	2.65253	2.62346	2.77599	2.80705	3.17406	2.64318
ENSMUSG00000012422	2.75293	2.49217	2.47333	2.60182	2.49745	2.85733	2.28501
ENSMUSG00000012428	0.289065	0.646241	0.646241	0.792481	0.812712	1.07918	0.803906
ENSMUSG00000012429	1.65574	1.64246	1.62695	1.79498	1.61467	1.88081	1.56971
ENSMUSG00000012443	3.09835	2.81961	2.78712	2.9698	2.8606	3.31239	2.66177
ENSMUSG00000012483	2.12426	2.01382	1.9437	1.93198	1.84635	2.0569	1.77442
ENSMUSG00000012519	2.38964	2.16276	2.18113	2.12596	2.10759	2.32222	1.95565
ENSMUSG00000012520	0	0	0	0	0	0	0
ENSMUSG00000012535	2.80003	2.61716	2.58468	2.62546	2.56364	2.96755	2.39024
ENSMUSG00000012609	2.24359	2.12095	2.03616	2.02319	2.01553	2.27875	1.93344
ENSMUSG00000012640	1.87657	1.80479	1.81198	1.78997	1.67475	1.91908	1.61005
ENSMUSG00000012705	0	0	0	0.25	0.244651	0	0
ENSMUSG00000012777	0	0	0	0	0	0	0
ENSMUSG00000012819	1	1.17511	1.08048	0.646241	0.568061	0.845098	0.803906
ENSMUSG00000012848	3.11294	2.91119	2.94018	2.67856	2.8149	3.13609	2.7135
ENSMUSG00000012889	1.88117	1.84158	1.84158	1.66096	1.70979	1.75587	1.69407
ENSMUSG00000013033	2.18377	2.12396	2.08161	1.95022	2.0259	2.17898	1.95718
ENSMUSG00000013076	2.80305	2.55358	2.5569	2.54746	2.52277	2.86034	2.37298
ENSMUSG00000013083	0	0	0	0	0	0	0
ENSMUSG00000013089	1.35873	1.29248	1.34808	1.71137	1.68977	2	1.61005
ENSMUSG00000013091	0.289065	0.396241	0.25	0.396241	0.387762	0.477121	0
ENSMUSG00000013150	1.89911	1.95822	2.0111	1.86486	1.93147	2.03743	1.86513
ENSMUSG00000013155	1.51699	1.62695	1.8072	1.5667	1.68084	1.74036	1.79395
ENSMUSG00000013158	0	0	0.396241	0.396241	0.489301	0	0.355418
ENSMUSG00000013160	2.79185	2.54467	2.60944	2.50594	2.49715	2.85126	2.3715
ENSMUSG00000013236	2.58327	2.44657	2.52844	2.2549	2.43849	2.55509	2.41228
ENSMUSG00000013275	2.17931	2.11486	2.12196	2.12596	2.10939	2.35025	2.02692
ENSMUSG00000013338	0	0	0	0	0	0.30103	0.224244
ENSMUSG00000013353	0	0	0	0	0	0	0
ENSMUSG00000013367	1.8222	1.63479	1.76652	1.45822	1.58429	1.49136	1.53223
ENSMUSG00000013415	2.66564	2.42813	2.41633	2.36229	2.38817	2.63246	2.25209
ENSMUSG00000013418	0	0.25	0.25	0	0.244651	0	0.448488
ENSMUSG00000013419	2.14424	2.1128	2.19122	1.60657	1.73654	1.79934	1.7621
ENSMUSG00000013465	2.5551	2.36074	2.35709	2.30175	2.36332	2.62737	2.20283
ENSMUSG00000013483	0	0	0.25	0.25	0	0	0.224244
ENSMUSG00000013495	2.04256	1.9737	1.94039	1.82135	1.81684	2.03342	1.80635
ENSMUSG00000013523	0	0	0	0	0.244651	0	0
ENSMUSG00000013539	1.92876	1.85235	1.85446	1.82135	1.86294	1.97772	1.75789
ENSMUSG00000013562	0	0.25	0	0	0	0	0
ENSMUSG00000013584	0	0	0	0.25	0.489301	0	0
ENSMUSG00000013593	2.91131	2.65044	2.66321	2.79311	2.78792	3.18241	2.61368
ENSMUSG00000013611	0.289065	0.25	0	0	0.489301	0.30103	0
ENSMUSG00000013622	2.16331	1.93027	1.9437	1.94039	1.88897	2.19866	1.84955
ENSMUSG00000013629	2.94301	2.74521	2.80191	2.53839	2.69081	2.90255	2.58077
ENSMUSG00000013643	0	0	0	0	0	0	0
ENSMUSG00000013646	2.17931	2.08829	2.12892	2.11383	2.24281	2.4133	2.16499
ENSMUSG00000013653	0	0	0	0.25	0.244651	0.30103	0.224244
ENSMUSG00000013662	2.92503	2.69411	2.66141	2.68092	2.58077	2.99255	2.39303
ENSMUSG00000013663	3.15862	2.86716	2.8398	2.82495	2.70567	3.12024	2.49423
ENSMUSG00000013668	0	0	0	0	0	0	0
ENSMUSG00000013698	2.88325	2.60866	2.61435	2.76854	2.6819	3.13799	2.53378
ENSMUSG00000013701	1.93686	1.86893	1.83939	2.05479	2.00964	2.32838	1.9587
ENSMUSG00000013707	0	0	0.396241	0.701839	0.244651	0	0.355418
ENSMUSG00000013736	2.45701	2.28744	2.27253	2.31257	2.19769	2.50786	2.04312
ENSMUSG00000013766	0	0	0	0	0	0	0
ENSMUSG00000013787	2.69268	2.50176	2.61969	2.35129	2.506	2.72509	2.47984
ENSMUSG00000013822	2.31898	2.1986	2.16455	2.23046	2.28061	2.51188	2.13339
ENSMUSG00000013833	2.05179	2	2.12596	1.7145	1.96132	1.9345	2.01883
ENSMUSG00000013846	1.98953	1.83939	1.81198	1.20184	1.20047	1.39794	1.21681
ENSMUSG00000013858	2.28386	2.2098	2.3084	1.99575	2.19278	2.25768	2.22055
ENSMUSG00000013878	2.11911	1.9598	1.96605	2.07135	1.94742	2.19312	1.84526
ENSMUSG00000013921	2.31089	2.16006	2.21372	2.13187	2.12687	2.34242	2.10327
ENSMUSG00000013928	0	0.25	0.25	0	0.387762	0	0.520678
ENSMUSG00000013936	0	0	0	0	0.387762	0.30103	0
ENSMUSG00000013973	1.44532	1.4645	1.41811	1.35657	1.45096	1.54407	1.3698
ENSMUSG00000013974	0	0.25	0	0	0	0	0
ENSMUSG00000013997	1.79493	1.64624	1.68872	1.8096	1.70418	2.05308	1.7059
ENSMUSG00000014030	0	0	0	0	0	0	0
ENSMUSG00000014039	1.98953	1.90551	1.95345	1.82135	1.8683	1.98227	1.769
ENSMUSG00000014074	2.51898	2.29498	2.27385	2.33329	2.22777	2.57171	2.12669
ENSMUSG00000014075	1.77176	1.82135	1.82135	1.8072	1.66856	2.02531	1.60329
ENSMUSG00000014077	2.61913	2.37346	2.35918	2.68241	2.60491	3.04021	2.42974
ENSMUSG00000014104	0	0	0	0	0	0	0
ENSMUSG00000014158	1.76576	1.70184	1.83718	1.63865	1.83679	1.92942	1.80998
ENSMUSG00000014164	0	0.25	0	0.701839	0.489301	0.30103	0.829801
ENSMUSG00000014177	2.09512	1.97672	1.95022	2.09593	1.9926	2.3032	1.84526
ENSMUSG00000014195	2.85717	2.59915	2.60944	2.70882	2.6225	3.04922	2.44139
ENSMUSG00000014198	0	0.25	0	0.396241	0.489301	0.30103	0.224244
ENSMUSG00000014226	2.83075	2.62571	2.57222	2.70304	2.59031	3.01115	2.42474
ENSMUSG00000014232	1.63144	1.45822	1.51652	1.64246	1.62894	1.82607	1.54612
ENSMUSG00000014243	1.24932	1.28232	1.25	1.36486	1.17612	1.47712	1.25906
ENSMUSG00000014245	1.65574	1.54248	1.5111	1.54746	1.68084	1.69897	1.51173
ENSMUSG00000014294	2.09786	2.09593	2.18283	1.88285	2.03486	2.10037	2.07272
ENSMUSG00000014301	1.4827	1.4645	1.34808	1.30236	1.40794	1.27875	1.47999
ENSMUSG00000014303	2.4284	2.26719	2.28807	2.20425	2.31725	2.47129	2.20461
ENSMUSG00000014313	2.69789	2.50316	2.51144	2.40137	2.42956	2.76716	2.27402
ENSMUSG00000014329	1.9824	1.85022	1.76382	1.87892	1.80643	1.9345	1.61227
ENSMUSG00000014349	3.00745	2.75351	2.74717	2.82794	2.77157	3.19976	2.59659
ENSMUSG00000014351	0	0.396241	0	0	0	0	0
ENSMUSG00000014353	2.01689	1.86893	1.93872	2.19942	2.12601	2.42325	1.97063
ENSMUSG00000014355	3.10958	2.82222	2.80373	3.00947	2.92832	3.39533	2.71009
ENSMUSG00000014361	1.52782	1.39624	1.48855	1.47066	1.39462	1.51851	1.34037
ENSMUSG00000014402	2.41841	2.21836	2.15276	2.19779	2.19207	2.47712	2.03482
ENSMUSG00000014418	2.23387	2.08273	2.0387	2.17163	2.11207	2.34044	1.98635
ENSMUSG00000014426	2.42343	2.23636	2.24432	2.13382	2.17164	2.37475	2.07219
ENSMUSG00000014444	2.87741	2.69513	2.7692	2.48416	2.59418	2.83696	2.55285
ENSMUSG00000014453	0.289065	0	0	0	0	0	0
ENSMUSG00000014470	1.8947	1.83496	1.92511	1.59808	1.81478	1.91908	1.78368
ENSMUSG00000014496	2.48161	2.26178	2.27054	2.54467	2.43387	2.79029	2.25514
ENSMUSG00000014498	2.88076	2.66254	2.69554	2.70882	2.73257	3.08171	2.60566
ENSMUSG00000014503	1.77176	1.68872	1.58048	1.51652	1.57219	1.5682	1.40946
ENSMUSG00000014504	2.39234	2.16811	2.21372	2.25767	2.2046	2.46538	2.0858
ENSMUSG00000014529	0	0	0	0	0	0	0
ENSMUSG00000014542	0	0	0	0	0	0	0
ENSMUSG00000014543	0	0	0	0	0	0	0
ENSMUSG00000014547	1.47061	1.4645	1.36486	1.47672	1.53317	1.64345	1.43344
ENSMUSG00000014550	2.50893	2.32935	2.29746	2.34754	2.29148	2.59879	2.16217
ENSMUSG00000014551	2.2319	2.07366	2.06198	2.09049	2.13194	2.29885	2.00266
ENSMUSG00000014554	1.73439	1.64998	1.66455	1.74717	1.65584	1.88081	1.63783
ENSMUSG00000014592	1.51699	1.50559	1.51652	1.49432	1.54666	1.64345	1.48331
ENSMUSG00000014599	3.3966	3.10195	3.10598	2.977	3.00115	3.43265	2.79874
ENSMUSG00000014601	2.48486	2.32423	2.34647	2.35814	2.41592	2.66276	2.24275
ENSMUSG00000014602	2.61913	2.44122	2.52319	1.41811	1.50948	1.5682	1.51173
ENSMUSG00000014603	0.289065	0.396241	0.5	1	1.07458	1	0.876096
ENSMUSG00000014606	2.58242	2.38187	2.38769	2.41141	2.36852	2.69548	2.25665
ENSMUSG00000014609	0	0	0	0	0	0	0.224244
ENSMUSG00000014633	1.90348	1.78744	1.86074	1.85866	1.87183	2.07188	1.86309
ENSMUSG00000014668	2.53073	2.33329	2.32879	2.3072	2.2784	2.5682	2.18181
ENSMUSG00000014686	0	0	0	0	0	0	0
ENSMUSG00000014704	1.03629	1.33048	1.20184	1.04248	1.10669	1.07918	1.05404
ENSMUSG00000014725	0.458157	0.646241	0.5	0.580482	0.686821	0.30103	0.710836
ENSMUSG00000014747	0.458157	0.396241	0.580482	0.75	0.568061	0.60206	0.672731
ENSMUSG00000014748	2.61045	2.35446	2.39341	2.42294	2.43989	2.78817	2.31285
ENSMUSG00000014763	2.35727	2.17163	2.18872	2.20901	2.15864	2.45025	2.04312
ENSMUSG00000014767	2.41332	2.21216	2.21137	2.27909	2.16482	2.50515	2.02134
ENSMUSG00000014769	3.02286	2.75749	2.76093	2.79776	2.77143	3.23223	2.59943
ENSMUSG00000014771	0	0	0	0	0	0	0
ENSMUSG00000014773	0.289065	0.396241	0.396241	0.396241	0.489301	0	0.448488
ENSMUSG00000014776	1	0.830482	1.02187	1.13089	1	1.04139	1.19341
ENSMUSG00000014778	2.2219	2.15091	2.18452	1.99289	2.12772	2.23045	2.09689
ENSMUSG00000014782	1.87657	1.78489	1.91096	1.74145	1.8956	2.02938	1.81711
ENSMUSG00000014786	2.03943	1.90368	1.95022	1.85446	1.95995	1.96379	1.86411
ENSMUSG00000014791	1.24932	1.14624	1.09808	0.896241	1.07458	1.11394	1.15932
ENSMUSG00000014813	0.458157	0.396241	0.25	0	0.387762	0	0.448488
ENSMUSG00000014837	1.85761	1.77974	1.82135	1.79746	1.9417	1.99123	1.82753
ENSMUSG00000014846	1.06967	1.08048	1.17511	1.16096	1.43919	1.23045	1.50563
ENSMUSG00000014850	2.19471	2.02187	1.95822	2.2692	2.21736	2.53148	2.05854
ENSMUSG00000014852	0	0	0	0	0.244651	0	0
ENSMUSG00000014856	2.20538	2.07708	2.10022	1.91455	2.0584	2.13672	1.97859
ENSMUSG00000014859	2.4146	2.24646	2.26652	2.24929	2.28987	2.60959	2.16659
ENSMUSG00000014867	3.16752	2.89068	2.87658	2.8183	2.82987	3.2307	2.64373
ENSMUSG00000014873	2.11911	1.98416	1.94039	1.88089	1.8575	2.13672	1.81237
ENSMUSG00000014905	1.87657	1.74145	1.75	1.75836	1.57627	1.89209	1.46637
ENSMUSG00000014907	2.13186	1.99	1.99289	2.02451	1.9572	2.1959	1.86207
ENSMUSG00000014932	2.47061	2.31079	2.3054	2.41987	2.31725	2.62737	2.12533
ENSMUSG00000014956	3.22318	2.92716	2.89589	2.92608	2.83208	3.28058	2.60964
ENSMUSG00000014959	2.65431	2.44287	2.43027	2.51719	2.51206	2.84696	2.38783
ENSMUSG00000014980	1.99305	1.90734	1.89624	1.99145	1.92093	2.2014	1.78628
ENSMUSG00000015001	0	0	0	0	0	0.30103	0
ENSMUSG00000015002	2.93941	2.69779	2.69738	2.80751	2.71142	3.1284	2.50296
ENSMUSG00000015013	2.06379	1.85866	1.91987	2.03232	1.99632	2.24304	1.87413
ENSMUSG00000015016	1.77768	1.64624	1.7145	1.58496	1.72608	1.85733	1.75075
ENSMUSG00000015023	2.41204	2.24575	2.27187	2.32708	2.29731	2.61066	2.16014
ENSMUSG00000015027	1.94481	1.89624	1.92163	1.98709	2.01553	2.16732	1.91223
ENSMUSG00000015053	1.95644	2	2.03744	1.68198	1.88051	1.92942	1.89048
ENSMUSG00000015083	0.960253	1.08048	1.04248	0.896241	0.905315	1.11394	0.853776
ENSMUSG00000015085	0.289065	0	0	0.25	0.489301	0	0.448488
ENSMUSG00000015087	2.6434	2.42856	2.46488	2.51787	2.53452	2.80346	2.39441
ENSMUSG00000015090	0.289065	0.5	0.580482	0.25	0.568061	0.477121	0.672731
ENSMUSG00000015092	2.28906	2.27253	2.31494	1.96759	2.20801	2.1959	2.2014
ENSMUSG00000015093	0.811508	0.580482	0.701839	0.646241	0.905315	0.69897	0.896975
ENSMUSG00000015094	1.84779	1.86074	1.96759	1.82135	2.04252	2.04139	2.08011
ENSMUSG00000015095	2.23583	2.10552	2.1546	2.06435	2.14917	2.29003	2.03059
ENSMUSG00000015112	2.53933	2.34103	2.32822	2.15916	2.06251	2.43297	1.97572
ENSMUSG00000015120	3.06647	2.79185	2.79606	2.76719	2.70418	3.10687	2.52664
ENSMUSG00000015126	1.81689	1.84376	1.90551	1.7237	1.87359	1.92942	1.82294
ENSMUSG00000015127	1.74722	1.71759	1.78489	1.69205	1.74418	1.70757	1.76488
ENSMUSG00000015133	2.72115	2.53329	2.54185	2.29992	2.38326	2.63347	2.22955
ENSMUSG00000015134	1.24932	1.17511	1.29248	0.864858	0.905315	0.845098	0.916588
ENSMUSG00000015143	3.64467	3.32673	3.31187	2.82193	2.82377	3.22583	2.62982
ENSMUSG00000015149	2.21165	2.14718	2.15368	1.9812	2.08047	2.26007	2.03542
ENSMUSG00000015165	3.12449	2.8238	2.82537	2.84835	2.79377	3.2383	2.61876
ENSMUSG00000015176	3.01387	2.77253	2.7677	2.7445	2.74344	3.12222	2.56682
ENSMUSG00000015189	2.48161	2.27517	2.23563	2.10235	1.9926	2.34439	1.92003
ENSMUSG00000015202	2.084	1.97066	1.97672	1.87095	1.86653	2.02938	1.81118
ENSMUSG00000015214	2.1748	2.02451	1.97822	2.25628	2.17164	2.45939	2.01502
ENSMUSG00000015217	2.4955	2.25211	2.27187	2.19205	2.12687	2.4216	1.97136
ENSMUSG00000015222	2.57899	2.37991	2.32077	1.90734	1.90211	2.09691	1.74492
ENSMUSG00000015224	0.289065	0.580482	0.5	0.396241	0	0	0.355418
ENSMUSG00000015242	0	0	0	0	0	0	0
ENSMUSG00000015243	1.63144	1.47672	1.48855	1.57595	1.55966	1.74819	1.50869
ENSMUSG00000015247	2.31089	2.14151	2.12196	2.1169	2.0994	2.3784	1.94315
ENSMUSG00000015289	2.04874	1.97066	1.93537	2.02319	2.00365	2.32222	1.87999
ENSMUSG00000015290	2.28211	2.12991	2.15916	2.32822	2.28227	2.58546	2.11237
ENSMUSG00000015291	2.86719	2.56699	2.58385	2.73654	2.69373	3.08314	2.49596
ENSMUSG00000015305	1.90348	1.79248	1.91455	2.12695	2.08047	2.31597	1.97209
ENSMUSG00000015312	2.10862	2.0042	2.13576	2.09376	2.21934	2.39967	2.26413
ENSMUSG00000015314	0	0	0	0	0.387762	0	0
ENSMUSG00000015316	0.458157	0.25	0.5	0.5	0.244651	0	0.224244
ENSMUSG00000015335	1.70047	1.72672	1.85657	1.40368	1.6927	1.59106	1.73446
ENSMUSG00000015337	0.458157	0.5	0.646241	0	0.489301	0.30103	0.672731
ENSMUSG00000015340	0	0	0	0	0	0	0
ENSMUSG00000015341	2.54403	2.36741	2.35129	2.37296	2.31874	2.67302	2.18522
ENSMUSG00000015342	1.87191	1.7692	1.81435	1.75281	1.707	1.83885	1.62317
ENSMUSG00000015354	2.12426	1.96759	2.04622	1.92684	1.94457	2.24055	1.84092
ENSMUSG00000015355	0	0	0	0	0	0	0
ENSMUSG00000015357	2.30263	2.12991	2.15276	2.35394	2.30563	2.61805	2.12351
ENSMUSG00000015363	2.34086	2.2199	2.26585	2.01246	2.20665	2.35411	2.17874
ENSMUSG00000015365	0	0	0	0.25	0	0	0
ENSMUSG00000015377	1.70047	1.53232	1.66811	1.56198	1.65906	1.61278	1.50253
ENSMUSG00000015396	0.289065	0.25	0.25	1.04248	0.686821	0.60206	0.744922
ENSMUSG00000015401	0	0	0	0	0	0	0
ENSMUSG00000015405	0	0	0	0	0	0	0
ENSMUSG00000015437	0	0	0	0	0	0	0.224244
ENSMUSG00000015441	0	0	0	0	0	0	0
ENSMUSG00000015443	0	0	0	0	0	0	0
ENSMUSG00000015451	0.747222	0.646241	0.75	0.864858	1.13612	0.778151	1.01438
ENSMUSG00000015452	0.458157	0.75	0.951839	0.951839	1.02017	0.90309	1.07802
ENSMUSG00000015461	2.18377	2.12196	2.16006	1.99575	2.1963	2.31806	2.25544
ENSMUSG00000015467	0	0.75	0.646241	0.25	0.568061	0	0.520678
ENSMUSG00000015468	0.289065	0.75	0.792481	0.646241	0.978602	0.60206	1
ENSMUSG00000015474	1.60564	1.4645	1.48855	1.65734	1.66542	1.89763	1.59169
ENSMUSG00000015476	0.458157	0.25	0	0.25	0.244651	0	0.224244
ENSMUSG00000015478	1.61442	1.59808	1.66811	1.54248	1.66856	1.716	1.65575
ENSMUSG00000015484	0	0	0	0.25	0	0	0
ENSMUSG00000015488	2.31089	2.18537	2.18537	2.20264	2.17389	2.48996	2.08063
ENSMUSG00000015501	1.99305	1.8628	1.80236	1.99575	1.94026	2.18752	1.86002
ENSMUSG00000015519	0	0	0	0	0	0	0
ENSMUSG00000015522	2.55963	2.35499	2.36435	2.5007	2.45062	2.76268	2.28222
ENSMUSG00000015533	1.28906	1.23855	1.23855	1.06198	1	1.11394	0.853776
ENSMUSG00000015536	2.21372	2.0748	2.07708	2.35288	2.25607	2.62014	2.07907
ENSMUSG00000015542	1.52782	1.5667	1.58048	1.40368	1.51434	1.5682	1.48331
ENSMUSG00000015568	2.33318	2.18956	2.2199	1.38865	1.2745	1.44716	1.30799
ENSMUSG00000015575	2.57727	2.41455	2.41186	2.51144	2.43208	2.85309	2.31815
ENSMUSG00000015579	1.26966	1.27187	1.49432	1	1.41441	1.32222	1.56461
ENSMUSG00000015597	2.34086	2.16899	2.12794	2.24217	2.18273	2.51587	2.02507
ENSMUSG00000015599	0.747222	0.75	1.02187	1.13089	1.37364	1.07918	1.44849
ENSMUSG00000015605	2.56322	2.43198	2.50663	2.07595	2.20597	2.32428	2.12305
ENSMUSG00000015619	1.97515	1.90916	2	1.78489	1.81478	1.96379	1.77974
ENSMUSG00000015627	0	0	0	0.25	0.244651	0	0
ENSMUSG00000015647	2.82412	2.68389	2.74753	2.0572	2.34543	2.44871	2.3184
ENSMUSG00000015652	2.06967	1.92511	1.91096	1.95022	1.93295	2.17026	1.82294
ENSMUSG00000015653	2.84189	2.60155	2.57048	2.67856	2.60092	3.00432	2.42167
ENSMUSG00000015656	3.43331	3.11944	3.09801	3.25381	3.15611	3.69513	2.93172
ENSMUSG00000015659	2.06674	1.84808	1.91987	1.70184	1.66542	1.75587	1.61227
ENSMUSG00000015665	0	0	0	0	0	0	0
ENSMUSG00000015668	2.48052	2.28038	2.23268	2.24217	2.18779	2.54033	2.05965
ENSMUSG00000015671	2.96675	2.70822	2.68893	2.90137	2.80915	3.27715	2.589
ENSMUSG00000015672	2.03943	1.94534	1.93537	2.09915	2.02133	2.35218	1.93097
ENSMUSG00000015697	2.62687	2.40688	2.38769	2.46951	2.44478	2.77452	2.25331
ENSMUSG00000015702	1.38964	1.39624	1.4645	1.23855	1.2745	1.38021	1.16819
ENSMUSG00000015709	2.53169	2.25351	2.31728	2.13285	2.08625	2.35793	2.00133
ENSMUSG00000015711	2.32693	2.12296	2.12095	2.2507	2.22777	2.48144	2.06625
ENSMUSG00000015714	2.82887	2.57077	2.57366	2.74036	2.66616	3.06183	2.50352
ENSMUSG00000015721	0	0	0	0.580482	0.244651	0	0.355418
ENSMUSG00000015733	3.16394	2.89905	2.87234	2.81257	2.72826	3.18355	2.51907
ENSMUSG00000015745	2.45585	2.35235	2.38333	1.84376	2.01318	2.04532	1.98284
ENSMUSG00000015747	2.22593	1.99145	2.03103	2.1453	2.05632	2.33041	1.93833
ENSMUSG00000015748	2.54775	2.32822	2.32765	2.37095	2.34405	2.62014	2.19046
ENSMUSG00000015749	3.07073	2.80297	2.76433	2.95793	2.8867	3.35353	2.70567
ENSMUSG00000015750	2.27147	2.17942	2.24575	2.13285	2.2525	2.42325	2.17913
ENSMUSG00000015755	2.94552	2.68262	2.64128	2.63358	2.5464	2.90526	2.36659
ENSMUSG00000015757	2.39635	2.23782	2.17856	2.35235	2.27729	2.5977	2.12351
ENSMUSG00000015759	2.48914	2.33939	2.32595	2.56109	2.45837	2.86747	2.33089
ENSMUSG00000015766	2.28211	2.17598	2.18283	2.20264	2.1602	2.40654	2.07326
ENSMUSG00000015776	2.59253	2.43283	2.41544	2.39811	2.411	2.64933	2.25635
ENSMUSG00000015787	0	0	0	0	0	0	0
ENSMUSG00000015790	2.11651	1.96913	2.00836	1.94205	1.93295	2.11394	1.83429
ENSMUSG00000015804	2.51197	2.33552	2.347	2.24575	2.26884	2.54777	2.1912
ENSMUSG00000015806	2.05179	1.88089	1.89811	1.98709	2.00243	2.17609	1.91048
ENSMUSG00000015812	0.811508	0.5	0.646241	0.896241	0.812712	0.954243	0.744922
ENSMUSG00000015829	0	0.25	0.25	0.396241	0	0.30103	0
ENSMUSG00000015837	3.26753	2.96798	2.97531	2.73636	2.75714	3.11694	2.64116
ENSMUSG00000015839	2.26604	2.12296	2.12794	2.34915	2.23849	2.53908	2.09089
ENSMUSG00000015843	0	0	0	0.25	0	0	0.224244
ENSMUSG00000015846	2.43574	2.35814	2.36741	2.05358	2.13612	2.30103	2.06516
ENSMUSG00000015850	2.06674	2.01787	2.11177	1.91633	2.11118	2.07188	2.11799
ENSMUSG00000015852	0	0	0	0	0	0	0
ENSMUSG00000015854	0	0	0	0	0	0	0
ENSMUSG00000015869	2.50791	2.31257	2.3084	2.36229	2.38408	2.63649	2.26765
ENSMUSG00000015879	0.289065	0.396241	0.5	0.396241	0.387762	0.30103	0.224244
ENSMUSG00000015880	2.763	2.53135	2.5456	2.61665	2.54614	2.91698	2.33732
ENSMUSG00000015882	2.32059	2.13187	2.18789	2.13479	2.00485	2.2878	1.85691
ENSMUSG00000015889	2.63671	2.42856	2.39294	2.53425	2.44925	2.87622	2.31564
ENSMUSG00000015890	0.289065	0.25	0	0.25	0	0.30103	0
ENSMUSG00000015932	3.43319	3.10308	3.0683	2.82935	2.73986	3.17754	2.54076
ENSMUSG00000015937	2.59749	2.42031	2.35709	2.62645	2.62188	3.00518	2.4436
ENSMUSG00000015942	1.83263	1.79498	1.78232	1.59376	1.68682	1.77085	1.63987
ENSMUSG00000015943	0.747222	1.09808	1.18872	0.830482	0.931471	0.69897	1.27829
ENSMUSG00000015944	2.45585	2.27187	2.28232	2.29435	2.33186	2.56467	2.19815
ENSMUSG00000015947	0	0.25	0	0	0	0	0
ENSMUSG00000015950	0.458157	0.396241	0.830482	0.5	0.489301	0.30103	0.224244
ENSMUSG00000015957	0.458157	0.580482	0.25	0.646241	0.905315	0.60206	1
ENSMUSG00000015961	2.83028	2.59158	2.58133	2.70345	2.62976	3.01536	2.45098
ENSMUSG00000015962	0	0.25	0.25	0	0.387762	0	0.520678
ENSMUSG00000015966	0.458157	0.25	0.25	0	0	0.30103	0
ENSMUSG00000015968	0	0	0	0	0.244651	0	0.224244
ENSMUSG00000015970	0	0	0	0	0	0	0
ENSMUSG00000015971	2.03943	1.9812	1.99432	2.17511	2.12687	2.4216	2.01566
ENSMUSG00000015980	0.916314	0.864858	0.951839	1.09808	0.877063	0.954243	1.04136
ENSMUSG00000015981	0	0	0.25	0.830482	0.733952	0.778151	0.672731
ENSMUSG00000015994	2.64707	2.40779	2.40091	2.57452	2.489	2.85794	2.30384
ENSMUSG00000016018	2.68005	2.46527	2.46176	2.70204	2.60666	2.98767	2.43115
ENSMUSG00000016024	0.811508	0.580482	0.75	0.792481	0.775524	0.90309	0.672731
ENSMUSG00000016028	1.15626	1.35657	1.18872	1.36486	1.49953	1.50515	1.56203
ENSMUSG00000016087	0.289065	0	0.396241	1.30236	1.34358	1.27875	1.17682
ENSMUSG00000016128	2.50893	2.34376	2.32822	2.24859	2.29941	2.5302	2.15189
ENSMUSG00000016150	0.289065	0.25	0	0	0	0	0
ENSMUSG00000016179	0	0.25	0	0	0	0	0
ENSMUSG00000016181	2.11651	1.97219	1.96913	1.99289	2.02017	2.1959	1.83093
ENSMUSG00000016194	0	0	0	0	0	0	0
ENSMUSG00000016200	0.289065	0.25	0	1.79498	1.75413	1.96848	1.64791
ENSMUSG00000016206	1.96025	1.85866	1.89624	1.58048	1.56388	1.63347	1.52651
ENSMUSG00000016239	1.63144	1.61486	1.74717	1.31198	1.23411	1.30103	1.23862
ENSMUSG00000016252	2.10595	1.96294	2.02054	1.9737	2	2.13354	1.95334
ENSMUSG00000016253	2.18154	2.09049	2.16366	2.18027	2.23348	2.44716	2.1404
ENSMUSG00000016255	0	0	0	0	0	0	0
ENSMUSG00000016256	2.1748	2.0748	2.12296	2.23489	2.27506	2.5302	2.17682
ENSMUSG00000016257	2.41076	2.21216	2.19779	2.34484	2.28172	2.5977	2.15686
ENSMUSG00000016262	2.77821	2.53712	2.48563	2.33105	2.28771	2.62428	2.13735
ENSMUSG00000016283	0	0.25	0.5	0.25	0.244651	0.477121	0.448488
ENSMUSG00000016308	2.39901	2.22747	2.24859	2.34539	2.27618	2.61909	2.13339
ENSMUSG00000016319	3.04678	2.81859	2.80282	2.79404	2.79183	3.17493	2.61308
ENSMUSG00000016327	0	0.25	0	0	0	0	0
ENSMUSG00000016344	1.49444	1.44534	1.43198	1.37296	1.4567	1.4624	1.49941
ENSMUSG00000016346	0.747222	0.5	0.580482	0.396241	0.632412	0.30103	0.355418
ENSMUSG00000016349	0	0	0	0.396241	0.244651	0	0.355418
ENSMUSG00000016356	0.916314	1	1.04248	0.864858	1.091	0.778151	1.06625
ENSMUSG00000016382	3.34622	3.04552	3.01041	2.72785	2.61489	3.03543	2.40946
ENSMUSG00000016386	1.6397	1.5111	1.52713	1.54248	1.50948	1.66276	1.45933
ENSMUSG00000016409	2.28734	2.13769	2.12596	2.27451	2.21538	2.49693	2.04018
ENSMUSG00000016427	2.084	1.98416	2.08718	1.87892	1.90531	2.14301	1.85378
ENSMUSG00000016458	0.289065	0.25	0	0.5	0.244651	0.60206	0.355418
ENSMUSG00000016477	2.42468	2.22219	2.19698	2.26382	2.23537	2.5092	2.07644
ENSMUSG00000016481	2.26966	2.08048	2.07019	2.18956	2.11384	2.36173	1.94474
ENSMUSG00000016487	3.09786	2.83441	2.80419	2.75263	2.6819	3.09061	2.47923
ENSMUSG00000016493	0.671188	0.830482	0.646241	1	0.846352	0.69897	0.520678
ENSMUSG00000016494	1.03629	1.08048	1.14624	2.16455	2.11561	2.42488	1.99256
ENSMUSG00000016495	2.38828	2.22972	2.17856	2.27909	2.1963	2.53148	2.05798
ENSMUSG00000016496	1.10057	1.13089	1.2145	1.28232	1.31073	1.38021	1.13117
ENSMUSG00000016498	0	0	0.25	0	0	0	0
ENSMUSG00000016503	1.28906	1.31198	1.2611	1.30236	1.14997	1.17609	1.23862
ENSMUSG00000016510	1.87191	1.70504	1.70504	1.81198	1.7614	1.95904	1.67456
ENSMUSG00000016520	1.97147	1.87892	1.90183	1.61074	1.61101	1.74036	1.69407
ENSMUSG00000016524	0	0.25	0	0	0	0	0
ENSMUSG00000016526	1.26966	1.28232	1.33048	1.38865	1.49445	1.60206	1.35542
ENSMUSG00000016528	2.86633	2.62045	2.6453	2.52153	2.51263	2.85552	2.38662
ENSMUSG00000016529	0	0	0	0	0	0	0
ENSMUSG00000016534	3.4026	3.10261	3.07559	2.94411	2.81756	3.30428	2.62336
ENSMUSG00000016541	3.14202	2.8258	2.82437	2.92097	2.82425	3.27669	2.64098
ENSMUSG00000016552	1.73439	1.64246	1.65734	2.07019	2.03041	2.17609	1.98425
ENSMUSG00000016554	2.93832	2.70103	2.68155	2.63479	2.68752	3.04961	2.51799
ENSMUSG00000016559	3.50335	3.18537	3.18768	3.27791	3.19998	3.71054	2.9996
ENSMUSG00000016619	2.92951	2.6725	2.65825	2.69205	2.65162	3.02243	2.46842
ENSMUSG00000016624	0.671188	0.646241	0.792481	0.580482	0.568061	0.477121	0.803906
ENSMUSG00000016626	0	0	0	0	0	0	0
ENSMUSG00000016637	2.0267	1.91633	1.9598	1.82595	1.96268	2.1038	1.86614
ENSMUSG00000016664	2.89065	2.68219	2.67119	2.62396	2.63262	2.97864	2.48659
ENSMUSG00000016756	3.08502	2.83842	2.8199	2.7687	2.66487	3.03302	2.43098
ENSMUSG00000016757	2.83496	2.64151	2.65666	2.4046	2.49325	2.7767	2.38743
ENSMUSG00000016758	1.40427	1.53232	1.51652	0.580482	0.877063	0.30103	0.896975
ENSMUSG00000016763	0.289065	0	0	0.75	0.775524	0.60206	0.710836
ENSMUSG00000016831	2.24167	2.09915	2.08607	2.4046	2.37575	2.70501	2.2039
ENSMUSG00000016833	2.13437	2.02713	2.00281	2.08939	2.06658	2.36173	1.8848
ENSMUSG00000016918	1.62302	1.5111	1.5	0.701839	0.489301	0.60206	0.520678
ENSMUSG00000016921	3.01356	2.74859	2.72916	2.96459	2.88141	3.33244	2.68926
ENSMUSG00000016933	2.64414	2.45901	2.42641	2.38913	2.37407	2.67852	2.23151
ENSMUSG00000016940	1.98953	1.89246	1.91455	1.78232	1.80431	1.88081	1.74785
ENSMUSG00000016942	0	0	0	0.396241	0.244651	0.477121	0.355418
ENSMUSG00000016946	2.83728	2.62596	2.5802	2.39341	2.40562	2.72997	2.29429
ENSMUSG00000016982	0	0.25	0.396241	0.25	0	0.30103	0
ENSMUSG00000016984	2.1139	2.056	1.96759	2.16722	2.0994	2.29667	1.95024
ENSMUSG00000016995	0	0	0	0	0	0.30103	0
ENSMUSG00000016998	0	0	0	0	0	0	0
ENSMUSG00000017000	0	0	0	0	0	0	0
ENSMUSG00000017002	0	0	0.25	0	0.244651	0	0.448488
ENSMUSG00000017003	0	0	0	0	0	0	0
ENSMUSG00000017004	0	0	0	0	0	0	0
ENSMUSG00000017007	0	0	0	0	0.244651	0	0.224244
ENSMUSG00000017009	2.60483	2.42641	2.39951	2.48342	2.50013	2.80821	2.34316
ENSMUSG00000017049	0	0	0	0	0	0	0
ENSMUSG00000017057	2.4146	2.20664	2.20584	2.27844	2.19348	2.55267	2.04077
ENSMUSG00000017064	0	0	0	0	0	0	0
ENSMUSG00000017119	2.77714	2.53616	2.50351	2.64341	2.57171	2.96379	2.40984
ENSMUSG00000017132	1.9078	1.86074	1.91455	1.95664	1.99632	2.16137	1.9318
ENSMUSG00000017144	2.89711	2.66321	2.60261	2.71682	2.65008	3.04376	2.44932
ENSMUSG00000017146	2.78822	2.56699	2.53521	2.71527	2.63037	3.03463	2.44815
ENSMUSG00000017165	0	0.396241	0	0	0	0	0
ENSMUSG00000017167	1.75967	1.67856	1.70184	1.49432	1.64599	1.66276	1.54339
ENSMUSG00000017176	2.47724	2.30781	2.31903	2.33607	2.37533	2.66652	2.25876
ENSMUSG00000017188	2.28036	2.13769	2.16455	2.02054	2.04575	2.30963	1.97063
ENSMUSG00000017195	0	0	0.25	0.5	0.244651	0.30103	0.355418
ENSMUSG00000017204	0	0.25	0.25	0	0.244651	0.30103	0.520678
ENSMUSG00000017210	2.59253	2.37146	2.41096	2.28807	2.37237	2.59329	2.25786
ENSMUSG00000017211	0	0	0	0.25	0	0	0
ENSMUSG00000017221	2.95991	2.75507	2.77302	2.63793	2.79014	3.04493	2.67943
ENSMUSG00000017264	2.75406	2.54028	2.55297	2.6063	2.56339	2.91009	2.4224
ENSMUSG00000017286	2.21783	2.0572	2.03997	2.20822	2.10397	2.44091	2.00923
ENSMUSG00000017288	2.39635	2.18537	2.20584	2.26178	2.25784	2.56229	2.12168
ENSMUSG00000017291	3.10033	2.82879	2.79138	2.88455	2.78184	3.2033	2.56519
ENSMUSG00000017299	1.86719	1.80236	1.70504	1.86486	1.94883	2.0569	1.84741
ENSMUSG00000017300	0	0	0	0	0	0.30103	0
ENSMUSG00000017307	1.20538	1.17511	1.32135	1.32135	1.42077	1.50515	1.46287
ENSMUSG00000017309	0	0	0	0	0	0	0.224244
ENSMUSG00000017310	0	0	0	0	0	0	0
ENSMUSG00000017311	0	0	0	0	0	0	0
ENSMUSG00000017314	1.99654	1.88865	1.89998	1.95184	2.0436	2.15534	1.97063
ENSMUSG00000017316	0	0	0	0	0	0	0
ENSMUSG00000017344	0	0	0	0	0.244651	0	0
ENSMUSG00000017376	2.40296	2.21059	2.20103	2.2312	2.17612	2.49136	2.02692
ENSMUSG00000017386	2.54027	2.41899	2.45862	2.04123	2.26712	2.41162	2.19707
ENSMUSG00000017390	0.867194	0.792481	0.646241	0.951839	1.03926	0.778151	0.853776
ENSMUSG00000017400	1.78926	1.77187	1.79746	1.63479	1.59981	1.79934	1.59404
ENSMUSG00000017404	3.0267	2.78119	2.81228	2.71778	2.73699	3.14737	2.60442
ENSMUSG00000017405	1.72115	1.61893	1.67511	1.50559	1.60732	1.716	1.61668
ENSMUSG00000017412	0.960253	0.646241	0.792481	0.580482	0.568061	0.60206	0.629532
ENSMUSG00000017417	0	0.396241	0.5	0.5	0.632412	0.30103	0.629532
ENSMUSG00000017418	2.42592	2.2507	2.19942	2.32077	2.24097	2.55509	2.05291
ENSMUSG00000017421	3.18134	2.88793	2.84593	2.91921	2.87317	3.29535	2.66082
ENSMUSG00000017428	2.86891	2.63817	2.61409	2.68997	2.63827	3.03862	2.48822
ENSMUSG00000017446	2.29078	2.07019	2.07935	1.87695	1.90211	2.12385	1.90335
ENSMUSG00000017453	0.289065	0.25	0.396241	0	0	0.30103	0
ENSMUSG00000017466	3.76028	3.39899	3.40705	3.34175	3.28323	3.83436	3.06496
ENSMUSG00000017478	2.61599	2.45022	2.50106	2.37892	2.47017	2.72835	2.40318
ENSMUSG00000017485	2.87445	2.63406	2.61357	2.83217	2.75771	3.16938	2.53249
ENSMUSG00000017491	1.03629	0.976723	0.951839	1.04248	1.07458	1.14613	1.04136
ENSMUSG00000017493	1.75967	1.63479	1.65734	1.43198	1.44512	1.44716	1.50563
ENSMUSG00000017499	2.57985	2.39671	2.37843	2.51787	2.46069	2.82478	2.30825
ENSMUSG00000017548	2.99559	2.76093	2.74894	2.8854	2.79053	3.22479	2.59394
ENSMUSG00000017550	2.65859	2.43705	2.41411	2.60683	2.52471	2.89597	2.32039
ENSMUSG00000017561	2.5496	2.37346	2.36995	2.42856	2.37785	2.73078	2.22257
ENSMUSG00000017588	0	0	0	0	0	0	0
ENSMUSG00000017607	0.289065	0	0.25	0.5	0.244651	0.30103	0.448488
ENSMUSG00000017615	3.00714	2.74788	2.76195	2.79807	2.74492	3.15927	2.5689
ENSMUSG00000017631	2.8646	2.61306	2.61792	2.5566	2.54666	2.88536	2.3698
ENSMUSG00000017639	1	1	1.20184	1.5	1.44512	1.59106	1.55151
ENSMUSG00000017652	0.458157	0.701839	0.792481	1.06198	1.20047	0.90309	1.08937
ENSMUSG00000017664	1.86243	1.91633	1.9645	1.77713	1.85932	1.89763	1.83206
ENSMUSG00000017667	2.11911	1.99145	1.98563	2.07019	2.02133	2.21219	1.90244
ENSMUSG00000017670	2.42716	2.27713	2.28997	2.29311	2.34817	2.59329	2.23086
ENSMUSG00000017677	3.036	2.71547	2.74253	2.80373	2.76366	3.12678	2.55139
ENSMUSG00000017679	2.2925	2.12396	2.1725	2.35341	2.30511	2.61066	2.12623
ENSMUSG00000017686	2.70047	2.50663	2.49072	2.61716	2.53398	2.94988	2.36138
ENSMUSG00000017688	0	0	0	0	0	0	0
ENSMUSG00000017692	1.89024	1.75	1.70504	1.94698	1.91632	2.1038	1.83762
ENSMUSG00000017697	1.28906	1.18872	1.38089	1.62296	1.66226	1.82607	1.57472
ENSMUSG00000017707	2.55873	2.33329	2.31494	2.556	2.43494	2.84634	2.30226
ENSMUSG00000017713	0.57813	0.701839	1.04248	0.580482	0.812712	0.778151	0.952572
ENSMUSG00000017715	2.48486	2.36125	2.39388	2.19287	2.29201	2.49276	2.19815
ENSMUSG00000017716	2.80456	2.56845	2.59049	2.71019	2.65008	3.04415	2.5131
ENSMUSG00000017718	1.34238	1.30236	1.16096	0.896241	1.05736	1.14613	1.05404
ENSMUSG00000017720	0	0.25	0.25	0.25	0.244651	0.60206	0.224244
ENSMUSG00000017721	2.37306	2.23416	2.27187	2.22672	2.3087	2.56937	2.25239
ENSMUSG00000017723	0	0.5	0	0	0	0.477121	0
ENSMUSG00000017724	1.66354	1.5572	1.58496	1.74717	1.82495	2.0607	1.7092
ENSMUSG00000017733	0	0	0	0	0	0	0
ENSMUSG00000017734	0.811508	0.646241	0.92511	0.830482	1.03926	0.60206	0.629532
ENSMUSG00000017737	1.12934	1.28232	1.2611	1.54746	1.55966	1.65321	1.55682
ENSMUSG00000017740	0.867194	0.75	0.646241	1.17511	1.2745	1.17609	1.11095
ENSMUSG00000017747	1.76576	1.7692	1.89246	1.6986	1.85382	1.98227	1.79521
ENSMUSG00000017754	1.81689	1.77713	1.79992	1.59376	1.63927	1.75587	1.63371
ENSMUSG00000017756	2.63521	2.48891	2.48157	2.41943	2.50976	2.74194	2.38944
ENSMUSG00000017760	2.77981	2.59674	2.61817	2.39246	2.41966	2.74273	2.30696
ENSMUSG00000017764	1.44532	1.43198	1.47066	1.54248	1.62894	1.68124	1.601
ENSMUSG00000017765	2.43208	2.36486	2.39104	2.22295	2.34266	2.48714	2.28445
ENSMUSG00000017767	0	0	0.25	0	0.244651	0	0
ENSMUSG00000017774	3.26205	3.02401	3.03505	2.97691	3.02816	3.4133	2.84502
ENSMUSG00000017776	3.15258	2.87732	2.86267	2.90033	2.81925	3.25212	2.60791
ENSMUSG00000017778	2.00684	1.9645	2.04746	1.89624	1.98247	2.15534	1.86309
ENSMUSG00000017781	3.06967	2.79482	2.79482	2.84349	2.76338	3.19948	2.58166
ENSMUSG00000017801	2.34989	2.2199	2.19616	2.2237	2.17834	2.48144	2.06462
ENSMUSG00000017802	2.54868	2.34539	2.3443	2.35022	2.30097	2.62118	2.18859
ENSMUSG00000017817	2.07833	1.9645	1.99717	0.25	0	0	0
ENSMUSG00000017830	0.916314	0.830482	0.701839	1	1.02017	1	1.14083
ENSMUSG00000017831	2.66213	2.47257	2.43537	2.46255	2.35044	2.70243	2.16619
ENSMUSG00000017832	0.289065	0.396241	0.25	0.5	0.568061	0.477121	0.579662
ENSMUSG00000017837	2.12169	1.97219	2.05114	1.91811	1.95582	2.0569	1.89141
ENSMUSG00000017843	2.68005	2.50973	2.49646	2.43155	2.36419	2.75435	2.25483
ENSMUSG00000017858	2.06082	1.8628	1.85657	2.04746	1.99755	2.3032	1.90154
ENSMUSG00000017861	2.32059	2.19698	2.21605	2.24217	2.34999	2.52763	2.23184
ENSMUSG00000017868	0	0.25	0	0.25	0	0	0.355418
ENSMUSG00000017897	0	0	0	0	0.244651	0.477121	0.355418
ENSMUSG00000017922	0	0	0	0	0	0	0
ENSMUSG00000017929	2.14424	2.08161	2.13672	1.99432	2.0994	2.1959	1.98982
ENSMUSG00000017943	0.289065	0	0	0.580482	0.686821	0.477121	0.629532
ENSMUSG00000017950	0	0	0	0	0	0	0
ENSMUSG00000017969	1.77176	1.55236	1.6986	1.41096	1.65584	1.6721	1.60781
ENSMUSG00000017978	0	0	0	0	0	0	0.355418
ENSMUSG00000017999	2.47172	2.32992	2.34213	2.34969	2.3902	2.66464	2.32237
ENSMUSG00000018001	2.55144	2.32935	2.347	2.36125	2.31526	2.61384	2.20032
ENSMUSG00000018008	0.289065	0.5	0	0.75	0.387762	0.30103	0.744922
ENSMUSG00000018012	1.83774	1.84808	1.87296	0.92511	1.21205	1.04139	1.12122
ENSMUSG00000018040	2.43086	2.2549	2.33663	2.29435	2.36766	2.61909	2.24527
ENSMUSG00000018042	3.24043	2.97541	3.01686	2.84131	2.87798	3.27021	2.76026
ENSMUSG00000018068	2.60077	2.38187	2.3628	2.46527	2.40329	2.75358	2.22223
ENSMUSG00000018076	2.69268	2.47897	2.46411	2.24646	2.285	2.52114	2.14213
ENSMUSG00000018102	0.458157	0.830482	0.830482	1.18872	1.16329	1.30103	1.27201
ENSMUSG00000018126	0.458157	0.25	0.701839	0.701839	0.812712	0.69897	1.12122
ENSMUSG00000018143	1.93686	1.88672	2.02713	1.8167	1.96673	2.08279	1.94315
ENSMUSG00000018160	2.72662	2.47934	2.48782	2.52615	2.49625	2.78462	2.30253
ENSMUSG00000018166	1.15626	1.23855	1.17511	1.66811	1.63241	1.75587	1.61005
ENSMUSG00000018167	2.20748	2.03616	2.08048	2.03489	1.99878	2.26482	1.97136
ENSMUSG00000018168	0	0	0	0	0	0	0.224244
ENSMUSG00000018169	0	0.396241	0	0	0	0	0.355418
ENSMUSG00000018171	3.11342	2.82694	2.79884	2.58133	2.5019	2.87332	2.32483
ENSMUSG00000018189	2.44532	2.25836	2.25973	2.34267	2.2525	2.58092	2.07644
ENSMUSG00000018196	2.17252	1.98563	1.94039	2.00141	1.95024	2.16435	1.84418
ENSMUSG00000018199	2.65215	2.46488	2.45941	2.6807	2.58754	2.95085	2.36937
ENSMUSG00000018209	2.43086	2.23489	2.24788	2.41633	2.36114	2.69984	2.22021
ENSMUSG00000018211	0	0	0	0	0	0	0
ENSMUSG00000018217	2.45237	2.28296	2.3066	2.30358	2.2677	2.5966	2.15272
ENSMUSG00000018238	0.289065	0.646241	0.25	0.646241	0.733952	0.60206	0.520678
ENSMUSG00000018239	1.77176	1.76382	1.69534	1.96605	1.88729	2.13354	1.79395
ENSMUSG00000018259	0	0	0	0	0	0	0
ENSMUSG00000018263	0	0	0.396241	0	0.244651	0	0
ENSMUSG00000018286	2.82981	2.63793	2.6906	2.68347	2.73956	3.11394	2.60016
ENSMUSG00000018287	2.43208	2.2956	2.28997	2.23046	2.28987	2.5302	2.14213
ENSMUSG00000018293	3.30232	2.99956	3.0192	2.86716	2.81708	3.28646	2.70499
ENSMUSG00000018322	1.97147	1.83496	1.82135	1.9598	1.94457	2.17898	1.88193
ENSMUSG00000018326	3.09736	2.80449	2.7993	2.99726	2.89935	3.36399	2.68519
ENSMUSG00000018334	2.16331	1.99717	2.02582	1.7611	1.91165	2.0569	1.83982
ENSMUSG00000018339	0	0.580482	0.25	0.25	0.489301	0.477121	0.744922
ENSMUSG00000018340	3.33989	3.03593	2.99823	2.86779	2.84053	3.24724	2.66349
ENSMUSG00000018341	0	0.25	0	0.701839	0.812712	0.778151	0.448488
ENSMUSG00000018347	1.54868	1.53744	1.53744	1.66811	1.65584	1.96848	1.57472
ENSMUSG00000018362	2.89106	2.63913	2.61151	2.74593	2.63505	3.08063	2.4854
ENSMUSG00000018363	2.73675	2.49289	2.48194	2.56139	2.49415	2.86806	2.31158
ENSMUSG00000018372	2.02018	1.87695	1.90916	1.91096	1.89887	2.05308	1.80268
ENSMUSG00000018377	2.70367	2.46721	2.45345	2.51887	2.43423	2.77887	2.27201
ENSMUSG00000018378	2.20538	2.08939	2.10657	1.82822	2.03926	2.07555	2.00857
ENSMUSG00000018379	3.34058	3.0202	3.00211	3.12651	3.04278	3.51335	2.80217
ENSMUSG00000018381	0.289065	0	0.25	0	0	0	0
ENSMUSG00000018387	1.32535	1.32135	1.34808	1.57595	1.67781	1.6721	1.66529
ENSMUSG00000018395	2.32535	2.16276	2.15276	2.34539	2.2745	2.64444	2.1523
ENSMUSG00000018398	2.82459	2.6042	2.60709	2.7599	2.75728	3.12872	2.59638
ENSMUSG00000018401	2.83075	2.57106	2.56287	2.60814	2.57675	2.91855	2.40222
ENSMUSG00000018405	1.76576	1.66811	1.61486	1.67856	1.5803	1.74819	1.5821
ENSMUSG00000018411	0.289065	0	0.396241	0.646241	0.877063	0.845098	0.710836
ENSMUSG00000018412	2.5496	2.37045	2.35288	2.37744	2.3366	2.66558	2.19304
ENSMUSG00000018415	2.21165	2.0111	1.94205	2.20264	2.15394	2.45484	2.00923
ENSMUSG00000018417	2.76023	2.52844	2.50594	2.40322	2.29626	2.61384	2.17175
ENSMUSG00000018425	2.62302	2.40597	2.39056	2.37346	2.29678	2.65321	2.14979
ENSMUSG00000018427	1.50587	1.54746	1.5	1.4645	1.44512	1.51851	1.44849
ENSMUSG00000018428	2.66213	2.45822	2.48157	2.35394	2.38979	2.66276	2.23379
ENSMUSG00000018433	2.6814	2.46566	2.4598	2.61383	2.52388	2.92376	2.36464
ENSMUSG00000018442	2.4593	2.28038	2.28744	2.34213	2.27562	2.54531	2.1203
ENSMUSG00000018446	2.94766	2.66921	2.69039	2.76669	2.68525	3.09968	2.48585
ENSMUSG00000018449	2.00343	1.8167	1.83273	1.85657	1.80431	2.07188	1.7189
ENSMUSG00000018451	0.916314	0.92511	0.830482	0.864858	0.686821	0.69897	0.93508
ENSMUSG00000018459	0.289065	0	0	0.25	0	0	0
ENSMUSG00000018470	1.28906	1.35657	1.38089	1.59808	1.57627	1.74819	1.54883
ENSMUSG00000018474	3.00529	2.78184	2.78537	2.8093	2.80754	3.18554	2.67506
ENSMUSG00000018476	1.94481	1.85022	1.89624	1.58048	1.75167	1.73239	1.80513
ENSMUSG00000018479	0	0.580482	0	0	0	0	0.579662
ENSMUSG00000018481	2.91784	2.66855	2.61125	2.74841	2.66207	3.07004	2.46621
ENSMUSG00000018486	0	0	0	0	0	0	0
ENSMUSG00000018500	1.37447	1.2611	1.18872	1	0.686821	0.954243	0.969166
ENSMUSG00000018501	2.94013	2.70284	2.67184	2.88272	2.80692	3.24944	2.61697
ENSMUSG00000018507	1.53838	1.58939	1.62296	1.20184	1.16329	1.23045	1.15932
ENSMUSG00000018509	0.867194	0.75	0.830482	1.17511	1.30201	1.27875	1.19341
ENSMUSG00000018537	2.10595	1.99432	2.02451	1.89624	1.9799	2.09342	1.91223
ENSMUSG00000018541	2.21783	2.07135	2.09376	2.13672	2.14836	2.37291	2.04545
ENSMUSG00000018543	0.671188	0.701839	0.25	0	0.686821	0.69897	0.448488
ENSMUSG00000018547	2.62456	2.39951	2.40688	2.49	2.49655	2.83251	2.32138
ENSMUSG00000018548	2.88117	2.6453	2.62121	2.66096	2.55156	2.95424	2.37424
ENSMUSG00000018554	0	0	0	0.396241	0.244651	0	0.672731
ENSMUSG00000018559	2.74027	2.52385	2.53807	2.44039	2.45401	2.79727	2.32678
ENSMUSG00000018565	2.53553	2.32537	2.3248	2.35918	2.31923	2.70157	2.19341
ENSMUSG00000018566	0.867194	0.646241	0.896241	0.792481	0.905315	1	0.896975
ENSMUSG00000018567	3.19687	2.8837	2.90079	2.78055	2.66893	3.12678	2.50253
ENSMUSG00000018569	0	0	0	0	0.244651	0	0.224244
ENSMUSG00000018570	0.960253	1.2611	1.20184	0.864858	1.03926	1.23045	1.12122
ENSMUSG00000018572	2.63371	2.4341	2.46875	2.22747	2.23537	2.48996	2.11142
ENSMUSG00000018574	2.44295	2.28744	2.30114	2.36074	2.38776	2.70672	2.26056
ENSMUSG00000018581	0.289065	0.5	0.396241	0	0.244651	0.477121	0.224244
ENSMUSG00000018583	3.15062	2.86396	2.87695	2.96721	2.946	3.36154	2.76052
ENSMUSG00000018585	2.16331	1.9737	2.0725	2.08718	2.16938	2.4133	2.11938
ENSMUSG00000018589	0	0	0	0	0	0	0
ENSMUSG00000018593	3.82955	3.45953	3.4058	3.49775	3.44335	4.04289	3.20614
ENSMUSG00000018595	0	0.25	0.25	0.580482	0.244651	0.30103	0.448488
ENSMUSG00000018599	1.61442	1.63479	1.6986	1.61486	1.66542	1.5563	1.68179
ENSMUSG00000018604	0	0	0	0.5	0.489301	0	0.579662
ENSMUSG00000018620	0	0	0	0	0	0	0
ENSMUSG00000018623	0	0	0	0	0	0	0
ENSMUSG00000018634	0	0	0	0	0	0	0.224244
ENSMUSG00000018648	1.96403	1.93872	1.91633	2.11383	2.16559	2.32015	2.04428
ENSMUSG00000018651	2.27859	2.11486	2.05358	2.13382	2.07655	2.38917	1.95718
ENSMUSG00000018654	0	0	0	0.25	0	0	0.224244
ENSMUSG00000018656	0	0	0	0	0	0.30103	0
ENSMUSG00000018659	1.77768	1.71759	1.7145	1.89998	1.86474	2.15229	1.78237
ENSMUSG00000018661	2.18598	2.07708	2.09158	1.99717	2.09476	2.28103	2.00792
ENSMUSG00000018666	2.84508	2.58746	2.57193	2.65528	2.59214	2.98677	2.39203
ENSMUSG00000018669	2.27505	2.13769	2.15916	2.02582	2.13778	2.32015	2.03422
ENSMUSG00000018672	2.2319	2.0667	2.04992	2.01517	1.9786	2.16137	1.87215
ENSMUSG00000018677	2.63821	2.51212	2.5699	2.23342	2.46595	2.61066	2.39619
ENSMUSG00000018678	2	1.89056	1.92856	1.80479	1.87706	1.95424	1.95257
ENSMUSG00000018697	2.52293	2.3054	2.32423	2.28232	2.26655	2.54407	2.11047
ENSMUSG00000018698	0	0	0.396241	0.792481	0.846352	0.90309	0.853776
ENSMUSG00000018707	3.47121	3.15253	3.16578	3.01467	3.03531	3.4183	2.84231
ENSMUSG00000018727	1	1	1	0.976723	0.846352	0.90309	0.853776
ENSMUSG00000018733	1.79493	1.73268	1.78744	1.67511	1.75899	1.83885	1.59404
ENSMUSG00000018736	2.51096	2.29123	2.33048	2.32019	2.26598	2.60531	2.19008
ENSMUSG00000018740	0.867194	1.02187	0.646241	1.02187	1	0.90309	1.01438
ENSMUSG00000018750	1.88117	1.86074	1.90551	2.07135	2.09382	2.27646	1.99119
ENSMUSG00000018752	0.289065	0	0.396241	0.5	0.244651	0.477121	0.448488
ENSMUSG00000018761	2.18818	2.12095	2.10341	2.08161	2.12516	2.31597	1.97427
ENSMUSG00000018765	2.71062	2.53038	2.5569	2.5182	2.57698	2.86392	2.46207
ENSMUSG00000018770	2.7877	2.56139	2.60075	2.72616	2.69167	3.06707	2.53275
ENSMUSG00000018774	1.03629	0.951839	1.30236	0.896241	1.10669	0.845098	1.06625
ENSMUSG00000018776	0.289065	0	0.5	0.25	0.387762	0	0.579662
[truncated: 44,606 more rows]

## Sheet: DiffExp Results ActinKO_ActinWT
Supplementary Table 2
Results of differential gene expression analysis
Gene	Fold Change	FDR-Adj P value
ENSMUSG00000000001	-1.03578	0.953732
ENSMUSG00000000003	1
ENSMUSG00000000028	-1.05235	0.830259
ENSMUSG00000000031	-1.23465	0.362064
ENSMUSG00000000037	1.02159	0.907738
ENSMUSG00000000049	1.12835	0.710698
ENSMUSG00000000056	1.00406	1
ENSMUSG00000000058	1.17939	0.446502
ENSMUSG00000000078	1.01403	1
ENSMUSG00000000085	1.08022	0.608497
ENSMUSG00000000088	-1.13885	0.167901
ENSMUSG00000000093	-1.08282	0.785585
ENSMUSG00000000094	1.13264	0.217803
ENSMUSG00000000103	1
ENSMUSG00000000120	-1.57659	0.00524911
ENSMUSG00000000125	1.02374	0.93894
ENSMUSG00000000126	-1.14417	0.0966146
ENSMUSG00000000127	1.16207	0.454721
ENSMUSG00000000131	1.02765	0.934375
ENSMUSG00000000134	1.03733	0.88422
ENSMUSG00000000142	-1.62737	0.000830863
ENSMUSG00000000148	1.03359	0.715589
ENSMUSG00000000149	1.16996	0.198492
ENSMUSG00000000154	-1.12048	0.583147
ENSMUSG00000000157	1
ENSMUSG00000000159	1.06907	0.608497
ENSMUSG00000000167	-1.1439	0.37809
ENSMUSG00000000168	-1.00022	1
ENSMUSG00000000171	-1.06778	0.795015
ENSMUSG00000000182	1.27134	0.0137587
ENSMUSG00000000183	1.05946	0.698113
ENSMUSG00000000184	1.08431	0.739137
ENSMUSG00000000194	1.03355	0.870021
ENSMUSG00000000197	-1.08329	0.869309
ENSMUSG00000000202	1
ENSMUSG00000000204	1.05946	0.698113
ENSMUSG00000000214	1
ENSMUSG00000000215	1
ENSMUSG00000000216	1
ENSMUSG00000000223	-1.24327	0.0122773
ENSMUSG00000000244	1.13717	0.653415
ENSMUSG00000000247	-1.41388	0.0259447
ENSMUSG00000000248	-1.15085	0.568864
ENSMUSG00000000253	1.03938	0.698113
ENSMUSG00000000263	1.23008	0.224244
ENSMUSG00000000266	-1.05073	0.810551
ENSMUSG00000000275	-1.1156	0.57591
ENSMUSG00000000276	-1.09857	0.604453
ENSMUSG00000000278	1.05017	0.8792
ENSMUSG00000000282	1.12537	0.0484338
ENSMUSG00000000290	-1.00967	1
ENSMUSG00000000295	-1.04275	0.814609
ENSMUSG00000000296	1.39388	0.00420574
ENSMUSG00000000301	-1.15567	0.169546
ENSMUSG00000000303	1.16187	0.284006
ENSMUSG00000000305	-1.03962	0.698113
ENSMUSG00000000308	-1.03505	0.952057
ENSMUSG00000000317	1.05897	0.603979
ENSMUSG00000000318	-1	1
ENSMUSG00000000320	-1.41683	0.0810436
ENSMUSG00000000325	1.12337	0.216047
ENSMUSG00000000326	1.0657	0.686477
ENSMUSG00000000339	-1.01054	0.979979
ENSMUSG00000000340	-1.18389	0.281564
ENSMUSG00000000346	1.00224	1
ENSMUSG00000000355	1.2458	0.09145
ENSMUSG00000000359	-1	1
ENSMUSG00000000365	-1.09529	0.541736
ENSMUSG00000000374	1.01546	0.998195
ENSMUSG00000000378	1.15472	0.315845
ENSMUSG00000000381	1
ENSMUSG00000000384	1.03567	0.835701
ENSMUSG00000000385	-1.12048	0.534652
ENSMUSG00000000386	1.02466	0.972994
ENSMUSG00000000392	-1.08565	0.743622
ENSMUSG00000000394	1
ENSMUSG00000000399	-1.00961	1
ENSMUSG00000000402	-1.12762	0.608497
ENSMUSG00000000409	-1.01299	0.977489
ENSMUSG00000000411	1
ENSMUSG00000000416	1.42429	0.106323
ENSMUSG00000000420	1.03798	0.935335
ENSMUSG00000000435	1
ENSMUSG00000000439	1.029	0.884451
ENSMUSG00000000440	1.28622	0.00476665
ENSMUSG00000000441	1.01271	1
ENSMUSG00000000486	1.37096	0.029925
ENSMUSG00000000489	1.26106	0.00160115
ENSMUSG00000000530	-1.49576	0.00858605
ENSMUSG00000000531	-1.2038	0.0554259
ENSMUSG00000000532	-1.08891	0.303493
ENSMUSG00000000538	-1.04645	0.76235
ENSMUSG00000000544	1.15886	0.507659
ENSMUSG00000000552	-1.0937	0.529597
ENSMUSG00000000555	1.40378	0.0984176
ENSMUSG00000000560	-1.13877	0.456589
ENSMUSG00000000561	-1.06452	0.819615
ENSMUSG00000000562	-1.08565	0.608497
ENSMUSG00000000563	-1.10076	0.706906
ENSMUSG00000000567	1.05875	0.296213
ENSMUSG00000000568	1.11047	0.70039
ENSMUSG00000000579	-1.02875	0.889723
ENSMUSG00000000581	-1.07186	0.771904
ENSMUSG00000000594	-1.45802	0.023467
ENSMUSG00000000600	1.0647	0.767575
ENSMUSG00000000605	1.0626	0.698113
ENSMUSG00000000606	1
ENSMUSG00000000617	1
ENSMUSG00000000627	-1.77577	2.24662e-06
ENSMUSG00000000628	1.18049	0.0653631
ENSMUSG00000000631	-1.01604	0.976977
ENSMUSG00000000632	1.05038	0.858001
ENSMUSG00000000673	-1.05355	0.698113
ENSMUSG00000000682	1
ENSMUSG00000000686	1.0163	1
ENSMUSG00000000690	1.14263	0.0138755
ENSMUSG00000000693	1.38273	0.0024974
ENSMUSG00000000701	1
ENSMUSG00000000706	-1.63843	0.0328967
ENSMUSG00000000708	1.05202	0.814089
ENSMUSG00000000711	-1.04853	0.879268
ENSMUSG00000000724	-1.08003	0.729563
ENSMUSG00000000730	1
ENSMUSG00000000731	-1	1
ENSMUSG00000000732	-1.71384	0.00322682
ENSMUSG00000000738	1.05279	0.716583
ENSMUSG00000000739	-1.09653	0.694272
ENSMUSG00000000740	1.03506	0.887324
ENSMUSG00000000743	1.02453	0.937922
ENSMUSG00000000751	1.03438	0.958385
ENSMUSG00000000753	1.55362	0.003304
ENSMUSG00000000759	1.15862	0.438534
ENSMUSG00000000766	1.05946	0.698113
ENSMUSG00000000776	-1.10414	0.394325
ENSMUSG00000000782	-1.06139	0.625458
ENSMUSG00000000787	1.01509	1
ENSMUSG00000000791	-1.44594	0.0220426
ENSMUSG00000000792	1.18508	0.167406
ENSMUSG00000000794	-1.02314	0.857168
ENSMUSG00000000804	1.0743	0.779105
ENSMUSG00000000805	1
ENSMUSG00000000811	1.11679	0.268067
ENSMUSG00000000817	1.01452	1
ENSMUSG00000000823	-1.14426	0.319789
ENSMUSG00000000826	-1.12043	0.659887
ENSMUSG00000000827	-1.12095	0.608497
ENSMUSG00000000838	1.07526	0.807248
ENSMUSG00000000861	-1.04427	0.698113
ENSMUSG00000000869	-1.18067	0.017476
ENSMUSG00000000876	-1.16011	0.169971
ENSMUSG00000000881	1.14766	0.43993
ENSMUSG00000000884	1.09458	0.0980988
ENSMUSG00000000889	1.05946	0.698113
ENSMUSG00000000901	1.12991	0.349077
ENSMUSG00000000902	1.03043	0.933142
ENSMUSG00000000903	-1	1
ENSMUSG00000000915	1.06695	0.608497
ENSMUSG00000000916	1.01883	0.811373
ENSMUSG00000000934	-1.04309	0.762929
ENSMUSG00000000938	1.25668	0.0241238
ENSMUSG00000000942	1.17386	0.0558033
ENSMUSG00000000948	-1.03893	0.608497
ENSMUSG00000000957	1.19544	0.38813
ENSMUSG00000000958	1.00186	1
ENSMUSG00000000959	-1.12289	0.537567
ENSMUSG00000000976	1.0722	0.614617
ENSMUSG00000000982	1.05946	0.608497
ENSMUSG00000000983	1.05946	0.608497
ENSMUSG00000001014	1.10229	0.693578
ENSMUSG00000001016	-1.01246	1
ENSMUSG00000001017	-1.02998	0.950603
ENSMUSG00000001018	1.05098	0.731295
ENSMUSG00000001020	1.37427	0.0583732
ENSMUSG00000001021	-1.053	0.64729
ENSMUSG00000001023	-1.03748	0.880075
ENSMUSG00000001025	1.12869	0.720283
ENSMUSG00000001027	1.06907	0.608497
ENSMUSG00000001029	-1.03962	0.698113
ENSMUSG00000001034	1.04692	0.716972
ENSMUSG00000001036	1.00104	1
ENSMUSG00000001039	-1.01223	0.941019
ENSMUSG00000001052	-1.04641	0.870238
ENSMUSG00000001053	-1.04035	0.879158
ENSMUSG00000001054	-1.05993	0.560827
ENSMUSG00000001056	-1.01452	0.988263
ENSMUSG00000001062	-1.04048	0.472616
ENSMUSG00000001065	-1.01667	0.879253
ENSMUSG00000001076	-1.22287	0.544226
ENSMUSG00000001082	1.22122	0.129477
ENSMUSG00000001089	1.04394	0.914905
ENSMUSG00000001095	1
ENSMUSG00000001098	1.21788	0.16009
ENSMUSG00000001100	1.05069	0.852545
ENSMUSG00000001103	-1	1
ENSMUSG00000001105	-1.02522	0.908543
ENSMUSG00000001119	1.14205	0.598655
ENSMUSG00000001120	-1.0309	0.790886
ENSMUSG00000001123	1.00844	1
ENSMUSG00000001127	1.08246	0.652053
ENSMUSG00000001128	1.22722	0.0744521
ENSMUSG00000001131	1.20278	0.336332
ENSMUSG00000001134	-1.0223	0.940299
ENSMUSG00000001138	-1.04025	0.698113
ENSMUSG00000001143	-1.11131	0.623279
ENSMUSG00000001150	-1.02631	0.943529
ENSMUSG00000001151	-1.04591	0.764394
ENSMUSG00000001155	-1.04427	0.878512
ENSMUSG00000001156	1.00037	1
ENSMUSG00000001157	1.00337	1
ENSMUSG00000001158	1.00359	1
ENSMUSG00000001166	-1.63615	0.00198733
ENSMUSG00000001168	1
ENSMUSG00000001173	1.01821	0.982838
ENSMUSG00000001175	1.03919	0.945625
ENSMUSG00000001211	1.00084	1
ENSMUSG00000001225	-1.02383	0.960356
ENSMUSG00000001227	1.0453	0.845683
ENSMUSG00000001228	1.0643	0.760172
ENSMUSG00000001229	1.08357	0.608497
ENSMUSG00000001240	-1.72918	0.0131384
ENSMUSG00000001247	-1.24846	0.224239
ENSMUSG00000001248	1.16359	0.114375
ENSMUSG00000001249	-1.04331	0.80326
ENSMUSG00000001260	1
ENSMUSG00000001270	-1.16834	0.453418
ENSMUSG00000001280	-1.00008	1
ENSMUSG00000001281	-1.40703	0.00167886
ENSMUSG00000001285	-1.06471	0.698113
ENSMUSG00000001288	1.09017	0.596511
ENSMUSG00000001289	-1.02046	0.975939
ENSMUSG00000001300	1.1625	0.402963
ENSMUSG00000001305	-1.06832	0.721007
ENSMUSG00000001313	-1.11014	0.378751
ENSMUSG00000001323	-1.10863	0.589611
ENSMUSG00000001333	1.5498	0.0159891
ENSMUSG00000001334	-1.38857	0.073054
ENSMUSG00000001348	-1.26573	0.361614
ENSMUSG00000001349	3.84248	2.58639e-05
ENSMUSG00000001366	-1.07448	0.608497
ENSMUSG00000001376	1.1392	0.587631
ENSMUSG00000001380	-1.03553	0.925174
ENSMUSG00000001383	-1.01913	0.988519
ENSMUSG00000001403	-1.12653	0.608497
ENSMUSG00000001415	1.01957	0.978557
ENSMUSG00000001416	-1.05815	0.896246
ENSMUSG00000001418	1.12892	0.608497
ENSMUSG00000001419	1.08024	0.553863
ENSMUSG00000001420	-1.01172	1
ENSMUSG00000001424	1.08003	0.729059
ENSMUSG00000001435	1.63593	0.00271272
ENSMUSG00000001436	1.02356	0.899402
ENSMUSG00000001440	1.03598	0.972686
ENSMUSG00000001441	1.03622	0.946935
ENSMUSG00000001444	-1.04427	0.698113
ENSMUSG00000001445	1.02656	0.923396
ENSMUSG00000001467	1.03405	0.943744
ENSMUSG00000001472	-1.02223	0.984432
ENSMUSG00000001473	1.14989	0.314948
ENSMUSG00000001482	-1.12057	0.555414
ENSMUSG00000001493	1.11166	0.686412
ENSMUSG00000001494	-1.03962	0.698113
ENSMUSG00000001496	1
ENSMUSG00000001497	-1.0448	0.749578
ENSMUSG00000001504	-1.23435	0.0312574
ENSMUSG00000001506	1.49468	0.051664
ENSMUSG00000001507	1.2161	0.215991
ENSMUSG00000001508	1.10409	0.608497
ENSMUSG00000001510	-1.65552	0.0138063
ENSMUSG00000001517	1.04628	0.852557
ENSMUSG00000001518	-1.03423	0.813486
ENSMUSG00000001520	-1.11496	0.534888
ENSMUSG00000001521	1.04294	0.875314
ENSMUSG00000001524	1.01454	0.961127
ENSMUSG00000001525	1.10053	0.770959
ENSMUSG00000001542	1.06652	0.774555
ENSMUSG00000001552	1.12663	0.344261
ENSMUSG00000001555	1.09049	0.64676
ENSMUSG00000001558	1.06919	0.653503
ENSMUSG00000001566	-1.08465	0.567497
ENSMUSG00000001569	1.01012	1
ENSMUSG00000001576	1.09359	0.712545
ENSMUSG00000001583	1.15425	0.23822
ENSMUSG00000001588	-1.22757	0.511584
ENSMUSG00000001604	1.06027	0.608497
ENSMUSG00000001622	-1.03962	0.698113
ENSMUSG00000001627	1.08585	0.736226
ENSMUSG00000001630	-1.00942	1
ENSMUSG00000001632	1.10844	0.287802
ENSMUSG00000001642	1.04072	0.88638
ENSMUSG00000001655	-1.02369	0.976752
ENSMUSG00000001656	-1.22708	0.182002
ENSMUSG00000001657	-1.50957	0.00186724
ENSMUSG00000001661	-1.58271	0.0103417
ENSMUSG00000001663	1.0981	0.232739
ENSMUSG00000001665	-1.31956	0.0255577
ENSMUSG00000001666	-1.09937	0.306647
ENSMUSG00000001670	1
ENSMUSG00000001672	-1.18907	0.375655
ENSMUSG00000001674	-1.00895	1
ENSMUSG00000001687	1.02597	0.911347
ENSMUSG00000001700	1.018	0.895377
ENSMUSG00000001707	-1.05552	0.804811
ENSMUSG00000001729	1.18819	0.313649
ENSMUSG00000001739	1.4175	0.0260246
ENSMUSG00000001741	-1.02558	0.975677
ENSMUSG00000001750	-1.00605	1
ENSMUSG00000001751	1.15749	0.0694456
ENSMUSG00000001755	1.12748	0.279919
ENSMUSG00000001761	1.0626	0.783468
ENSMUSG00000001763	-1.24872	0.0153695
ENSMUSG00000001767	-1.09213	0.638421
ENSMUSG00000001768	1.0772	0.35697
ENSMUSG00000001773	-1.04427	0.698113
ENSMUSG00000001774	-1.08733	0.717035
ENSMUSG00000001783	-1.02693	0.975739
ENSMUSG00000001785	-1.05551	0.841885
ENSMUSG00000001786	-1.06129	0.698113
ENSMUSG00000001794	1.01933	0.985896
ENSMUSG00000001802	-1.36995	0.0900645
ENSMUSG00000001804	1
ENSMUSG00000001815	-1.04331	0.792917
ENSMUSG00000001819	1
ENSMUSG00000001823	1
ENSMUSG00000001827	-1.01551	0.991425
ENSMUSG00000001829	-1.02925	0.873542
ENSMUSG00000001833	1.00243	1
ENSMUSG00000001844	1.04018	0.764371
ENSMUSG00000001847	-1.00851	1
ENSMUSG00000001855	1.04037	0.853642
ENSMUSG00000001864	1.12143	0.589051
ENSMUSG00000001865	1
ENSMUSG00000001870	1.24049	0.365928
ENSMUSG00000001891	1.05098	0.867939
ENSMUSG00000001901	1.16104	0.25105
ENSMUSG00000001909	1.12037	0.323395
ENSMUSG00000001910	1.02546	0.96089
ENSMUSG00000001911	1.15793	0.275279
ENSMUSG00000001918	-1.07296	0.577715
ENSMUSG00000001924	1.06746	0.855779
ENSMUSG00000001930	1.44126	0.0509762
ENSMUSG00000001942	-1.03115	0.908367
ENSMUSG00000001943	1
ENSMUSG00000001946	-1.00361	1
ENSMUSG00000001948	-1.16429	0.608497
ENSMUSG00000001962	1.10777	0.608497
ENSMUSG00000001964	1.14052	0.451231
ENSMUSG00000001983	-1.05566	0.378445
ENSMUSG00000001985	1.00019	1
ENSMUSG00000001986	1.52879	0.00534457
ENSMUSG00000001988	-1.05367	0.879375
ENSMUSG00000001995	1.28707	0.000877343
ENSMUSG00000001998	-1.12168	0.530036
ENSMUSG00000001999	-1.08581	0.682621
ENSMUSG00000002006	-1.0261	0.903465
ENSMUSG00000002007	-1.16053	0.608497
ENSMUSG00000002010	1.0417	0.85984
ENSMUSG00000002012	1.02898	0.948628
ENSMUSG00000002014	1.10635	0.599842
ENSMUSG00000002015	-1.05709	0.866881
ENSMUSG00000002017	1.02767	0.961097
ENSMUSG00000002020	1.91555	0.000397241
ENSMUSG00000002028	1.00718	1
ENSMUSG00000002031	-1.0359	0.911516
ENSMUSG00000002032	-1.18409	0.148284
ENSMUSG00000002033	-1	1
ENSMUSG00000002043	1.06073	0.803072
ENSMUSG00000002052	1.00508	1
ENSMUSG00000002055	-1.0644	0.816423
ENSMUSG00000002057	1.27517	0.203086
ENSMUSG00000002058	1.01904	0.934761
ENSMUSG00000002059	1.09955	0.650513
ENSMUSG00000002064	1.00738	1
ENSMUSG00000002068	1.29132	0.0317011
ENSMUSG00000002076	-1.12298	0.793735
ENSMUSG00000002083	1.12488	0.698113
ENSMUSG00000002100	1
ENSMUSG00000002102	-1.0982	0.694397
ENSMUSG00000002103	-1.12406	0.576689
ENSMUSG00000002104	1.05174	0.85082
ENSMUSG00000002105	-1.02118	0.908878
ENSMUSG00000002107	1.238	0.185777
ENSMUSG00000002108	-1.02657	0.905433
ENSMUSG00000002109	-1.01002	0.978212
ENSMUSG00000002111	1.06907	0.767474
ENSMUSG00000002129	-1.04158	0.888895
ENSMUSG00000002147	1.06321	0.81408
ENSMUSG00000002190	-1.23921	0.126064
ENSMUSG00000002204	1.05946	0.698113
ENSMUSG00000002205	-1.05568	0.586009
ENSMUSG00000002210	1.1323	0.182002
ENSMUSG00000002221	1.06468	0.710318
ENSMUSG00000002222	1.01575	1
ENSMUSG00000002227	-1.00892	1
ENSMUSG00000002228	1.23231	0.608497
ENSMUSG00000002233	1.05647	0.805368
ENSMUSG00000002240	1
ENSMUSG00000002249	1.11168	0.135125
ENSMUSG00000002250	-1.00802	0.996926
ENSMUSG00000002257	1.02047	0.97141
ENSMUSG00000002265	-2.07541	0.000612262
ENSMUSG00000002266	1.01908	0.965622
ENSMUSG00000002274	-1.31865	0.0884381
ENSMUSG00000002279	1.07439	0.519848
ENSMUSG00000002280	1.04945	0.669082
ENSMUSG00000002289	1.10372	0.115614
ENSMUSG00000002297	1.09143	0.710698
ENSMUSG00000002307	1.09795	0.297199
ENSMUSG00000002308	-1.00745	1
ENSMUSG00000002319	-1.09885	0.612497
ENSMUSG00000002320	-1.11341	0.5727
ENSMUSG00000002324	1.02832	0.903465
ENSMUSG00000002325	-1.29339	0.0165324
ENSMUSG00000002326	-1.2001	0.101338
ENSMUSG00000002329	-1.15399	0.181636
ENSMUSG00000002332	-1.08794	0.601666
ENSMUSG00000002341	1.0396	0.884018
ENSMUSG00000002342	-1.03188	0.782962
ENSMUSG00000002343	1.10297	0.511584
ENSMUSG00000002345	1.02056	0.879026
ENSMUSG00000002346	-1.01915	0.926909
ENSMUSG00000002365	1.05389	0.814609
ENSMUSG00000002372	1.03143	0.8967
ENSMUSG00000002379	1.02845	0.879253
ENSMUSG00000002384	-1.14801	0.445897
ENSMUSG00000002393	1.03574	0.954424
ENSMUSG00000002395	1.08872	0.420162
ENSMUSG00000002396	1.12865	0.224336
ENSMUSG00000002409	1.02155	0.877391
ENSMUSG00000002413	-1.01502	0.995772
ENSMUSG00000002416	-1.09402	0.552303
ENSMUSG00000002428	-1.0163	0.983659
ENSMUSG00000002455	-1.10723	0.608497
ENSMUSG00000002458	-1.05267	0.732625
ENSMUSG00000002459	-1.17512	0.0783288
ENSMUSG00000002475	-1.77088	0.00154029
ENSMUSG00000002477	-1.02859	0.956972
ENSMUSG00000002486	1.06687	0.533026
ENSMUSG00000002489	1.01553	0.946926
ENSMUSG00000002496	1.00322	1
ENSMUSG00000002500	1.24123	0.0429144
ENSMUSG00000002504	-1.08627	0.43993
ENSMUSG00000002524	1.03372	0.928184
ENSMUSG00000002546	1.08677	0.685141
ENSMUSG00000002550	1.00158	1
ENSMUSG00000002565	-1.20457	0.286114
ENSMUSG00000002578	-1.25952	0.0209116
ENSMUSG00000002580	-1.03617	0.876275
ENSMUSG00000002588	1.05946	0.608497
ENSMUSG00000002602	1.13864	0.608497
ENSMUSG00000002603	1.10401	0.315908
ENSMUSG00000002608	1.08109	0.329607
ENSMUSG00000002617	1.03728	0.830872
ENSMUSG00000002625	-1.04718	0.763263
ENSMUSG00000002633	1
ENSMUSG00000002635	1.04825	0.698113
ENSMUSG00000002658	1.02118	0.956972
ENSMUSG00000002660	1.0705	0.65843
ENSMUSG00000002661	-1.03106	0.692461
ENSMUSG00000002664	-1.07942	0.727782
ENSMUSG00000002668	-1	1
ENSMUSG00000002679	1.04462	0.841409
ENSMUSG00000002688	1.09461	0.608497
ENSMUSG00000002699	1.13264	0.546485
ENSMUSG00000002718	-1.09142	0.770959
ENSMUSG00000002728	-1.04444	0.829826
ENSMUSG00000002731	-1.12682	0.334265
ENSMUSG00000002732	-1.20465	0.0831525
ENSMUSG00000002733	-1.02657	0.917718
ENSMUSG00000002741	1.01288	1
ENSMUSG00000002748	1.05938	0.878507
ENSMUSG00000002763	1.02246	0.915469
ENSMUSG00000002767	1.04284	0.634115
ENSMUSG00000002768	-1.00003	1
ENSMUSG00000002769	1.00527	1
ENSMUSG00000002771	-1.0541	0.698113
ENSMUSG00000002778	-1.01363	0.995747
ENSMUSG00000002781	-1.01427	0.989729
ENSMUSG00000002791	-1.16918	0.590957
ENSMUSG00000002797	-1.0152	0.851023
ENSMUSG00000002799	-1.18286	0.48693
ENSMUSG00000002803	1.17997	0.129583
ENSMUSG00000002804	1.00776	1
ENSMUSG00000002808	1.04609	0.85841
ENSMUSG00000002812	-1.02344	0.959118
ENSMUSG00000002814	-1.02176	0.937535
ENSMUSG00000002820	-1.10469	0.327963
ENSMUSG00000002825	-1.00718	1
ENSMUSG00000002831	3.58302	8.37393e-05
ENSMUSG00000002833	1.08466	0.591685
ENSMUSG00000002835	1.03857	0.893823
ENSMUSG00000002844	1.19787	0.0253813
ENSMUSG00000002845	1.06	0.746451
ENSMUSG00000002846	1.04639	0.69934
ENSMUSG00000002847	1.05939	0.53237
ENSMUSG00000002870	1.10285	0.615406
ENSMUSG00000002871	1.17231	0.0257815
ENSMUSG00000002881	1.04882	0.848546
ENSMUSG00000002885	1.18254	0.150575
ENSMUSG00000002897	-1.06185	0.717035
ENSMUSG00000002900	1.0737	0.778208
ENSMUSG00000002908	-1.41597	0.00499049
ENSMUSG00000002910	-1.01331	0.959892
ENSMUSG00000002930	1
ENSMUSG00000002944	-1	1
ENSMUSG00000002948	1.09695	0.608863
ENSMUSG00000002949	1.11403	0.583049
ENSMUSG00000002957	-1.00005	1
ENSMUSG00000002963	1.08323	0.234436
ENSMUSG00000002968	1.04764	0.716896
ENSMUSG00000002980	-1.46929	0.0103669
ENSMUSG00000002981	-1.03218	0.914922
ENSMUSG00000002983	-1.0497	0.608497
ENSMUSG00000002984	1.10867	0.376978
ENSMUSG00000002985	1.14613	0.608497
ENSMUSG00000002992	1
ENSMUSG00000002996	1.18962	0.319988
ENSMUSG00000002997	1.18432	0.440396
ENSMUSG00000003031	1.12077	0.543096
ENSMUSG00000003032	1.40318	0.0136763
ENSMUSG00000003033	-1.01389	0.990808
ENSMUSG00000003037	1.0165	0.972981
ENSMUSG00000003038	-1.09485	0.514708
ENSMUSG00000003039	1.00658	1
ENSMUSG00000003051	1.22953	0.53237
ENSMUSG00000003053	1.01908	0.968937
ENSMUSG00000003062	1.03497	0.870779
ENSMUSG00000003068	1.04215	0.744351
ENSMUSG00000003070	-1.25122	0.0217198
ENSMUSG00000003072	1.06881	0.698113
ENSMUSG00000003099	1.0145	0.968056
ENSMUSG00000003119	-1.05112	0.848457
ENSMUSG00000003123	-1.11351	0.306977
ENSMUSG00000003131	-1.0338	0.959892
ENSMUSG00000003134	-1.17047	0.013061
ENSMUSG00000003135	-1.0274	0.944834
ENSMUSG00000003153	1.0218	0.972981
ENSMUSG00000003154	1.05713	0.698113
ENSMUSG00000003161	1.00154	1
ENSMUSG00000003166	-1.00762	1
ENSMUSG00000003184	1.05575	0.608497
ENSMUSG00000003190	1.13058	0.44911
ENSMUSG00000003198	1.0179	0.949813
ENSMUSG00000003199	1.17719	0.208516
ENSMUSG00000003200	1.10903	0.567948
ENSMUSG00000003206	1
ENSMUSG00000003208	-1.05271	0.650635
ENSMUSG00000003226	1.01322	1
ENSMUSG00000003227	-1.18794	0.511163
ENSMUSG00000003228	1.01538	0.972981
ENSMUSG00000003233	1.14014	0.110354
ENSMUSG00000003234	-1.02301	0.944649
ENSMUSG00000003235	1.03861	0.890959
ENSMUSG00000003269	-1.02664	0.926294
ENSMUSG00000003271	-1.73643	0.00954346
ENSMUSG00000003273	1.10958	0.752399
ENSMUSG00000003279	1.47221	0.0199018
ENSMUSG00000003282	1.25642	0.00901121
ENSMUSG00000003283	-1.06234	0.698113
ENSMUSG00000003299	-1.15858	0.232856
ENSMUSG00000003308	-1.02185	0.828564
ENSMUSG00000003309	1
ENSMUSG00000003316	-1.01604	1
ENSMUSG00000003341	1.84962	0.00332066
ENSMUSG00000003344	-1.05342	0.698113
ENSMUSG00000003345	1.07265	0.608497
ENSMUSG00000003346	-1.00071	1
ENSMUSG00000003348	1.05371	0.736523
ENSMUSG00000003352	1.07433	0.608497
ENSMUSG00000003354	1.06152	0.832588
ENSMUSG00000003355	1.0418	0.697557
ENSMUSG00000003360	1.06581	0.757483
ENSMUSG00000003363	1.08967	0.505461
ENSMUSG00000003378	1.05092	0.620399
ENSMUSG00000003379	1.01283	1
ENSMUSG00000003380	1.09248	0.606157
ENSMUSG00000003382	-1.01448	0.970025
ENSMUSG00000003402	1.00637	1
ENSMUSG00000003410	1.06134	0.856457
ENSMUSG00000003411	-1.12701	0.265048
ENSMUSG00000003418	-1.38188	0.00732554
ENSMUSG00000003420	-1.1023	0.440838
ENSMUSG00000003421	-1.00665	1
ENSMUSG00000003423	1.06686	0.608497
ENSMUSG00000003429	1.04151	0.93148
ENSMUSG00000003435	1.00264	1
ENSMUSG00000003436	-1.01551	0.991425
ENSMUSG00000003437	-1.03463	0.861466
ENSMUSG00000003438	1.00509	1
ENSMUSG00000003444	-1.04581	0.58677
ENSMUSG00000003452	-1.08442	0.608497
ENSMUSG00000003458	-1.04421	0.896543
ENSMUSG00000003464	-1.07281	0.750635
ENSMUSG00000003469	-1.20777	0.272787
ENSMUSG00000003476	1
ENSMUSG00000003477	1
ENSMUSG00000003484	1
ENSMUSG00000003500	1.01721	0.929296
ENSMUSG00000003505	1
ENSMUSG00000003518	-1.11822	0.462018
ENSMUSG00000003526	-1.24246	0.0503709
ENSMUSG00000003527	1.00201	1
ENSMUSG00000003528	-1.07769	0.608497
ENSMUSG00000003531	-1.01298	0.91214
ENSMUSG00000003534	1.31762	0.035709
ENSMUSG00000003541	1.15139	0.127885
ENSMUSG00000003545	-1.03864	0.930203
ENSMUSG00000003546	1.04315	0.757125
ENSMUSG00000003549	1.12645	0.0242079
ENSMUSG00000003555	-1	1
ENSMUSG00000003559	1.0649	0.787803
ENSMUSG00000003573	1.10946	0.320408
ENSMUSG00000003575	1.00732	0.982961
ENSMUSG00000003581	-1.02123	0.843605
ENSMUSG00000003585	-1.42133	0.0132441
ENSMUSG00000003604	-1.18524	0.268545
ENSMUSG00000003617	-1.30516	0.0824085
ENSMUSG00000003623	1.00178	1
ENSMUSG00000003644	-1.19222	0.0253397
ENSMUSG00000003657	1
ENSMUSG00000003660	-1.03702	0.947249
ENSMUSG00000003662	-1.14434	0.347406
ENSMUSG00000003665	1.06093	0.783695
ENSMUSG00000003680	1.10769	0.441355
ENSMUSG00000003721	1.02203	0.961354
ENSMUSG00000003731	-1.06692	0.812652
ENSMUSG00000003746	-1.08609	0.608497
ENSMUSG00000003752	1.04897	0.696057
ENSMUSG00000003762	1.09427	0.55717
ENSMUSG00000003778	1.02391	0.973205
ENSMUSG00000003779	1.02853	0.969507
ENSMUSG00000003808	-1.09689	0.608497
ENSMUSG00000003809	-1.05484	0.75695
ENSMUSG00000003810	1.08943	0.698113
ENSMUSG00000003812	1.1975	0.0603268
ENSMUSG00000003813	1.04219	0.797105
ENSMUSG00000003814	-1.0178	1
ENSMUSG00000003824	-1.03901	0.698113
ENSMUSG00000003847	-1.0229	0.99317
ENSMUSG00000003848	1.02535	0.905145
ENSMUSG00000003849	1.38105	0.0156883
ENSMUSG00000003863	-1.00534	1
ENSMUSG00000003865	1.00912	1
ENSMUSG00000003868	1.0378	0.786692
ENSMUSG00000003872	-1.0737	0.72529
ENSMUSG00000003873	1.21183	0.0467745
ENSMUSG00000003882	1
ENSMUSG00000003923	-1.00139	1
ENSMUSG00000003929	1.05425	0.781492
ENSMUSG00000003934	-1.10249	0.388492
ENSMUSG00000003948	1.20951	0.255077
ENSMUSG00000003949	-1.30394	0.0683966
ENSMUSG00000003955	1.06283	0.698113
ENSMUSG00000003970	1.06307	0.834464
ENSMUSG00000003974	-1.019	0.98639
ENSMUSG00000003992	-1.00138	1
ENSMUSG00000004018	1.03876	0.803641
ENSMUSG00000004031	1.01908	0.949813
ENSMUSG00000004032	-1.27504	0.171401
ENSMUSG00000004035	-1.1832	0.446918
ENSMUSG00000004038	1
ENSMUSG00000004040	1.03895	0.883616
ENSMUSG00000004043	1.09021	0.300948
ENSMUSG00000004044	1.06907	0.810531
ENSMUSG00000004054	1.07406	0.691837
ENSMUSG00000004056	1.06341	0.698113
ENSMUSG00000004069	1.04298	0.821145
ENSMUSG00000004070	-1.09813	0.608497
ENSMUSG00000004071	1.00086	1
ENSMUSG00000004085	-1.06489	0.77218
ENSMUSG00000004096	-1.0907	0.728022
ENSMUSG00000004098	-1.46097	0.00405456
ENSMUSG00000004099	-1.04076	0.924062
ENSMUSG00000004100	1.0759	0.565559
ENSMUSG00000004105	1.43101	0.0154628
ENSMUSG00000004110	-1.19124	0.45646
ENSMUSG00000004113	-1.06379	0.719501
ENSMUSG00000004127	-1.14298	0.431683
ENSMUSG00000004151	1.06688	0.716562
ENSMUSG00000004187	-1.02666	0.968624
ENSMUSG00000004207	1.15626	0.611444
ENSMUSG00000004221	1.18448	0.382982
ENSMUSG00000004231	-1.31246	0.363271
ENSMUSG00000004233	-1.03501	0.828134
ENSMUSG00000004263	1.0768	0.608497
ENSMUSG00000004264	1.0531	0.819223
ENSMUSG00000004266	1.17816	0.0526926
ENSMUSG00000004267	1.18551	0.0714996
ENSMUSG00000004268	-1.00497	1
ENSMUSG00000004270	-1.01789	0.978259
ENSMUSG00000004285	1.10276	0.41566
ENSMUSG00000004296	-1.04427	0.698113
ENSMUSG00000004317	1.02128	0.982542
ENSMUSG00000004319	-1.098	0.698113
ENSMUSG00000004328	-1.04331	0.698113
ENSMUSG00000004341	1
ENSMUSG00000004344	1
ENSMUSG00000004347	-1.04988	0.683065
ENSMUSG00000004356	1.03826	0.941388
ENSMUSG00000004359	-1.07413	0.698113
ENSMUSG00000004360	1.6815	0.00312907
ENSMUSG00000004364	1.01504	1
ENSMUSG00000004366	1
ENSMUSG00000004371	1.21175	0.394259
ENSMUSG00000004383	1.12506	0.575028
ENSMUSG00000004393	-1.02469	0.939478
ENSMUSG00000004394	-1.00578	1
ENSMUSG00000004415	1.0316	0.973127
ENSMUSG00000004446	1.11504	0.608497
ENSMUSG00000004451	1.09417	0.632015
ENSMUSG00000004455	1.03648	0.950121
ENSMUSG00000004460	1.01161	1
ENSMUSG00000004462	1.0966	0.403011
ENSMUSG00000004473	-1.22392	0.240114
ENSMUSG00000004500	1.00576	0.99918
ENSMUSG00000004508	1.0379	0.80439
ENSMUSG00000004530	1.23466	0.250478
ENSMUSG00000004535	1.03921	0.924324
ENSMUSG00000004540	-1.00233	1
ENSMUSG00000004542	-1.05904	0.842501
ENSMUSG00000004552	1
ENSMUSG00000004558	-1.22443	0.080928
ENSMUSG00000004561	-1.08019	0.489902
ENSMUSG00000004562	-1.03252	0.846346
ENSMUSG00000004565	1.18375	0.123117
ENSMUSG00000004567	1.32615	0.0553008
ENSMUSG00000004568	1.21031	0.239909
ENSMUSG00000004591	1.02105	0.990052
ENSMUSG00000004609	-1.28014	0.28407
ENSMUSG00000004610	1.11532	0.366443
ENSMUSG00000004612	1
ENSMUSG00000004613	1
ENSMUSG00000004626	1.03003	0.832129
ENSMUSG00000004630	1.05946	0.752399
ENSMUSG00000004631	1.11047	0.608497
ENSMUSG00000004633	-1.57804	0.00713737
ENSMUSG00000004637	-1.11283	0.0880404
ENSMUSG00000004642	-1.03071	0.951552
ENSMUSG00000004651	1.00391	1
ENSMUSG00000004654	1.13264	0.217803
ENSMUSG00000004655	1.67564	0.000182192
ENSMUSG00000004661	-1.00713	0.959583
ENSMUSG00000004665	1.2655	0.179344
ENSMUSG00000004667	1.06949	0.667577
ENSMUSG00000004668	-1.04331	0.798488
ENSMUSG00000004677	1.10106	0.614071
ENSMUSG00000004698	1.66706	0.0143203
ENSMUSG00000004707	-1.27695	0.0139858
ENSMUSG00000004709	1
ENSMUSG00000004730	1
ENSMUSG00000004748	1.00292	1
ENSMUSG00000004768	1.04173	0.85805
ENSMUSG00000004771	-1.06014	0.805034
ENSMUSG00000004788	1.14251	0.208647
ENSMUSG00000004789	1.10424	0.698113
ENSMUSG00000004791	1.58302	0.00140049
ENSMUSG00000004798	-1.07681	0.723433
ENSMUSG00000004814	1
ENSMUSG00000004815	1.09214	0.314089
ENSMUSG00000004821	1
ENSMUSG00000004837	-1.17818	0.608497
ENSMUSG00000004842	-1.19077	0.367238
ENSMUSG00000004843	1.02964	0.932793
ENSMUSG00000004846	1.0147	0.988424
ENSMUSG00000004849	-1.02114	0.971783
ENSMUSG00000004864	-1.06216	0.698113
ENSMUSG00000004865	1.06447	0.811526
ENSMUSG00000004872	-1.0566	0.698113
ENSMUSG00000004880	-1.03441	0.910155
ENSMUSG00000004885	1.30594	0.00309452
ENSMUSG00000004891	-1.01319	1
ENSMUSG00000004892	-1.18332	0.519339
ENSMUSG00000004894	1.01908	0.949813
ENSMUSG00000004895	-1.03368	0.837785
ENSMUSG00000004896	-1.01175	0.961127
ENSMUSG00000004897	1.059	0.872413
ENSMUSG00000004902	-1.03846	0.96229
ENSMUSG00000004929	-1.08016	0.569629
ENSMUSG00000004931	1.03656	0.89994
ENSMUSG00000004933	-1.07853	0.617787
ENSMUSG00000004934	1.09439	0.325381
ENSMUSG00000004936	-1.02787	0.94695
ENSMUSG00000004937	1.02674	0.853246
ENSMUSG00000004939	-1.00206	1
ENSMUSG00000004945	-1.01072	0.998981
ENSMUSG00000004947	1.11998	0.158122
ENSMUSG00000004948	-1.05417	0.813486
ENSMUSG00000004951	-1.03466	0.79389
ENSMUSG00000004952	1.12601	0.103917
ENSMUSG00000004961	-1.08609	0.69934
ENSMUSG00000004980	1.04289	0.956978
ENSMUSG00000004988	1.04528	0.93511
ENSMUSG00000004994	1.04323	0.608497
ENSMUSG00000004996	1.07444	0.217803
ENSMUSG00000005034	1.01682	0.996604
ENSMUSG00000005043	1.02001	0.860342
ENSMUSG00000005045	1.21493	0.0499689
ENSMUSG00000005054	1.05054	0.818145
ENSMUSG00000005057	1.06182	0.698113
ENSMUSG00000005069	1.08237	0.608497
ENSMUSG00000005078	1.11439	0.415215
ENSMUSG00000005087	-1.04475	0.918281
ENSMUSG00000005089	-1.12248	0.357169
ENSMUSG00000005102	-1.09777	0.57435
ENSMUSG00000005103	1.2691	0.36993
ENSMUSG00000005107	1.09866	0.422264
ENSMUSG00000005124	1.14176	0.652382
ENSMUSG00000005125	1.21491	0.259532
ENSMUSG00000005131	-1.06585	0.803344
ENSMUSG00000005142	-1.0657	0.698113
ENSMUSG00000005148	-1.13588	0.0374044
ENSMUSG00000005150	-1.10118	0.290099
ENSMUSG00000005161	-1.01297	1
ENSMUSG00000005198	-1.09	0.790851
ENSMUSG00000005202	-1.05355	0.778372
ENSMUSG00000005204	-1.05413	0.790754
ENSMUSG00000005220	-1.17666	0.317734
ENSMUSG00000005225	-1.0022	1
ENSMUSG00000005232	-1	1
ENSMUSG00000005233	-1.115	0.604902
ENSMUSG00000005237	1.14185	0.698113
ENSMUSG00000005251	-2.23527	0.000812907
ENSMUSG00000005262	-1.05388	0.817153
ENSMUSG00000005267	-1.10422	0.457529
ENSMUSG00000005268	1.17835	0.518775
ENSMUSG00000005299	-1.00108	1
ENSMUSG00000005312	-1.04908	0.880699
ENSMUSG00000005320	-1.3056	0.182112
ENSMUSG00000005338	-1.63324	0.000101355
ENSMUSG00000005339	1
ENSMUSG00000005354	1.06465	0.748683
ENSMUSG00000005355	-1.07677	0.867069
ENSMUSG00000005357	-1.38517	0.080862
ENSMUSG00000005360	1.49558	0.000484809
ENSMUSG00000005362	1.05483	0.773487
ENSMUSG00000005364	1.00394	1
ENSMUSG00000005370	1.05079	0.873548
ENSMUSG00000005371	1.07738	0.764665
ENSMUSG00000005373	-1.4849	0.0804966
ENSMUSG00000005374	1.02028	0.957288
ENSMUSG00000005378	-1.00829	0.998378
ENSMUSG00000005397	1.10427	0.729563
ENSMUSG00000005410	-1.00921	1
ENSMUSG00000005413	1.25752	0.0642458
ENSMUSG00000005417	-1.03683	0.947619
ENSMUSG00000005442	1.22168	0.0672942
ENSMUSG00000005447	1.10862	0.423856
ENSMUSG00000005465	-1.19845	0.245569
ENSMUSG00000005469	-1.0519	0.871647
ENSMUSG00000005470	-1.16423	0.477203
ENSMUSG00000005474	1.21241	0.121863
ENSMUSG00000005481	1.04778	0.877593
ENSMUSG00000005483	-1.04802	0.83652
ENSMUSG00000005493	1.21316	0.534944
ENSMUSG00000005501	-1.02941	0.934761
ENSMUSG00000005503	1
ENSMUSG00000005505	-1.1833	0.21785
ENSMUSG00000005506	-1.10241	0.719182
ENSMUSG00000005510	-1.2487	0.149427
ENSMUSG00000005514	1.20108	0.139677
ENSMUSG00000005533	1.17716	0.0756509
ENSMUSG00000005534	1.23788	0.202429
ENSMUSG00000005540	-1.05144	0.803072
ENSMUSG00000005547	1
ENSMUSG00000005553	1.02632	0.962058
ENSMUSG00000005566	1.08407	0.750068
ENSMUSG00000005575	1.04814	0.841614
ENSMUSG00000005580	-1.00584	1
ENSMUSG00000005583	1.09877	0.369233
ENSMUSG00000005609	-1.00669	1
ENSMUSG00000005610	1.04922	0.946099
ENSMUSG00000005611	1.29726	0.26953
ENSMUSG00000005615	-1.01798	0.982838
ENSMUSG00000005621	1.06341	0.698113
ENSMUSG00000005625	-1.00704	1
ENSMUSG00000005628	1.09152	0.736695
ENSMUSG00000005640	-1.0695	0.744869
ENSMUSG00000005649	-1.05355	0.698113
ENSMUSG00000005656	1.01568	1
ENSMUSG00000005667	1.04802	0.875804
ENSMUSG00000005672	2.51668	0.000381466
ENSMUSG00000005674	1.04161	0.617511
ENSMUSG00000005677	-1.01911	0.979259
ENSMUSG00000005681	-1.25141	0.0315169
ENSMUSG00000005682	-1.04383	0.842185
ENSMUSG00000005683	1.01047	1
ENSMUSG00000005686	1.16098	0.0742259
ENSMUSG00000005687	1.00786	1
ENSMUSG00000005696	-1.06353	0.75198
ENSMUSG00000005698	-1.07529	0.776021
ENSMUSG00000005699	1.066	0.698113
ENSMUSG00000005705	1.0999	0.397757
ENSMUSG00000005716	1
ENSMUSG00000005718	1.14063	0.125254
ENSMUSG00000005732	1.02498	0.961487
ENSMUSG00000005763	1.24123	0.181636
ENSMUSG00000005774	-1.11957	0.262806
ENSMUSG00000005779	-1.07859	0.772657
ENSMUSG00000005800	1
ENSMUSG00000005802	-1.01261	1
ENSMUSG00000005803	-1.11364	0.431749
ENSMUSG00000005804	1.0572	0.728027
ENSMUSG00000005813	-1.06922	0.784381
ENSMUSG00000005823	1.01985	0.949219
ENSMUSG00000005824	1
ENSMUSG00000005836	-1.40974	0.00455882
ENSMUSG00000005846	1.01191	1
ENSMUSG00000005864	-1.04331	0.698113
ENSMUSG00000005871	1.00704	1
ENSMUSG00000005873	-1.03706	0.937719
ENSMUSG00000005881	1.00172	1
ENSMUSG00000005882	-1.15228	0.416884
ENSMUSG00000005883	-1.21962	0.224567
ENSMUSG00000005886	1.04958	0.815954
ENSMUSG00000005891	1
ENSMUSG00000005892	1
ENSMUSG00000005893	1.07616	0.716161
ENSMUSG00000005897	1.06308	0.665698
ENSMUSG00000005899	1.00843	1
ENSMUSG00000005907	1.03839	0.790886
ENSMUSG00000005917	-1.05369	0.642639
ENSMUSG00000005936	-1.01318	1
ENSMUSG00000005947	-1.07488	0.701687
ENSMUSG00000005949	1.22403	0.0664454
ENSMUSG00000005950	-1.21847	0.00466733
ENSMUSG00000005951	-1.11401	0.536673
ENSMUSG00000005952	-1	1
ENSMUSG00000005958	1.31779	0.0202465
ENSMUSG00000005968	1.09123	0.608497
ENSMUSG00000005973	-1.04168	0.905701
ENSMUSG00000005980	-1.05516	0.717987
ENSMUSG00000005981	1.03586	0.914863
ENSMUSG00000005982	1.11088	0.235064
ENSMUSG00000005983	1.06192	0.741893
ENSMUSG00000005986	-1.1491	0.385303
ENSMUSG00000005994	1
ENSMUSG00000006005	1.00205	1
ENSMUSG00000006007	1
ENSMUSG00000006010	-1.01702	0.985624
ENSMUSG00000006014	-1.21834	0.185603
ENSMUSG00000006019	1.14551	0.289929
ENSMUSG00000006021	-1.04232	0.759785
ENSMUSG00000006024	1.08197	0.688874
ENSMUSG00000006050	1.04234	0.832767
ENSMUSG00000006056	-1.22915	0.34374
ENSMUSG00000006057	1.04244	0.832804
ENSMUSG00000006058	-1.02629	0.956375
ENSMUSG00000006095	1.01347	0.969592
ENSMUSG00000006127	1.03277	0.779446
ENSMUSG00000006134	1.00956	1
ENSMUSG00000006143	1.14141	0.608497
ENSMUSG00000006154	-1	1
ENSMUSG00000006169	1.00545	1
ENSMUSG00000006179	-2.1354	0.0143203
ENSMUSG00000006191	-1.02376	0.911521
ENSMUSG00000006200	1
ENSMUSG00000006204	-1.14273	0.202429
ENSMUSG00000006205	-1.05852	0.812229
ENSMUSG00000006215	1.05923	0.686539
ENSMUSG00000006216	1.22945	0.396247
ENSMUSG00000006218	-1.1104	0.702992
ENSMUSG00000006219	1.35772	0.0618393
ENSMUSG00000006221	1.66356	0.0251373
ENSMUSG00000006235	1.00166	1
ENSMUSG00000006241	-1.04327	0.698113
ENSMUSG00000006262	1.1037	0.698113
ENSMUSG00000006269	-1.13162	0.685708
ENSMUSG00000006270	1
ENSMUSG00000006273	1.12543	0.608497
ENSMUSG00000006276	-1.0089	1
ENSMUSG00000006281	1.00231	1
ENSMUSG00000006288	-1.15068	0.149977
ENSMUSG00000006289	-1.04556	0.803853
ENSMUSG00000006299	1.00562	1
ENSMUSG00000006301	1.02683	0.950684
ENSMUSG00000006304	1.04027	0.939571
ENSMUSG00000006307	1.11361	0.348477
ENSMUSG00000006310	-1.07246	0.857168
ENSMUSG00000006311	1.04425	0.814523
ENSMUSG00000006313	1.35914	0.200918
ENSMUSG00000006315	-1.04093	0.816416
ENSMUSG00000006333	1.09648	0.693579
ENSMUSG00000006335	-1.05606	0.610486
ENSMUSG00000006342	1.07976	0.698113
ENSMUSG00000006344	1.05946	0.750182
ENSMUSG00000006345	1.15042	0.608497
ENSMUSG00000006356	1.2594	0.0813829
ENSMUSG00000006360	1.18082	0.0488095
ENSMUSG00000006362	-1.24359	0.108173
ENSMUSG00000006369	1.04534	0.698113
ENSMUSG00000006373	1.06833	0.790723
ENSMUSG00000006378	1.017	0.951745
ENSMUSG00000006386	1.33189	0.16125
ENSMUSG00000006389	1
ENSMUSG00000006390	1.05349	0.76443
ENSMUSG00000006392	1.01731	0.972981
ENSMUSG00000006395	1.04657	0.608497
ENSMUSG00000006398	1.03274	0.913106
ENSMUSG00000006403	-1.23726	0.0045402
ENSMUSG00000006411	-1.0545	0.915158
ENSMUSG00000006412	-1.08867	0.624448
ENSMUSG00000006418	-1.11704	0.564883
ENSMUSG00000006423	1.0228	0.978109
ENSMUSG00000006435	1.16263	0.0260246
ENSMUSG00000006442	1.019	0.971162
ENSMUSG00000006445	-1.03927	0.845175
ENSMUSG00000006456	1.0449	0.736737
ENSMUSG00000006457	1.78678	0.0991168
ENSMUSG00000006462	1.10439	0.714201
ENSMUSG00000006463	-1.01099	0.968937
ENSMUSG00000006464	-1.04831	0.629825
ENSMUSG00000006469	1
ENSMUSG00000006471	1.08773	0.562856
ENSMUSG00000006476	-1.03352	0.828564
ENSMUSG00000006488	1.05146	0.940198
ENSMUSG00000006490	1
ENSMUSG00000006494	-1.20759	0.138125
ENSMUSG00000006498	1.11111	0.608497
ENSMUSG00000006517	-1.01018	0.970025
ENSMUSG00000006519	-2.12823	0.000610536
ENSMUSG00000006522	1.2674	0.159067
ENSMUSG00000006526	-1.11041	0.317012
ENSMUSG00000006527	-1.12082	0.53237
ENSMUSG00000006529	1
ENSMUSG00000006538	-1.0695	0.69934
ENSMUSG00000006542	-1.16953	0.245671
ENSMUSG00000006546	1
ENSMUSG00000006567	-1.19944	0.608497
ENSMUSG00000006570	1
ENSMUSG00000006574	1
ENSMUSG00000006575	1.00086	1
ENSMUSG00000006576	1.06776	0.793147
ENSMUSG00000006585	1.05023	0.698113
ENSMUSG00000006586	1.03859	0.798187
ENSMUSG00000006587	-1.49076	0.0276566
ENSMUSG00000006589	1.03106	0.90454
ENSMUSG00000006599	1.15404	0.37471
ENSMUSG00000006611	-1.28885	0.0490659
ENSMUSG00000006638	-1.04292	0.836532
ENSMUSG00000006641	1.08371	0.413624
ENSMUSG00000006642	1.06907	0.767474
ENSMUSG00000006649	-1.0049	1
ENSMUSG00000006651	-1.10985	0.367041
ENSMUSG00000006673	-1.0011	1
ENSMUSG00000006675	1.00654	1
ENSMUSG00000006676	1.03724	0.856915
ENSMUSG00000006678	-1.00249	1
ENSMUSG00000006699	-1.00148	1
ENSMUSG00000006705	-1.01255	0.990316
ENSMUSG00000006711	-1.08348	0.608497
ENSMUSG00000006715	-1.13062	0.592265
ENSMUSG00000006717	1.0906	0.560827
ENSMUSG00000006720	-1.07928	0.315921
ENSMUSG00000006724	-1.0963	0.768407
ENSMUSG00000006728	1.12336	0.698113
ENSMUSG00000006731	-1.17894	0.124353
ENSMUSG00000006732	-1.0408	0.741284
ENSMUSG00000006736	-1.07816	0.698113
ENSMUSG00000006740	1.06024	0.874776
ENSMUSG00000006763	1.03482	0.832618
ENSMUSG00000006764	1.05542	0.848848
ENSMUSG00000006777	1
ENSMUSG00000006782	-1.32802	0.0162728
ENSMUSG00000006784	1.09416	0.68771
ENSMUSG00000006800	1.21278	0.125156
ENSMUSG00000006818	-1.06395	0.75439
ENSMUSG00000006850	1.13441	0.117245
ENSMUSG00000006906	1.00165	1
ENSMUSG00000006920	-1.00306	1
ENSMUSG00000006930	-1.56964	0.00186724
ENSMUSG00000006931	1.16121	0.293309
ENSMUSG00000006932	1.08651	0.802321
ENSMUSG00000006941	-1.03774	0.839421
ENSMUSG00000006948	1
ENSMUSG00000006958	-1.18374	0.241584
ENSMUSG00000006998	-1.00565	1
ENSMUSG00000007021	-1.55146	0.00218008
ENSMUSG00000007029	1.12661	0.534944
ENSMUSG00000007030	1.01197	1
ENSMUSG00000007033	1.05057	0.719653
ENSMUSG00000007034	-1.11352	0.608497
ENSMUSG00000007035	1.06928	0.638391
ENSMUSG00000007036	-1.00673	1
ENSMUSG00000007038	1.16545	0.147256
ENSMUSG00000007039	1.21235	0.106716
ENSMUSG00000007041	1.14598	0.608497
ENSMUSG00000007050	1.04316	0.837705
ENSMUSG00000007080	1.02831	0.968158
ENSMUSG00000007097	-1.03886	0.934024
ENSMUSG00000007107	1
ENSMUSG00000007122	-1.23116	0.562712
ENSMUSG00000007207	-1.04255	0.724905
ENSMUSG00000007209	1
ENSMUSG00000007216	1.07621	0.253355
ENSMUSG00000007279	-1.36986	0.0340531
ENSMUSG00000007338	-1.04183	0.893388
ENSMUSG00000007379	-1.02624	0.899895
ENSMUSG00000007411	1.04101	0.878551
ENSMUSG00000007415	1.04092	0.902754
ENSMUSG00000007440	-1	1
ENSMUSG00000007457	1
ENSMUSG00000007458	1.02185	0.979814
ENSMUSG00000007476	1.12774	0.18891
ENSMUSG00000007480	1.11166	0.608497
ENSMUSG00000007564	1.06264	0.849631
ENSMUSG00000007570	1.13255	0.262993
ENSMUSG00000007589	-1.16558	0.120016
ENSMUSG00000007591	1.02238	0.885185
ENSMUSG00000007594	1.11589	0.283607
ENSMUSG00000007603	1.0052	1
ENSMUSG00000007610	1.01328	0.950378
ENSMUSG00000007613	1.19994	0.369722
ENSMUSG00000007617	-1.11222	0.604453
ENSMUSG00000007646	-1.07348	0.702992
ENSMUSG00000007653	1.06907	0.608497
ENSMUSG00000007655	1.07886	0.809951
ENSMUSG00000007656	-1.04699	0.908543
ENSMUSG00000007659	1.04727	0.695922
ENSMUSG00000007670	1.10261	0.608497
ENSMUSG00000007682	-1.05355	0.807892
ENSMUSG00000007721	1.06803	0.733435
ENSMUSG00000007739	-1.07979	0.81733
ENSMUSG00000007777	-1.00629	1
ENSMUSG00000007783	1.08088	0.492814
ENSMUSG00000007805	1.00663	0.933032
ENSMUSG00000007812	1.05191	0.834794
ENSMUSG00000007815	-1.00092	1
ENSMUSG00000007817	1.07871	0.642699
ENSMUSG00000007827	1.03836	0.879253
ENSMUSG00000007833	1.12452	0.513603
ENSMUSG00000007836	-1.04155	0.926179
ENSMUSG00000007837	1.1526	0.248095
ENSMUSG00000007850	1.00235	1
ENSMUSG00000007867	1.13676	0.205859
ENSMUSG00000007872	1.44593	0.0129444
ENSMUSG00000007877	1.18369	0.417932
ENSMUSG00000007880	1.14356	0.485348
ENSMUSG00000007888	1.21478	0.0744026
ENSMUSG00000007891	1.20104	0.439945
ENSMUSG00000007892	1.16442	0.446502
ENSMUSG00000007907	1
ENSMUSG00000007908	1.7542	0.00211991
ENSMUSG00000007944	1
ENSMUSG00000007946	1.02469	0.933032
ENSMUSG00000007950	1.14543	0.433678
ENSMUSG00000007987	-1.02578	0.835368
ENSMUSG00000007989	-1.13726	0.292974
ENSMUSG00000008028	-1.08565	0.53237
ENSMUSG00000008035	1.40706	0.00038977
ENSMUSG00000008036	-1.00395	1
ENSMUSG00000008090	1.15676	0.188651
ENSMUSG00000008129	-1.16562	0.30523
ENSMUSG00000008136	1.36529	0.0339341
ENSMUSG00000008140	1.1504	0.183504
ENSMUSG00000008153	-1.33193	0.337173
ENSMUSG00000008167	1.02917	0.834581
ENSMUSG00000008193	-1.18066	0.433615
ENSMUSG00000008200	-1.11119	0.608497
ENSMUSG00000008206	1.27593	0.025691
ENSMUSG00000008226	-1.10069	0.608497
ENSMUSG00000008301	1.02182	0.943706
ENSMUSG00000008305	1.13821	0.0875892
ENSMUSG00000008307	-1.01627	0.918009
ENSMUSG00000008318	1.13738	0.034836
ENSMUSG00000008333	-1.09056	0.698113
ENSMUSG00000008348	1.07695	0.734674
ENSMUSG00000008373	1.00432	1
ENSMUSG00000008384	1.08586	0.300751
ENSMUSG00000008393	-1.01178	1
ENSMUSG00000008398	1.12037	0.57922
ENSMUSG00000008429	1.00458	1
ENSMUSG00000008435	1.10652	0.373662
ENSMUSG00000008438	1.1544	0.698113
ENSMUSG00000008450	-1.03132	0.918281
ENSMUSG00000008461	1.16104	0.25105
ENSMUSG00000008475	1.20025	0.478707
ENSMUSG00000008482	-1.00585	1
ENSMUSG00000008489	1.11228	0.624676
ENSMUSG00000008496	-1.13409	0.613963
ENSMUSG00000008540	1.7263	0.000658499
ENSMUSG00000008575	1.06128	0.823681
ENSMUSG00000008590	1.06907	0.608497
ENSMUSG00000008601	-1.00143	1
ENSMUSG00000008604	1.0019	1
ENSMUSG00000008658	1.84443	0.000658313
ENSMUSG00000008668	1.0813	0.740382
ENSMUSG00000008682	1.09005	0.698113
ENSMUSG00000008683	-1.00352	1
ENSMUSG00000008690	1.04898	0.873067
ENSMUSG00000008730	1.05904	0.807248
ENSMUSG00000008734	1.01733	0.870683
ENSMUSG00000008763	-1.00118	1
ENSMUSG00000008789	1
ENSMUSG00000008813	1
ENSMUSG00000008822	1.05155	0.658044
ENSMUSG00000008843	1
ENSMUSG00000008845	1.17814	0.333179
ENSMUSG00000008855	1.19886	0.134244
ENSMUSG00000008859	-1.02213	0.977731
ENSMUSG00000008874	1
ENSMUSG00000008892	-1.01959	0.992918
ENSMUSG00000008932	-1.02315	0.990892
ENSMUSG00000008958	1.03118	0.780124
ENSMUSG00000008976	1.03359	0.933895
ENSMUSG00000008999	-1.03793	0.934761
ENSMUSG00000009013	-1.00786	1
ENSMUSG00000009030	1.04998	0.822116
ENSMUSG00000009035	1.09531	0.608497
ENSMUSG00000009047	1
ENSMUSG00000009070	-1.06353	0.698113
ENSMUSG00000009073	-1.02604	0.956714
ENSMUSG00000009075	1.11284	0.609147
ENSMUSG00000009076	-1.06843	0.141933
ENSMUSG00000009079	1.08579	0.710097
ENSMUSG00000009090	-1.03406	0.902768
ENSMUSG00000009092	1.03461	0.969045
ENSMUSG00000009093	-1.13188	0.640646
ENSMUSG00000009097	-1.08465	0.608497
ENSMUSG00000009108	1.18126	0.0453017
ENSMUSG00000009112	-1.08749	0.698113
ENSMUSG00000009114	1.05038	0.828564
ENSMUSG00000009115	1
ENSMUSG00000009145	1.01219	0.984983
ENSMUSG00000009185	-1.00383	1
ENSMUSG00000009207	-1.05558	0.778372
ENSMUSG00000009210	1
ENSMUSG00000009214	1
ENSMUSG00000009216	1
ENSMUSG00000009246	1.18319	0.509572
ENSMUSG00000009248	1
ENSMUSG00000009281	1.09587	0.608497
ENSMUSG00000009291	-1.11172	0.698113
ENSMUSG00000009292	1.11254	0.193727
ENSMUSG00000009293	-1.0085	1
ENSMUSG00000009350	-1.08565	0.615267
ENSMUSG00000009356	-1.23847	0.139593
ENSMUSG00000009376	1.11004	0.698113
ENSMUSG00000009378	1.06907	0.608497
ENSMUSG00000009394	-1.324	0.151654
ENSMUSG00000009406	1.17337	0.215991
ENSMUSG00000009418	1.0385	0.891076
ENSMUSG00000009470	-1.01853	1
ENSMUSG00000009471	1
ENSMUSG00000009487	1.05946	0.608497
ENSMUSG00000009535	1.02356	0.968593
ENSMUSG00000009545	-1.08565	0.689423
ENSMUSG00000009549	-1.09591	0.62404
ENSMUSG00000009551	-1.03886	0.912426
ENSMUSG00000009555	1.11846	0.308708
ENSMUSG00000009563	-1.01679	0.934938
ENSMUSG00000009566	-1.02534	0.823039
ENSMUSG00000009569	1.1268	0.568534
ENSMUSG00000009575	1.04511	0.949024
ENSMUSG00000009580	1
ENSMUSG00000009585	-1.04159	0.844771
ENSMUSG00000009588	1
ENSMUSG00000009596	-1.16111	0.492689
ENSMUSG00000009614	1.41299	0.000556642
ENSMUSG00000009621	1.06627	0.608497
ENSMUSG00000009628	1.06582	0.608497
ENSMUSG00000009630	1.00796	1
ENSMUSG00000009633	1.04526	0.933032
ENSMUSG00000009640	-1.04323	0.764317
ENSMUSG00000009646	1
ENSMUSG00000009647	1.04927	0.787206
ENSMUSG00000009654	1.15114	0.398768
ENSMUSG00000009670	-1.03962	0.698113
ENSMUSG00000009681	-1.00212	1
ENSMUSG00000009687	-1.01509	0.968424
ENSMUSG00000009731	1.17435	0.0128311
ENSMUSG00000009733	1.02433	0.912465
ENSMUSG00000009734	1
ENSMUSG00000009739	-1.05933	0.693468
ENSMUSG00000009741	1.01664	0.987419
ENSMUSG00000009772	1.06422	0.608497
ENSMUSG00000009828	1.00449	1
ENSMUSG00000009863	1.02273	0.949679
ENSMUSG00000009876	1.05946	0.822158
ENSMUSG00000009894	-1.08127	0.698113
ENSMUSG00000009900	1.05038	0.828564
ENSMUSG00000009905	1.19665	0.0914384
ENSMUSG00000009907	1.00944	1
ENSMUSG00000009927	-1.03605	0.953012
ENSMUSG00000009941	-1.28594	0.330381
ENSMUSG00000009995	1.02944	0.90405
ENSMUSG00000010021	-1.5331	0.0589476
ENSMUSG00000010025	-1.10223	0.612478
ENSMUSG00000010044	-1.03006	0.951554
ENSMUSG00000010045	-1.00622	1
ENSMUSG00000010047	1.10039	0.352652
ENSMUSG00000010048	-1.02315	0.847902
ENSMUSG00000010051	1.02159	0.904365
ENSMUSG00000010054	-1.01587	0.950566
ENSMUSG00000010057	-1.07163	0.499504
ENSMUSG00000010064	-1.79066	0.00139303
ENSMUSG00000010066	-1.27493	0.250478
ENSMUSG00000010067	1.01625	0.91837
ENSMUSG00000010080	-1.0263	0.791261
ENSMUSG00000010086	-1.18671	0.608497
ENSMUSG00000010095	1.08727	0.698113
ENSMUSG00000010097	1.00052	1
ENSMUSG00000010110	1.03138	0.907351
ENSMUSG00000010122	-1.18711	0.558213
ENSMUSG00000010136	1
ENSMUSG00000010142	1
ENSMUSG00000010154	-1.37765	0.00521674
ENSMUSG00000010175	-1.51703	0.0374707
ENSMUSG00000010205	-1.05693	0.744237
ENSMUSG00000010277	-1.07943	0.814524
ENSMUSG00000010290	1.00347	1
ENSMUSG00000010307	1.04524	0.608497
ENSMUSG00000010311	2.02814	0.00293207
ENSMUSG00000010342	-1.24188	0.400453
ENSMUSG00000010358	-1.15694	0.36528
ENSMUSG00000010362	-1.09119	0.251397
ENSMUSG00000010376	-1.14288	0.608497
ENSMUSG00000010392	-1.04106	0.89922
ENSMUSG00000010406	-1.11262	0.563698
ENSMUSG00000010435	1
ENSMUSG00000010453	1.00183	1
ENSMUSG00000010461	-1.00107	1
ENSMUSG00000010476	-1.10992	0.569885
ENSMUSG00000010492	-1.20842	0.388781
ENSMUSG00000010505	-1.04331	0.792917
ENSMUSG00000010517	1.06506	0.799327
ENSMUSG00000010529	-1	1
ENSMUSG00000010538	1.05629	0.760868
ENSMUSG00000010554	1.00693	1
ENSMUSG00000010592	-1.04427	0.698113
ENSMUSG00000010601	1.14255	0.121863
ENSMUSG00000010607	1.1077	0.608497
ENSMUSG00000010608	1.09575	0.730246
ENSMUSG00000010609	-1.10792	0.357396
ENSMUSG00000010651	1.05923	0.84882
ENSMUSG00000010660	-1.01952	0.829918
ENSMUSG00000010663	-1.01262	1
ENSMUSG00000010721	-1.11802	0.397645
ENSMUSG00000010751	-1.67841	0.00448162
ENSMUSG00000010755	1.08813	0.696497
ENSMUSG00000010760	1.01908	0.949813
ENSMUSG00000010796	1
ENSMUSG00000010797	-1.21093	0.535052
ENSMUSG00000010803	-1.02377	0.934761
ENSMUSG00000010825	-1.36297	0.0328336
ENSMUSG00000010830	1.08954	0.698113
ENSMUSG00000010841	-1	1
ENSMUSG00000010911	-1.22721	0.0975806
ENSMUSG00000010914	-1.14703	0.345778
ENSMUSG00000010936	1.11313	0.490625
ENSMUSG00000011008	1.69201	0.006411
ENSMUSG00000011034	-1.04427	0.834557
ENSMUSG00000011052	1.05946	0.608497
ENSMUSG00000011096	1.0892	0.381215
ENSMUSG00000011114	-1.06214	0.77815
ENSMUSG00000011118	1.11166	0.649807
ENSMUSG00000011148	1.82979	0.00566291
ENSMUSG00000011154	1
ENSMUSG00000011158	1.07955	0.44113
ENSMUSG00000011171	-1.22395	0.0161891
ENSMUSG00000011179	1.01088	1
ENSMUSG00000011254	-1.12121	0.434482
ENSMUSG00000011256	1.17557	0.192664
ENSMUSG00000011257	1.12084	0.535052
ENSMUSG00000011263	-1.08082	0.698113
ENSMUSG00000011267	1.10298	0.698113
ENSMUSG00000011305	-1.02172	1
ENSMUSG00000011306	-1.02941	0.857328
ENSMUSG00000011349	1
ENSMUSG00000011350	1
ENSMUSG00000011382	-1.20594	0.122036
ENSMUSG00000011427	-1.05631	0.608497
ENSMUSG00000011463	1
ENSMUSG00000011486	-1.169	0.20894
ENSMUSG00000011589	1.09951	0.169546
ENSMUSG00000011632	-1.01096	1
ENSMUSG00000011658	1.0622	0.309889
ENSMUSG00000011751	1.12475	0.746451
ENSMUSG00000011752	1.02418	0.986786
ENSMUSG00000011831	1.10362	0.687354
ENSMUSG00000011832	1.06113	0.642725
ENSMUSG00000011837	1.23232	0.0225672
ENSMUSG00000011877	1.26774	0.0482218
ENSMUSG00000011884	-1.01859	0.970045
ENSMUSG00000011958	1.00775	1
ENSMUSG00000011960	1.02381	0.974065
ENSMUSG00000012017	1.28511	0.0433877
ENSMUSG00000012042	1
ENSMUSG00000012076	1.04613	0.849464
ENSMUSG00000012114	1.08087	0.593009
ENSMUSG00000012117	-1.06221	0.746451
ENSMUSG00000012123	-1.1225	0.64104
ENSMUSG00000012126	1.04653	0.892754
ENSMUSG00000012187	-1.03962	0.698113
ENSMUSG00000012211	1.05946	0.608497
ENSMUSG00000012282	1
ENSMUSG00000012296	1.11473	0.292024
ENSMUSG00000012350	1
ENSMUSG00000012396	1.12369	0.246523
ENSMUSG00000012405	-1.1073	0.684414
ENSMUSG00000012422	1.00864	1
ENSMUSG00000012428	-1.27005	0.166045
ENSMUSG00000012429	-1.05214	0.722165
ENSMUSG00000012443	-1.03487	0.956753
ENSMUSG00000012483	1.09039	0.544538
ENSMUSG00000012519	1.08422	0.64104
ENSMUSG00000012520	1
ENSMUSG00000012535	1.02141	0.982801
ENSMUSG00000012609	1.05033	0.76673
ENSMUSG00000012640	1.05896	0.669894
ENSMUSG00000012705	-1.0895	0.722951
ENSMUSG00000012777	1
ENSMUSG00000012819	1.29179	0.0758265
ENSMUSG00000012848	1.11137	0.634337
ENSMUSG00000012889	1.10927	0.154027
ENSMUSG00000013033	1.07304	0.53237
ENSMUSG00000013076	1.04388	0.879253
ENSMUSG00000013083	1
ENSMUSG00000013089	-1.33765	0.0370549
ENSMUSG00000013091	-1.00244	1
ENSMUSG00000013150	1.02202	0.828564
ENSMUSG00000013155	-1.03174	0.862843
ENSMUSG00000013158	-1.13144	0.671149
ENSMUSG00000013160	1.06599	0.7752
ENSMUSG00000013236	1.07492	0.608497
ENSMUSG00000013275	-1.01005	0.994372
ENSMUSG00000013338	-1.09529	0.608497
ENSMUSG00000013353	1
ENSMUSG00000013367	1.16849	0.0741364
ENSMUSG00000013415	1.06778	0.723402
ENSMUSG00000013418	-1.0046	1
ENSMUSG00000013419	1.34098	0.00271675
ENSMUSG00000013465	1.03562	0.893604
ENSMUSG00000013483	-1.02472	0.9514
ENSMUSG00000013495	1.08377	0.466408
ENSMUSG00000013523	-1.04331	0.792917
ENSMUSG00000013539	1.01646	0.898307
ENSMUSG00000013562	1.05946	0.608497
ENSMUSG00000013584	-1.13668	0.608497
ENSMUSG00000013593	-1.07373	0.790851
ENSMUSG00000013611	-1.01248	1
ENSMUSG00000013622	1.03028	0.915442
ENSMUSG00000013629	1.11104	0.597079
ENSMUSG00000013643	1
ENSMUSG00000013646	-1.07293	0.608497
ENSMUSG00000013653	-1.19332	0.000306852
ENSMUSG00000013662	1.07056	0.804276
ENSMUSG00000013663	1.12422	0.698113
ENSMUSG00000013668	1
ENSMUSG00000013698	-1.05589	0.870712
ENSMUSG00000013701	-1.15361	0.353991
ENSMUSG00000013707	-1.14345	0.698113
ENSMUSG00000013736	1.0524	0.814089
ENSMUSG00000013766	1
ENSMUSG00000013787	1.06375	0.70603
ENSMUSG00000013822	-1.0437	0.810407
ENSMUSG00000013833	1.11108	0.433678
ENSMUSG00000013846	1.54332	0.00262972
ENSMUSG00000013858	1.07227	0.608497
ENSMUSG00000013878	1.00048	1
ENSMUSG00000013921	1.03678	0.791103
ENSMUSG00000013928	-1.04279	0.924766
ENSMUSG00000013936	-1.12677	0.608497
ENSMUSG00000013973	1.00856	0.974799
ENSMUSG00000013974	1.05946	0.608497
ENSMUSG00000013997	-1.0779	0.649822
ENSMUSG00000014030	1
ENSMUSG00000014039	1.06383	0.558035
ENSMUSG00000014074	1.03364	0.91507
ENSMUSG00000014075	1.02011	0.968103
ENSMUSG00000014077	-1.17995	0.556125
ENSMUSG00000014104	1
ENSMUSG00000014158	-1.02487	0.873109
ENSMUSG00000014164	-1.41143	0.0903908
ENSMUSG00000014177	-1.03662	0.886851
ENSMUSG00000014195	-1.01178	1
ENSMUSG00000014198	-1.20528	0.200918
ENSMUSG00000014226	-1.00423	1
ENSMUSG00000014232	-1.09089	0.501821
ENSMUSG00000014243	-1.04156	0.766917
ENSMUSG00000014245	-1.0281	0.835112
ENSMUSG00000014294	1.07388	0.608497
ENSMUSG00000014301	1.04572	0.698113
ENSMUSG00000014303	1.01998	0.939446
ENSMUSG00000014313	1.07386	0.746921
ENSMUSG00000014329	1.04062	0.811526
ENSMUSG00000014349	-1.009	1
ENSMUSG00000014351	1.09587	0.731173
ENSMUSG00000014353	-1.17961	0.314012
ENSMUSG00000014355	-1.071	0.842981
ENSMUSG00000014361	1.02799	0.762426
ENSMUSG00000014402	1.02649	0.949813
ENSMUSG00000014418	-1.02398	0.930877
ENSMUSG00000014426	1.08168	0.608497
ENSMUSG00000014444	1.12004	0.52998
ENSMUSG00000014453	1.06907	0.608497
ENSMUSG00000014470	1.07625	0.608497
ENSMUSG00000014496	-1.12351	0.614071
ENSMUSG00000014498	-1.0252	0.959748
ENSMUSG00000014503	1.12018	0.217803
ENSMUSG00000014504	1.00326	1
ENSMUSG00000014529	1
ENSMUSG00000014542	1
ENSMUSG00000014543	1
ENSMUSG00000014547	-1.06317	0.546997
ENSMUSG00000014550	1.02001	0.970735
ENSMUSG00000014551	-1.00589	1
ENSMUSG00000014554	-1.03343	0.782884
ENSMUSG00000014592	-1.02023	0.805869
ENSMUSG00000014599	1.10889	0.713689
ENSMUSG00000014601	-1.02435	0.944186
ENSMUSG00000014602	2.03632	7.77839e-05
ENSMUSG00000014603	-1.50793	0.00296425
ENSMUSG00000014606	1.0123	1
ENSMUSG00000014609	-1.03962	0.698113
ENSMUSG00000014633	-1.04668	0.698113
ENSMUSG00000014668	1.04514	0.819817
ENSMUSG00000014686	1
ENSMUSG00000014704	1.08593	0.509007
ENSMUSG00000014725	-1.02455	0.949679
ENSMUSG00000014747	-1.125	0.197132
ENSMUSG00000014748	-1.02682	0.955101
ENSMUSG00000014763	1.01674	0.977858
ENSMUSG00000014767	1.02552	0.954498
ENSMUSG00000014769	-1.00217	1
ENSMUSG00000014771	1
ENSMUSG00000014773	1.0189	0.982838
ENSMUSG00000014776	-1.10239	0.36474
ENSMUSG00000014778	1.05248	0.634662
ENSMUSG00000014782	-1.00934	0.993993
ENSMUSG00000014786	1.03804	0.724838
ENSMUSG00000014791	1.07439	0.608497
ENSMUSG00000014813	1.11657	0.662841
ENSMUSG00000014837	-1.04965	0.608497
ENSMUSG00000014846	-1.16929	0.286002
ENSMUSG00000014850	-1.15739	0.476737
ENSMUSG00000014852	-1.04331	0.792917
ENSMUSG00000014856	1.07586	0.604782
ENSMUSG00000014859	-1.01371	0.99728
ENSMUSG00000014867	1.07	0.81399
ENSMUSG00000014873	1.06635	0.698113
ENSMUSG00000014905	1.08378	0.678186
ENSMUSG00000014907	1.01983	0.943391
ENSMUSG00000014932	-1.00709	1
ENSMUSG00000014956	1.07424	0.828564
ENSMUSG00000014959	-1.0402	0.887324
ENSMUSG00000014980	-1.03011	0.898763
ENSMUSG00000015001	-1.05355	0.698113
ENSMUSG00000015002	-1.00652	1
ENSMUSG00000015013	-1.06364	0.70099
ENSMUSG00000015016	-1.01184	0.971528
ENSMUSG00000015023	-1.02734	0.934007
ENSMUSG00000015027	-1.07152	0.515309
ENSMUSG00000015053	1.11139	0.267149
ENSMUSG00000015083	1.061	0.644981
ENSMUSG00000015085	-1.14917	0.608497
ENSMUSG00000015087	-1.03547	0.889126
ENSMUSG00000015090	-1.02489	0.975677
ENSMUSG00000015092	1.10876	0.335753
ENSMUSG00000015093	-1.06358	0.699635
ENSMUSG00000015094	-1.07498	0.608497
ENSMUSG00000015095	1.02227	0.913439
ENSMUSG00000015112	1.18532	0.374471
ENSMUSG00000015120	1.07816	0.783311
ENSMUSG00000015126	1.01254	0.949693
ENSMUSG00000015127	1.01588	0.813486
ENSMUSG00000015133	1.15847	0.413752
ENSMUSG00000015134	1.27988	0.00131588
ENSMUSG00000015143	1.46654	0.103174
ENSMUSG00000015149	1.05815	0.654371
ENSMUSG00000015165	1.03509	0.952208
ENSMUSG00000015176	1.04039	0.917928
ENSMUSG00000015189	1.18178	0.361352
ENSMUSG00000015202	1.08369	0.389746
ENSMUSG00000015214	-1.12226	0.579642
ENSMUSG00000015217	1.11872	0.608497
ENSMUSG00000015222	1.42774	0.020354
ENSMUSG00000015224	1.20464	0.544839
ENSMUSG00000015242	1
ENSMUSG00000015243	-1.04673	0.698113
ENSMUSG00000015247	1.04029	0.860028
ENSMUSG00000015289	-1.05142	0.797105
ENSMUSG00000015290	-1.09938	0.62475
ENSMUSG00000015291	-1.05677	0.861138
ENSMUSG00000015305	-1.19226	0.148623
ENSMUSG00000015312	-1.11834	0.380217
ENSMUSG00000015314	-1.0695	0.744869
ENSMUSG00000015316	1.11767	0.631766
ENSMUSG00000015335	1.11402	0.508516
ENSMUSG00000015337	1.12431	0.745842
ENSMUSG00000015340	-1	1
ENSMUSG00000015341	1.02344	0.964996
ENSMUSG00000015342	1.06292	0.533634
ENSMUSG00000015354	1.04088	0.839421
ENSMUSG00000015355	1
ENSMUSG00000015357	-1.11356	0.608497
ENSMUSG00000015363	1.06256	0.684914
ENSMUSG00000015365	-1.04427	0.801444
ENSMUSG00000015377	1.03494	0.731295
ENSMUSG00000015396	-1.42016	0.0311945
ENSMUSG00000015401	1
ENSMUSG00000015405	-1	1
ENSMUSG00000015437	-1.03962	0.698113
ENSMUSG00000015441	1
ENSMUSG00000015443	1
ENSMUSG00000015451	-1.176	0.224522
ENSMUSG00000015452	-1.20437	0.332859
ENSMUSG00000015461	-1.02536	0.895589
ENSMUSG00000015467	1.09485	0.845618
ENSMUSG00000015468	-1.14568	0.64221
ENSMUSG00000015474	-1.1356	0.297399
ENSMUSG00000015476	1.03982	0.883258
ENSMUSG00000015478	-1.01314	0.936996
ENSMUSG00000015484	-1.04427	0.698113
ENSMUSG00000015488	-1.00666	1
ENSMUSG00000015501	-1.07909	0.608497
ENSMUSG00000015519	1
ENSMUSG00000015522	-1.05171	0.827714
ENSMUSG00000015533	1.18753	0.216834
ENSMUSG00000015536	-1.15282	0.534652
ENSMUSG00000015542	1.04678	0.499573
ENSMUSG00000015568	1.85699	0.000248898
ENSMUSG00000015575	-1.04304	0.896902
ENSMUSG00000015579	1.01394	1
ENSMUSG00000015597	-1.02021	0.976093
ENSMUSG00000015599	-1.3364	0.09859
ENSMUSG00000015605	1.24686	0.044141
ENSMUSG00000015619	1.09099	0.327126
ENSMUSG00000015627	-1.0895	0.53237
ENSMUSG00000015647	1.37498	0.0374391
ENSMUSG00000015652	-1.00036	1
ENSMUSG00000015653	-1.00352	1
ENSMUSG00000015656	-1.02974	0.981456
ENSMUSG00000015659	1.19835	0.0450452
ENSMUSG00000015665	1
ENSMUSG00000015668	1.05242	0.830868
ENSMUSG00000015671	-1.07639	0.819223
ENSMUSG00000015672	-1.09242	0.609589
ENSMUSG00000015697	-1.00816	1
ENSMUSG00000015702	1.11067	0.308488
ENSMUSG00000015709	1.16708	0.340674
ENSMUSG00000015711	-1.047	0.819995
ENSMUSG00000015714	-1.06084	0.829461
ENSMUSG00000015721	-1.227	0.29548
ENSMUSG00000015733	1.12317	0.698113
ENSMUSG00000015745	1.34341	0.00402971
ENSMUSG00000015747	-1.02441	0.946232
ENSMUSG00000015748	1.01383	0.994172
ENSMUSG00000015749	-1.06926	0.835532
ENSMUSG00000015750	-1.01025	0.988519
ENSMUSG00000015755	1.10459	0.698113
ENSMUSG00000015757	-1.04739	0.843605
ENSMUSG00000015759	-1.12477	0.608497
ENSMUSG00000015766	1.00207	1
ENSMUSG00000015776	1.03639	0.86797
ENSMUSG00000015787	1
ENSMUSG00000015790	1.05374	0.694887
ENSMUSG00000015804	1.06052	0.737214
ENSMUSG00000015806	-1.05367	0.698113
ENSMUSG00000015812	-1.14826	0.385303
ENSMUSG00000015829	-1.00532	1
ENSMUSG00000015837	1.1953	0.439945
ENSMUSG00000015839	-1.09588	0.633632
ENSMUSG00000015843	-1.08565	0.53237
ENSMUSG00000015846	1.18766	0.0740102
ENSMUSG00000015850	1.00773	0.995216
ENSMUSG00000015852	1
ENSMUSG00000015854	1
ENSMUSG00000015869	-1.0255	0.934761
ENSMUSG00000015879	1.0481	0.76331
ENSMUSG00000015880	1.00629	1
ENSMUSG00000015882	1.10371	0.608497
ENSMUSG00000015889	-1.04085	0.914914
ENSMUSG00000015890	1.02949	0.93894
ENSMUSG00000015932	1.30102	0.31609
ENSMUSG00000015937	-1.16149	0.565559
ENSMUSG00000015942	1.09466	0.145247
ENSMUSG00000015943	1.05448	0.890343
ENSMUSG00000015944	-1.00736	1
ENSMUSG00000015947	1.05946	0.608497
ENSMUSG00000015950	1.13523	0.608497
ENSMUSG00000015957	-1.28241	0.276523
ENSMUSG00000015961	-1.02254	0.980732
ENSMUSG00000015962	-1.04279	0.952086
ENSMUSG00000015966	1.18438	0.337583
ENSMUSG00000015968	-1.08465	0.53237
ENSMUSG00000015970	1
ENSMUSG00000015971	-1.13275	0.443914
ENSMUSG00000015980	-1.05825	0.608497
ENSMUSG00000015981	-1.59162	0.00186724
ENSMUSG00000015994	-1.05049	0.870427
ENSMUSG00000016018	-1.10664	0.697178
ENSMUSG00000016024	-1.05114	0.698113
ENSMUSG00000016028	-1.18842	0.0833717
ENSMUSG00000016087	-2.06615	0.00155942
ENSMUSG00000016128	1.06151	0.717035
ENSMUSG00000016150	1.13264	0.568305
ENSMUSG00000016179	1.05946	0.69934
ENSMUSG00000016181	1.00647	1
ENSMUSG00000016194	1
ENSMUSG00000016200	-3.05609	0.000207005
ENSMUSG00000016206	1.25611	0.00970814
ENSMUSG00000016239	1.31317	0.00154029
ENSMUSG00000016252	1.01022	0.98317
ENSMUSG00000016253	-1.07557	0.608497
ENSMUSG00000016255	1
ENSMUSG00000016256	-1.13293	0.378591
ENSMUSG00000016257	-1.05096	0.821016
ENSMUSG00000016262	1.19352	0.413631
ENSMUSG00000016283	-1.07554	0.793034
ENSMUSG00000016308	-1.03657	0.903449
ENSMUSG00000016319	1.03235	0.949679
ENSMUSG00000016327	1.05946	0.608497
ENSMUSG00000016344	1.00653	0.981215
ENSMUSG00000016346	1.13915	0.53237
ENSMUSG00000016349	-1.18845	0.219185
ENSMUSG00000016356	1.02541	0.908007
ENSMUSG00000016382	1.35392	0.210876
ENSMUSG00000016386	1.01101	0.963565
ENSMUSG00000016409	-1.05197	0.80417
ENSMUSG00000016427	1.07663	0.63331
ENSMUSG00000016458	-1.18579	0.481516
ENSMUSG00000016477	1.00701	1
ENSMUSG00000016481	-1.0086	1
ENSMUSG00000016487	1.1181	0.698113
ENSMUSG00000016493	-1.03565	0.932571
ENSMUSG00000016494	-2.12392	0.00112748
ENSMUSG00000016495	-1.00048	1
ENSMUSG00000016496	-1.09237	0.375669
ENSMUSG00000016498	1.05946	0.608497
ENSMUSG00000016503	1.05017	0.45646
ENSMUSG00000016510	-1.02889	0.85943
ENSMUSG00000016520	1.19198	0.0202447
ENSMUSG00000016524	1.05946	0.69934
ENSMUSG00000016526	-1.12193	0.284564
ENSMUSG00000016528	1.10314	0.668751
ENSMUSG00000016529	1
ENSMUSG00000016534	1.20687	0.566497
ENSMUSG00000016541	1.01046	1
ENSMUSG00000016552	-1.30783	0.00452871
ENSMUSG00000016554	1.0361	0.930203
ENSMUSG00000016559	-1.00339	1
ENSMUSG00000016619	1.03153	0.951098
ENSMUSG00000016624	1.06874	0.698113
ENSMUSG00000016626	1
ENSMUSG00000016637	1.01958	0.923181
ENSMUSG00000016664	1.04794	0.85782
ENSMUSG00000016756	1.14081	0.610059
ENSMUSG00000016757	1.14516	0.47517
ENSMUSG00000016758	1.766	0.0276063
ENSMUSG00000016763	-1.5297	0.0441844
ENSMUSG00000016831	-1.21421	0.291045
ENSMUSG00000016833	-1.0323	0.911642
ENSMUSG00000016918	1.95374	0.0010327
ENSMUSG00000016921	-1.09923	0.738124
ENSMUSG00000016933	1.06551	0.75532
ENSMUSG00000016940	1.09305	0.173615
ENSMUSG00000016942	-1.29088	0.102003
ENSMUSG00000016946	1.16904	0.436401
ENSMUSG00000016982	1.0553	0.812256
ENSMUSG00000016984	-1.05889	0.698113
ENSMUSG00000016995	-1.05355	0.745625
ENSMUSG00000016998	1
ENSMUSG00000017000	1
ENSMUSG00000017002	-1.06433	0.860854
ENSMUSG00000017003	1
ENSMUSG00000017004	1
ENSMUSG00000017007	-1.08465	0.53237
ENSMUSG00000017009	-1.04016	0.881084
ENSMUSG00000017049	1
ENSMUSG00000017057	1.00651	1
ENSMUSG00000017064	1
ENSMUSG00000017119	-1.02924	0.958303
ENSMUSG00000017132	-1.0846	0.369729
ENSMUSG00000017144	1.00416	1
ENSMUSG00000017146	-1.0548	0.860993
ENSMUSG00000017165	1.09587	0.608497
ENSMUSG00000017167	1.09183	0.263945
ENSMUSG00000017176	-1.02893	0.921491
ENSMUSG00000017188	1.0774	0.628393
ENSMUSG00000017195	-1.20325	0.236724
ENSMUSG00000017204	-1.07172	0.807743
ENSMUSG00000017210	1.05733	0.747974
ENSMUSG00000017211	-1.04427	0.698113
ENSMUSG00000017221	1.02899	0.933032
ENSMUSG00000017264	-1.0068	1
ENSMUSG00000017286	-1.06112	0.762977
ENSMUSG00000017288	-1.02696	0.942002
ENSMUSG00000017291	1.03391	0.957301
ENSMUSG00000017299	-1.10035	0.371853
ENSMUSG00000017300	-1.05355	0.769746
ENSMUSG00000017307	-1.14361	0.115311
ENSMUSG00000017309	-1.03962	0.887322
ENSMUSG00000017310	1
ENSMUSG00000017311	1
ENSMUSG00000017314	-1.07323	0.472094
ENSMUSG00000017316	1
ENSMUSG00000017344	-1.04331	0.792917
ENSMUSG00000017376	1.0282	0.940278
ENSMUSG00000017386	1.18375	0.201035
ENSMUSG00000017390	-1.09971	0.608497
ENSMUSG00000017400	1.09369	0.258651
ENSMUSG00000017404	1.05099	0.872816
ENSMUSG00000017405	1.04271	0.698113
ENSMUSG00000017412	1.15239	0.24019
ENSMUSG00000017417	-1.16231	0.576169
ENSMUSG00000017418	-1.00029	1
ENSMUSG00000017421	1.02427	0.984782
ENSMUSG00000017428	-1.00466	1
ENSMUSG00000017446	1.14489	0.278289
ENSMUSG00000017453	1.17814	0.486217
ENSMUSG00000017466	1.10269	0.786423
ENSMUSG00000017478	1.01908	0.962046
ENSMUSG00000017485	-1.08341	0.777176
ENSMUSG00000017491	-1.06279	0.480459
ENSMUSG00000017493	1.16996	0.0100466
ENSMUSG00000017499	-1.05426	0.827846
ENSMUSG00000017548	-1.02705	0.972981
ENSMUSG00000017550	-1.05975	0.834622
ENSMUSG00000017561	-1.00621	1
ENSMUSG00000017588	1
ENSMUSG00000017607	-1.14382	0.562882
ENSMUSG00000017615	1.0148	1
ENSMUSG00000017631	1.07842	0.745714
ENSMUSG00000017639	-1.37045	0.0147365
ENSMUSG00000017652	-1.33136	0.0780147
ENSMUSG00000017664	1.05182	0.508516
ENSMUSG00000017667	-1.01359	0.972143
ENSMUSG00000017670	-1.02451	0.93148
ENSMUSG00000017677	1.01392	1
ENSMUSG00000017679	-1.11152	0.608497
ENSMUSG00000017686	-1.03502	0.938183
ENSMUSG00000017688	1
ENSMUSG00000017692	-1.12461	0.291122
ENSMUSG00000017697	-1.30611	0.026297
ENSMUSG00000017707	-1.09624	0.698113
ENSMUSG00000017713	-1.00474	1
ENSMUSG00000017715	1.08627	0.608497
ENSMUSG00000017716	-1.05328	0.856858
ENSMUSG00000017718	1.17294	0.129583
ENSMUSG00000017720	-1.12006	0.678985
ENSMUSG00000017721	-1.03259	0.872815
ENSMUSG00000017723	1.03339	0.971315
ENSMUSG00000017724	-1.17577	0.215991
ENSMUSG00000017733	1
ENSMUSG00000017734	1.01322	1
ENSMUSG00000017737	-1.27901	0.0684335
ENSMUSG00000017740	-1.34694	0.00588445
ENSMUSG00000017747	-1.01631	0.945922
ENSMUSG00000017754	1.10368	0.0804581
ENSMUSG00000017756	1.01402	0.984094
ENSMUSG00000017760	1.14826	0.482403
ENSMUSG00000017764	-1.12046	0.0821383
ENSMUSG00000017765	1.04369	0.707312
ENSMUSG00000017767	1.01549	0.984826
ENSMUSG00000017774	1.02896	0.961861
ENSMUSG00000017776	1.0492	0.907921
ENSMUSG00000017778	1.02241	0.90405
ENSMUSG00000017781	1.02771	0.97187
ENSMUSG00000017801	1.01276	0.993466
ENSMUSG00000017802	1.03351	0.905575
ENSMUSG00000017817	3.86597	7.1721e-05
ENSMUSG00000017830	-1.168	0.0926675
ENSMUSG00000017831	1.07397	0.759039
ENSMUSG00000017832	-1.16428	0.458935
ENSMUSG00000017837	1.06642	0.472313
ENSMUSG00000017843	1.07986	0.718265
ENSMUSG00000017858	-1.09863	0.608497
ENSMUSG00000017861	-1.06686	0.661641
ENSMUSG00000017868	-1.04828	0.873548
ENSMUSG00000017897	-1.20522	0.250478
ENSMUSG00000017922	1
ENSMUSG00000017929	1.03598	0.736446
ENSMUSG00000017943	-1.41141	0.0295128
ENSMUSG00000017950	1
ENSMUSG00000017969	1.06257	0.698113
ENSMUSG00000017978	-1.06353	0.698113
ENSMUSG00000017999	-1.0356	0.86448
ENSMUSG00000018001	1.02569	0.941804
ENSMUSG00000018008	-1.21664	0.562882
ENSMUSG00000018012	1.71474	0.000759427
ENSMUSG00000018040	-1.02868	0.911885
ENSMUSG00000018042	1.102	0.698113
ENSMUSG00000018068	-1.00878	1
ENSMUSG00000018076	1.18638	0.274595
ENSMUSG00000018102	-1.43882	0.0208175
ENSMUSG00000018126	-1.28671	0.304091
ENSMUSG00000018143	-1.00146	1
ENSMUSG00000018160	1.02613	0.956027
ENSMUSG00000018166	-1.3915	0.000658313
ENSMUSG00000018167	1.02853	0.883258
ENSMUSG00000018168	-1.03962	0.698113
ENSMUSG00000018169	1.03042	0.972981
ENSMUSG00000018171	1.26815	0.294287
ENSMUSG00000018189	1.00556	1
ENSMUSG00000018196	1.03011	0.887322
ENSMUSG00000018199	-1.08797	0.726686
ENSMUSG00000018209	-1.08661	0.698113
ENSMUSG00000018211	1
ENSMUSG00000018217	1.01197	1
ENSMUSG00000018238	-1.17335	0.353239
ENSMUSG00000018239	-1.14995	0.23935
ENSMUSG00000018259	1
ENSMUSG00000018263	1.05038	0.87753
ENSMUSG00000018286	-1.04597	0.876279
ENSMUSG00000018287	1.02886	0.905696
ENSMUSG00000018293	1.13927	0.632747
ENSMUSG00000018322	-1.08327	0.608497
ENSMUSG00000018326	-1.06147	0.872693
ENSMUSG00000018334	1.12485	0.378523
ENSMUSG00000018339	-1.1595	0.638899
ENSMUSG00000018340	1.16467	0.608497
ENSMUSG00000018341	-1.51778	0.0192125
ENSMUSG00000018347	-1.12944	0.442421
ENSMUSG00000018362	-1.01597	1
ENSMUSG00000018363	1.00817	1
ENSMUSG00000018372	1.01328	0.969704
ENSMUSG00000018377	1.02843	0.951749
ENSMUSG00000018378	1.1064	0.356404
ENSMUSG00000018379	-1.00017	1
ENSMUSG00000018381	1.13264	0.217803
ENSMUSG00000018387	-1.24504	0.0047953
ENSMUSG00000018395	-1.10231	0.644514
ENSMUSG00000018398	-1.09577	0.698113
ENSMUSG00000018401	1.01994	0.984094
ENSMUSG00000018405	1.025	0.818469
ENSMUSG00000018411	-1.45536	0.113935
ENSMUSG00000018412	1.02182	0.967438
ENSMUSG00000018415	-1.10975	0.608497
ENSMUSG00000018417	1.17035	0.431223
ENSMUSG00000018425	1.0754	0.745625
ENSMUSG00000018427	1.03428	0.390587
ENSMUSG00000018428	1.08968	0.665212
ENSMUSG00000018433	-1.05038	0.871243
ENSMUSG00000018442	1.01504	0.987819
ENSMUSG00000018446	1.00676	1
ENSMUSG00000018449	1.01492	0.981742
ENSMUSG00000018451	1.06748	0.698113
ENSMUSG00000018459	1.02374	0.93894
ENSMUSG00000018470	-1.21055	0.0261417
ENSMUSG00000018474	-1.00826	1
ENSMUSG00000018476	1.13263	0.145051
ENSMUSG00000018479	1.03425	0.981308
ENSMUSG00000018481	-1.00287	1
ENSMUSG00000018486	1
ENSMUSG00000018500	1.29433	0.0489544
ENSMUSG00000018501	-1.08479	0.773508
ENSMUSG00000018507	1.31481	0.00101124
ENSMUSG00000018509	-1.33925	0.00279769
ENSMUSG00000018537	1.05055	0.612787
ENSMUSG00000018541	-1.03399	0.834622
ENSMUSG00000018543	1.05881	0.917953
ENSMUSG00000018547	-1.04111	0.894559
ENSMUSG00000018548	1.05749	0.850478
ENSMUSG00000018554	-1.25563	0.436278
ENSMUSG00000018559	1.06889	0.75198
ENSMUSG00000018565	1.00131	1
ENSMUSG00000018566	-1.06841	0.659081
ENSMUSG00000018567	1.16804	0.608497
ENSMUSG00000018569	-1.08465	0.702992
ENSMUSG00000018570	1.05491	0.790294
ENSMUSG00000018572	1.18602	0.24918
ENSMUSG00000018574	-1.06076	0.770017
ENSMUSG00000018581	1.1162	0.662474
ENSMUSG00000018583	-1.03166	0.959493
ENSMUSG00000018585	-1.09238	0.608497
ENSMUSG00000018589	-1	1
ENSMUSG00000018593	1.01215	1
ENSMUSG00000018595	-1.1704	0.515418
ENSMUSG00000018599	1.01373	0.925076
ENSMUSG00000018604	-1.31243	0.19933
ENSMUSG00000018620	1
ENSMUSG00000018623	1
ENSMUSG00000018634	-1.03962	0.698113
ENSMUSG00000018648	-1.16576	0.148772
ENSMUSG00000018651	1.00684	1
ENSMUSG00000018654	-1.08565	0.625497
ENSMUSG00000018656	-1.05355	0.84031
ENSMUSG00000018659	-1.13939	0.337411
ENSMUSG00000018661	1.01607	0.956149
ENSMUSG00000018666	1.00807	1
ENSMUSG00000018669	1.04329	0.775673
ENSMUSG00000018672	1.07874	0.608497
ENSMUSG00000018677	1.10715	0.541736
ENSMUSG00000018678	1.02993	0.701812
ENSMUSG00000018697	1.05946	0.769272
ENSMUSG00000018698	-1.64358	0.0060415
ENSMUSG00000018707	1.13723	0.639077
ENSMUSG00000018727	1.07551	0.698113
ENSMUSG00000018733	1.03881	0.700181
ENSMUSG00000018736	1.02255	0.958303
ENSMUSG00000018740	-1.1017	0.608497
ENSMUSG00000018750	-1.16937	0.115686
ENSMUSG00000018752	-1.14008	0.527385
ENSMUSG00000018761	1.00923	1
ENSMUSG00000018765	-1.00416	1
ENSMUSG00000018770	-1.0751	0.770959
ENSMUSG00000018774	1.08542	0.675418
ENSMUSG00000018776	-1.02907	0.982838
[truncated: 44,606 more rows]
