# Supplementary material for: Nuclear actin-dependent Meg3 expression suppresses metabolic genes by affecting the chromatin architecture at sites of elevated H3K27 acetylation levels
Source: Nucleic Acids Res. 2025 Apr 14;53(7):gkaf280. doi: 10.1093/nar/gkaf280 (PMC11995268; doi:10.1093/nar/gkaf280)
Supplement: gkaf280_Supplemental_Files [file gkaf280_supplemental_files.zip › Supplementary table 4.xlsx]

## Sheet: oligos 
Supplementary Table 3
Biotinilated oligos probes used in the ChIRP experiemnts
Meg3-1	AGCCAGGTAAGAGATTCTTC	BiotinTEG
Meg3-2	AGTTGCTCTGTATGGTAGTG	BiotinTEG
Meg3-3	GCACTGGTTCAAGGTTTGAA	BiotinTEG
Meg3-4	CTAGCAGATGAACACGAGCA	BiotinTEG
Meg3-5	TGAGAGGTTCCCAAAGGGAC	BiotinTEG
Meg3-6	AAGGGACATCTCCGAGAAGG	BiotinTEG
Meg3-7	TTGAGACACATGAGCCATGA	BiotinTEG
Meg3-8	CAATCTCATGAGTGAGTCCG	BiotinTEG
Meg3-9	GGGGAAATTGGAGGTGAGGA	BiotinTEG
Meg3-10	GTGGAACCTGAGCACAACAG	BiotinTEG
Meg3-11	AACGTGTTGTGCGTGAAGTC	BiotinTEG
Meg3-12	GCTTCCAATCGATTTACAGT	BiotinTEG
Meg3-13	AAGACAGAAAACCTGCCCAT	BiotinTEG
Meg3-14	CGGAACAAGAGTCCATTTGT	BiotinTEG
Meg3-15	CTCTGGGCTCTAGTGAATGG	BiotinTEG
Meg3-16	ATGTTCTTTTACCACCAGAT	BiotinTEG
Sequences of oligonucleotide primers used in ChIP-qPCR experiments
Meg3/GTL2 -F1	TCCTCACCTCCAATTTCCCCT
Meg3/GTL2-R1	GAGCGAGAGCCGTTCGATG
Hs3st3b1-F	GCGGGCATTGCTGGAGTTCCTG
Hs3st3b1-R	GGGTTCTGGGCATCAAGTCTCGGTAC
PLD5-2-F	AGCGGTGGACATCATGGGA
PLD5-2-R	AAGAGCGGTAAGTGAAACGGG
Malat1-F1	GCCTTTTGTCACCTCACT
Malat1-R1	CAAACTCACTGCAAGGTCTC
