# Supplementary material for: Nuclear actin-dependent Meg3 expression suppresses metabolic genes by affecting the chromatin architecture at sites of elevated H3K27 acetylation levels
Source: Nucleic Acids Res. 2025 Apr 14;53(7):gkaf280. doi: 10.1093/nar/gkaf280 (PMC11995268; doi:10.1093/nar/gkaf280)
Supplement: gkaf280_Supplemental_Files [file gkaf280_supplemental_files.zip › Supplementary table 5.xlsx]

## Sheet: WT-ChIRPseq Meg
Supplementary Table 5
Annotated Meg3 ChIRP-seq peaks. Annotated peaks from the Meg3 ChIRP-seq in WT MEFs
seqnames	start	end	width	strand	V4	V5	annotation	geneChr	geneStart	geneEnd	geneLength	geneStrand	geneId	transcriptId	distanceToTSS	ENSEMBL	SYMBOL	GENENAME
chr1	3138982	3139134	153	*	NA_peak_2	26	Distal Intergenic	1	3214482	3671498	457017	2	497097	ENSMUST00000070533.4	532364	ENSMUSG00000051951	Xkr4	X-linked Kx blood group related 4
chr1	4020023	4020192	170	*	NA_peak_12	23	Intron (ENSMUST00000208660.1/19888, intron 27 of 29)	1	4344146	4360314	16169	2	19888	ENSMUST00000027032.5	340122	ENSMUSG00000025900	Rp1	retinitis pigmentosa 1 (human)
chr1	4493413	4493743	331	*	NA_peak_17	19	Promoter (<=1kb)	1	4492465	4493735	1271	2	20671	ENSMUST00000191939.1	0	ENSMUSG00000025902	Sox17	SRY (sex determining region Y)-box 17
chr1	4559853	4560187	335	*	NA_peak_18	23	Distal Intergenic	1	4491390	4497354	5965	2	20671	ENSMUST00000192650.5	-62499	ENSMUSG00000025902	Sox17	SRY (sex determining region Y)-box 17
chr1	11781528	11781722	195	*	NA_peak_109	21	Intron (ENSMUST00000048613.13/320492, intron 8 of 13)	1	11579306	11596631	17326	1	320492	ENSMUST00000191437.1	202222	ENSMUSG00000057715	A830018L16Rik	RIKEN cDNA A830018L16 gene
chr1	14088301	14088609	309	*	NA_peak_135	23	Distal Intergenic	1	14207926	14231492	23567	2	14048	ENSMUST00000189526.1	142883	ENSMUSG00000025932	Eya1	EYA transcriptional coactivator and phosphatase 1
chr1	15082335	15082521	187	*	NA_peak_149	13	Distal Intergenic	1	14872648	14918862	46215	2	277328	ENSMUST00000041447.4	-163473	ENSMUSG00000032769	Trpa1	transient receptor potential cation channel, subfamily A, member 1
chr1	17384061	17384529	469	*	NA_peak_180	21	Distal Intergenic	1	17601901	17630939	29039	1	94227	ENSMUST00000088476.3	-217372	ENSMUSG00000067780	Pi15	peptidase inhibitor 15
chr1	18451231	18451416	186	*	NA_peak_195	13	Distal Intergenic	1	18250980	18265138	14159	2	77673	ENSMUST00000088463.1	-186093	ENSMUSG00000067773	Defb41	defensin beta 41
chr1	19129976	19130334	359	*	NA_peak_203	40	Intron (ENSMUST00000037294.7/226896, intron 5 of 7)	1	19107181	19148367	41187	1	226896	ENSMUST00000149505.1	22795	ENSMUSG00000042596	Tfap2d	transcription factor AP-2, delta
chr1	21200023	21200680	658	*	NA_peak_228	36	Distal Intergenic	1	21218575	21230167	11593	1	75712	ENSMUST00000027065.11	-17895	ENSMUSG00000025933	Tmem14a	transmembrane protein 14A
chr1	21999141	21999332	192	*	NA_peak_234	21	Distal Intergenic	1	21398408	21961942	563535	2	226922	ENSMUST00000115300.7	-37199	ENSMUSG00000028033	Kcnq5	potassium voltage-gated channel, subfamily Q, member 5
chr1	22162984	22163021	38	*	NA_peak_237	24	Distal Intergenic	1	22286915	22315805	28891	2	116837	ENSMUST00000164877.7	152784	ENSMUSG00000041670	Rims1	regulating synaptic membrane exocytosis 1
chr1	24611608	24616109	4502	*	NA_peak_263	1007	Exon (ENSMUST00000187714.1/ENSMUST00000187714.1, exon 1 of 1)	1	24263994	24587472	323479	2	12823	ENSMUST00000115244.8	-24136	ENSMUSG00000026141	Col19a1	collagen, type XIX, alpha 1
chr1	27755730	27756058	329	*	NA_peak_283	51	Distal Intergenic	1	27884046	27902396	18351	1	433281	ENSMUST00000185409.1	-127988	ENSMUSG00000101514	Gm5524	predicted gene 5524
chr1	28188681	28188967	287	*	NA_peak_286	49	Distal Intergenic	1	27884046	27902396	18351	1	433281	ENSMUST00000185409.1	304635	ENSMUSG00000101514	Gm5524	predicted gene 5524
chr1	29266041	29266331	291	*	NA_peak_292	17	Distal Intergenic	1	29421488	29421612	125	1	102465174	ENSMUST00000183870.1	-155157	ENSMUSG00000099257	Mir6342	microRNA 6342
chr1	30165242	30165389	148	*	NA_peak_311	31	Distal Intergenic	1	30806205	30809105	2901	2	213109	ENSMUST00000190190.1	643716	ENSMUSG00000048874	Phf3	PHD finger protein 3
chr1	30307072	30307363	292	*	NA_peak_313	27	Distal Intergenic	1	30806205	30809105	2901	2	213109	ENSMUST00000190190.1	501742	ENSMUSG00000048874	Phf3	PHD finger protein 3
chr1	31075433	31075977	545	*	NA_peak_324	33	Intron (ENSMUST00000233331.1/70988, intron 2 of 4)	1	31019188	31096454	77267	2	102634473	ENSMUST00000188605.1	20477	ENSMUSG00000086727	Gm29669	predicted gene 29669
chr1	31699848	31700133	286	*	NA_peak_329	18	Distal Intergenic	1	32172714	32658568	485855	1	170771	ENSMUST00000027226.11	-472581	ENSMUSG00000026058	Khdrbs2	KH domain containing, RNA binding, signal transduction associated 2
chr1	32067153	32067567	415	*	NA_peak_333	21	Distal Intergenic	1	32172714	32658568	485855	1	170771	ENSMUST00000027226.11	-105147	ENSMUSG00000026058	Khdrbs2	KH domain containing, RNA binding, signal transduction associated 2
chr1	33681650	33681939	290	*	NA_peak_351	49	Distal Intergenic	1	33669843	33670712	870	1	67503	ENSMUST00000191965.1	11807	ENSMUSG00000103746	1700001G17Rik	RIKEN cDNA 1700001G17 gene
chr1	34417766	34418054	289	*	NA_peak_361	20	Exon (ENSMUST00000188254.2/ENSMUST00000188254.2, exon 1 of 1)	1	34433121	34433199	79	2	100628580	ENSMUST00000175111.1	15145	ENSMUSG00000092852	Mir5103	microRNA 5103
chr1	34459657	34460010	354	*	NA_peak_363	36	Promoter (<=1kb)	1	34459765	34473784	14020	1	19253	ENSMUST00000027302.13	0	ENSMUSG00000026126	Ptpn18	protein tyrosine phosphatase, non-receptor type 18
chr1	36521605	36521724	120	*	NA_peak_431	27	Promoter (<=1kb)	1	36520761	36525600	4840	1	94218	ENSMUST00000135100.1	844	ENSMUSG00000001138	Cnnm3	cyclin M3
chr1	41469491	41469829	339	*	NA_peak_514	27	Distal Intergenic	1	41167587	41181252	13666	2	74897	ENSMUST00000194002.1	-288239	ENSMUSG00000104072	4930448I06Rik	RIKEN cDNA 4930448I06 gene
chr1	42335881	42336315	435	*	NA_peak_522	45	Intron (ENSMUST00000190148.1/ENSMUST00000190148.1, intron 1 of 2)	1	42648200	42651679	3480	2	66297	ENSMUST00000176977.7	315364	ENSMUSG00000060424	Pantr1	POU domain, class 3, transcription factor 3 adjacent noncoding transcript 1
chr1	43851272	43851571	300	*	NA_peak_548	16	Distal Intergenic	1	43765007	43827800	62794	2	67883	ENSMUST00000139451.7	-23472	ENSMUSG00000057363	Uxs1	UDP-glucuronate decarboxylase 1
chr1	44102308	44102634	327	*	NA_peak_553	20	Promoter (<=1kb)	1	44086613	44102391	15779	2	75623	ENSMUST00000027215.11	0	ENSMUSG00000026049	Tex30	testis expressed 30
chr1	44284243	44284513	271	*	NA_peak_559	28	Distal Intergenic	1	44204070	44218961	14892	2	403183	ENSMUST00000054801.3	-65282	ENSMUSG00000046828	Mettl21e	methyltransferase like 21E
chr1	44478517	44478649	133	*	NA_peak_565	33	Distal Intergenic	1	44551511	44796838	245328	1	70676	ENSMUST00000074525.9	-72862	ENSMUSG00000056870	Gulp1	GULP, engulfment adaptor PTB domain containing 1
chr1	44491124	44491552	429	*	NA_peak_567	21	Distal Intergenic	1	44551511	44796838	245328	1	70676	ENSMUST00000074525.9	-59959	ENSMUSG00000056870	Gulp1	GULP, engulfment adaptor PTB domain containing 1
chr1	45202372	45202620	249	*	NA_peak_578	28	Distal Intergenic	1	45311538	45325018	13481	1	12825	ENSMUST00000129611.1	-108918	ENSMUSG00000026043	Col3a1	collagen, type III, alpha 1
chr1	47629437	47629641	205	*	NA_peak_619	30	Distal Intergenic	1	47467021	47467125	105	2	102466969	ENSMUST00000183639.1	-162312	ENSMUSG00000098876	Mir6350	microRNA 6350
chr1	49253357	49253597	241	*	NA_peak_629	23	Intron (ENSMUST00000056879.8/442837, intron 1 of 3)	1	49244616	49340443	95828	1	442837	ENSMUST00000188673.6	8741	ENSMUSG00000051616	C230029F24Rik	RIKEN cDNA C230029F24 gene
chr1	52851940	52852239	300	*	NA_peak_668	17	Promoter (<=1kb)	1	52851768	52860143	8376	1	227095	ENSMUST00000161552.1	172	ENSMUSG00000041426	Hibch	3-hydroxyisobutyryl-Coenzyme A hydrolase
chr1	54410529	54410727	199	*	NA_peak_689	55	Intron (ENSMUST00000041638.7/98488, intron 13 of 17)	1	54420149	54424054	3906	2	98488	ENSMUST00000190419.1	13327	ENSMUSG00000041303	Gtf3c3	general transcription factor IIIC, polypeptide 3
chr1	55066121	55066204	84	*	NA_peak_703	20	Intron (ENSMUST00000087617.10/67876, intron 2 of 3)	1	55052770	55072702	19933	1	67876	ENSMUST00000027125.6	13351	ENSMUSG00000025981	Coq10b	coenzyme Q10B
chr1	56138266	56138572	307	*	NA_peak_721	36	Distal Intergenic	1	56019023	56020137	1115	1	69356	ENSMUST00000190280.1	119243	ENSMUSG00000100372	1700003I22Rik	RIKEN cDNA 1700003I22 gene
chr1	58646754	58647075	322	*	NA_peak_752	24	3' UTR	1	58652641	58655831	3191	1	100504501	ENSMUST00000185352.1	-5566	ENSMUSG00000102059	Gm20257	caspase 8 pseudogene
chr1	59955520	59956030	511	*	NA_peak_770	40	Intron (ENSMUST00000036540.11/72750, intron 3 of 7)	1	59970680	59981515	10836	1	72750	ENSMUST00000151630.1	-14650	ENSMUSG00000041040	Fam117b	family with sequence similarity 117, member B
chr1	62295985	62296297	313	*	NA_peak_795	40	Intron (ENSMUST00000075374.9/72823, intron 16 of 22)	1	62131195	62136109	4915	2	105243940	ENSMUST00000127498.2	-159876	ENSMUSG00000085019	Pard3bos2	par-3 family cell polarity regulator beta, opposite strand 2
chr1	64472525	64473043	519	*	NA_peak_838	31	Distal Intergenic	1	64532645	64597695	65051	1	12912	ENSMUST00000185594.6	-59602	ENSMUSG00000025958	Creb1	cAMP responsive element binding protein 1
chr1	64737126	64737454	329	*	NA_peak_841	35	Promoter (<=1kb)	1	64734469	64737749	3281	2	14367	ENSMUST00000116133.3	295	ENSMUSG00000045005	Fzd5	frizzled class receptor 5
chr1	66578659	66578945	287	*	NA_peak_875	24	Intron (ENSMUST00000061620.16/329178, intron 23 of 64)	1	66679699	66696663	16965	1	329178	ENSMUST00000152844.1	-100754	ENSMUSG00000055567	Unc80	unc-80, NALCN activator
chr1	69231728	69232089	362	*	NA_peak_900	17	Distal Intergenic	1	68032186	69108059	1075874	2	13869	ENSMUST00000121473.7	-123669	ENSMUSG00000062209	Erbb4	erb-b2 receptor tyrosine kinase 4
chr1	70982036	70982433	398	*	NA_peak_921	54	Distal Intergenic	1	71027498	71103146	75649	2	12021	ENSMUST00000027393.7	120713	ENSMUSG00000026196	Bard1	BRCA1 associated RING domain 1
chr1	72410588	72410640	53	*	NA_peak_947	16	Distal Intergenic	1	72307427	72394952	87526	1	22596	ENSMUST00000027379.9	103161	ENSMUSG00000026187	Xrcc5	X-ray repair complementing defective repair in Chinese hamster cells 5
chr1	74607329	74607931	603	*	NA_peak_1005	17	Intron (ENSMUST00000087183.10/269209, intron 5 of 26)	1	74603210	74611256	8047	1	269209	ENSMUST00000189830.1	4119	ENSMUSG00000033276	Stk36	serine/threonine kinase 36
chr1	78800500	78800892	393	*	NA_peak_1050	34	Intron (ENSMUST00000189296.1/102636764, intron 3 of 3)	1	78816758	78820028	3271	1	57814	ENSMUST00000057262.7	-15866	ENSMUSG00000047330	Kcne4	potassium voltage-gated channel, Isk-related subfamily, gene 4
chr1	82771028	82771242	215	*	NA_peak_1111	16	Promoter (2-3kb)	1	82757402	82768461	11060	2	66261	ENSMUST00000138787.1	-2567	ENSMUSG00000026149	Tm4sf20	transmembrane 4 L six family member 20
chr1	83937173	83937284	112	*	NA_peak_1125	23	Distal Intergenic	1	84037926	84053253	15328	2	98496	ENSMUST00000175948.1	115969	ENSMUSG00000045658	Pid1	phosphotyrosine interaction domain containing 1
chr1	83984823	83985081	259	*	NA_peak_1127	13	Distal Intergenic	1	84037926	84053253	15328	2	98496	ENSMUST00000175948.1	68172	ENSMUSG00000045658	Pid1	phosphotyrosine interaction domain containing 1
chr1	84265309	84265368	60	*	NA_peak_1128	16	Intron (ENSMUST00000168574.8/98496, intron 1 of 2)	1	84080579	84284423	203845	2	98496	ENSMUST00000176720.1	19055	ENSMUSG00000045658	Pid1	phosphotyrosine interaction domain containing 1
chr1	84379020	84379064	45	*	NA_peak_1132	27	Intron (ENSMUST00000049126.12/227325, intron 12 of 12)	1	84107794	84364180	256387	2	98496	ENSMUST00000175996.7	-14840	ENSMUSG00000045658	Pid1	phosphotyrosine interaction domain containing 1
chr1	84454880	84455038	159	*	NA_peak_1133	36	Intron (ENSMUST00000049126.12/227325, intron 7 of 12)	1	84107794	84364180	256387	2	98496	ENSMUST00000175996.7	-90700	ENSMUSG00000045658	Pid1	phosphotyrosine interaction domain containing 1
chr1	84963918	84964248	331	*	NA_peak_1143	27	Exon (ENSMUST00000097671.1/ENSMUST00000097671.1, exon 1 of 1)	1	84905898	84935134	29237	2	71781	ENSMUST00000027422.6	-28784	ENSMUSG00000026220	Slc16a14	solute carrier family 16 (monocarboxylic acid transporters), member 14
chr1	84965920	84966297	378	*	NA_peak_1144	22	Distal Intergenic	1	84905898	84935134	29237	2	71781	ENSMUST00000027422.6	-30786	ENSMUSG00000026220	Slc16a14	solute carrier family 16 (monocarboxylic acid transporters), member 14
chr1	84974896	84975283	388	*	NA_peak_1146	40	Distal Intergenic	1	84905898	84935134	29237	2	71781	ENSMUST00000027422.6	-39762	ENSMUSG00000026220	Slc16a14	solute carrier family 16 (monocarboxylic acid transporters), member 14
chr1	84983402	84983698	297	*	NA_peak_1148	29	Distal Intergenic	1	84905898	84935134	29237	2	71781	ENSMUST00000027422.6	-48268	ENSMUSG00000026220	Slc16a14	solute carrier family 16 (monocarboxylic acid transporters), member 14
chr1	85027477	85027779	303	*	NA_peak_1155	69	Intron (ENSMUST00000159114.1/ENSMUST00000159114.1, intron 2 of 2)	1	85083069	85109449	26381	2	381287	ENSMUST00000161724.7	81670	ENSMUSG00000089844	A530032D15Rik	RIKEN cDNA A530032D15Rik gene
chr1	85029121	85029492	372	*	NA_peak_1156	56	Intron (ENSMUST00000159114.1/ENSMUST00000159114.1, intron 2 of 2)	1	85083069	85109449	26381	2	381287	ENSMUST00000161724.7	79957	ENSMUSG00000089844	A530032D15Rik	RIKEN cDNA A530032D15Rik gene
chr1	85030389	85030720	332	*	NA_peak_1157	21	Intron (ENSMUST00000159114.1/ENSMUST00000159114.1, intron 2 of 2)	1	85083069	85109449	26381	2	381287	ENSMUST00000161724.7	78729	ENSMUSG00000089844	A530032D15Rik	RIKEN cDNA A530032D15Rik gene
chr1	85039780	85040194	415	*	NA_peak_1159	42	Intron (ENSMUST00000159114.1/ENSMUST00000159114.1, intron 2 of 2)	1	85083069	85109449	26381	2	381287	ENSMUST00000161724.7	69255	ENSMUSG00000089844	A530032D15Rik	RIKEN cDNA A530032D15Rik gene
chr1	85063301	85063618	318	*	NA_peak_1161	21	Intron (ENSMUST00000159114.1/ENSMUST00000159114.1, intron 2 of 2)	1	85083069	85109449	26381	2	381287	ENSMUST00000161724.7	45831	ENSMUSG00000089844	A530032D15Rik	RIKEN cDNA A530032D15Rik gene
chr1	85074896	85075278	383	*	NA_peak_1162	45	Exon (ENSMUST00000186987.1/ENSMUST00000186987.1, exon 3 of 8)	1	85083069	85109449	26381	2	381287	ENSMUST00000161724.7	34171	ENSMUSG00000089844	A530032D15Rik	RIKEN cDNA A530032D15Rik gene
chr1	85075561	85076115	555	*	NA_peak_1163	34	Intron (ENSMUST00000159114.1/ENSMUST00000159114.1, intron 2 of 2)	1	85083069	85109449	26381	2	381287	ENSMUST00000161724.7	33334	ENSMUSG00000089844	A530032D15Rik	RIKEN cDNA A530032D15Rik gene
chr1	85104392	85104618	227	*	NA_peak_1168	44	Intron (ENSMUST00000159114.1/ENSMUST00000159114.1, intron 2 of 2)	1	85083069	85109449	26381	2	381287	ENSMUST00000161724.7	4831	ENSMUSG00000089844	A530032D15Rik	RIKEN cDNA A530032D15Rik gene
chr1	85153294	85154699	1406	*	NA_peak_1173	22	Intron (ENSMUST00000159114.1/ENSMUST00000159114.1, intron 2 of 2)	1	85088407	85109853	21447	2	381287	ENSMUST00000160792.7	-43441	ENSMUSG00000089844	A530032D15Rik	RIKEN cDNA A530032D15Rik gene
chr1	85158663	85159335	673	*	NA_peak_1174	47	Intron (ENSMUST00000159114.1/ENSMUST00000159114.1, intron 2 of 2)	1	85199613	85203171	3559	1	665378	ENSMUST00000160058.7	-40278	ENSMUSG00000079457	Gm7609	predicted pseudogene 7609
chr1	85161165	85161637	473	*	NA_peak_1175	45	Intron (ENSMUST00000160802.7/ENSMUST00000160802.7, intron 2 of 5)	1	85199613	85203171	3559	1	665378	ENSMUST00000160058.7	-37976	ENSMUSG00000079457	Gm7609	predicted pseudogene 7609
chr1	85169582	85169920	339	*	NA_peak_1178	79	Intron (ENSMUST00000160802.7/ENSMUST00000160802.7, intron 5 of 5)	1	85199613	85203171	3559	1	665378	ENSMUST00000160058.7	-29693	ENSMUSG00000079457	Gm7609	predicted pseudogene 7609
chr1	85179343	85179941	599	*	NA_peak_1179	16	Intron (ENSMUST00000162896.1/ENSMUST00000162896.1, intron 5 of 12)	1	85199613	85203171	3559	1	665378	ENSMUST00000160058.7	-19672	ENSMUSG00000079457	Gm7609	predicted pseudogene 7609
chr1	85181576	85182133	558	*	NA_peak_1180	34	Intron (ENSMUST00000162896.1/ENSMUST00000162896.1, intron 6 of 12)	1	85199613	85203171	3559	1	665378	ENSMUST00000160058.7	-17480	ENSMUSG00000079457	Gm7609	predicted pseudogene 7609
chr1	85186213	85186617	405	*	NA_peak_1181	20	Intron (ENSMUST00000162896.1/ENSMUST00000162896.1, intron 8 of 12)	1	85199613	85203171	3559	1	665378	ENSMUST00000160058.7	-12996	ENSMUSG00000079457	Gm7609	predicted pseudogene 7609
chr1	85214335	85214650	316	*	NA_peak_1184	24	Intron (ENSMUST00000159114.1/ENSMUST00000159114.1, intron 2 of 2)	1	85199708	85213786	14079	1	665378	ENSMUST00000113402.3	14627	ENSMUSG00000079457	Gm7609	predicted pseudogene 7609
chr1	85230969	85231672	704	*	NA_peak_1187	32	Intron (ENSMUST00000159114.1/ENSMUST00000159114.1, intron 2 of 2)	1	85241286	85254548	13263	2	620078	ENSMUST00000161685.7	22876	ENSMUSG00000052477	C130026I21Rik	RIKEN cDNA C130026I21 gene
chr1	85251915	85252212	298	*	NA_peak_1191	54	Promoter (2-3kb)	1	85241286	85254548	13263	2	620078	ENSMUST00000161685.7	2336	ENSMUSG00000052477	C130026I21Rik	RIKEN cDNA C130026I21 gene
chr1	85252867	85253279	413	*	NA_peak_1192	27	Promoter (1-2kb)	1	85241286	85254548	13263	2	620078	ENSMUST00000161685.7	1269	ENSMUSG00000052477	C130026I21Rik	RIKEN cDNA C130026I21 gene
chr1	85254864	85255371	508	*	NA_peak_1193	15	Promoter (<=1kb)	1	85241286	85254548	13263	2	620078	ENSMUST00000161685.7	-316	ENSMUSG00000052477	C130026I21Rik	RIKEN cDNA C130026I21 gene
chr1	85257134	85257423	290	*	NA_peak_1194	41	Promoter (2-3kb)	1	85241286	85254548	13263	2	620078	ENSMUST00000161685.7	-2586	ENSMUSG00000052477	C130026I21Rik	RIKEN cDNA C130026I21 gene
chr1	85263844	85264112	269	*	NA_peak_1196	39	Intron (ENSMUST00000161267.7/620078, intron 1 of 2)	1	85245640	85270143	24504	2	620078	ENSMUST00000159582.7	6031	ENSMUSG00000052477	C130026I21Rik	RIKEN cDNA C130026I21 gene
chr1	85269711	85270230	520	*	NA_peak_1197	46	Promoter (<=1kb)	1	85112267	85270178	157912	2	620078	ENSMUST00000161267.7	0	ENSMUSG00000052477	C130026I21Rik	RIKEN cDNA C130026I21 gene
chr1	85285394	85285733	340	*	NA_peak_1199	70	Exon (ENSMUST00000159695.1/ENSMUST00000159695.1, exon 7 of 7)	1	85246670	85270566	23897	2	620078	ENSMUST00000064341.8	-14828	ENSMUSG00000052477	C130026I21Rik	RIKEN cDNA C130026I21 gene
chr1	85296065	85296805	741	*	NA_peak_1200	22	Intron (ENSMUST00000166777.3/ENSMUST00000166777.3, intron 3 of 4)	1	85246670	85270566	23897	2	620078	ENSMUST00000064341.8	-25499	ENSMUSG00000052477	C130026I21Rik	RIKEN cDNA C130026I21 gene
chr1	85298545	85298902	358	*	NA_peak_1201	44	Intron (ENSMUST00000166777.3/ENSMUST00000166777.3, intron 3 of 4)	1	85246670	85270566	23897	2	620078	ENSMUST00000064341.8	-27979	ENSMUSG00000052477	C130026I21Rik	RIKEN cDNA C130026I21 gene
chr1	85300381	85301020	640	*	NA_peak_1202	37	Intron (ENSMUST00000166777.3/ENSMUST00000166777.3, intron 3 of 4)	1	85246670	85270566	23897	2	620078	ENSMUST00000064341.8	-29815	ENSMUSG00000052477	C130026I21Rik	RIKEN cDNA C130026I21 gene
chr1	85301701	85302681	981	*	NA_peak_1203	39	Intron (ENSMUST00000166777.3/ENSMUST00000166777.3, intron 3 of 4)	1	85246670	85270566	23897	2	620078	ENSMUST00000064341.8	-31135	ENSMUSG00000052477	C130026I21Rik	RIKEN cDNA C130026I21 gene
chr1	85304013	85304735	723	*	NA_peak_1204	41	Intron (ENSMUST00000166777.3/ENSMUST00000166777.3, intron 3 of 4)	1	85246670	85270566	23897	2	620078	ENSMUST00000064341.8	-33447	ENSMUSG00000052477	C130026I21Rik	RIKEN cDNA C130026I21 gene
chr1	85308930	85309274	345	*	NA_peak_1205	22	Intron (ENSMUST00000166777.3/ENSMUST00000166777.3, intron 3 of 4)	1	85246670	85270566	23897	2	620078	ENSMUST00000064341.8	-38364	ENSMUSG00000052477	C130026I21Rik	RIKEN cDNA C130026I21 gene
chr1	85335774	85335992	219	*	NA_peak_1212	27	Intron (ENSMUST00000161923.1/ENSMUST00000161923.1, intron 1 of 1)	1	85246670	85270566	23897	2	620078	ENSMUST00000064341.8	-65208	ENSMUSG00000052477	C130026I21Rik	RIKEN cDNA C130026I21 gene
chr1	85338470	85338805	336	*	NA_peak_1213	40	Intron (ENSMUST00000161923.1/ENSMUST00000161923.1, intron 1 of 1)	1	85246670	85270566	23897	2	620078	ENSMUST00000064341.8	-67904	ENSMUSG00000052477	C130026I21Rik	RIKEN cDNA C130026I21 gene
chr1	85448335	85448811	477	*	NA_peak_1214	53	Distal Intergenic	1	85579357	85584278	4922	2	109032	ENSMUST00000186740.1	135467	ENSMUSG00000070034	Sp110	Sp110 nuclear body protein
chr1	85451952	85452513	562	*	NA_peak_1215	17	Distal Intergenic	1	85579357	85584278	4922	2	109032	ENSMUST00000186740.1	131765	ENSMUSG00000070034	Sp110	Sp110 nuclear body protein
chr1	85453622	85454357	736	*	NA_peak_1216	31	Distal Intergenic	1	85579357	85584278	4922	2	109032	ENSMUST00000186740.1	129921	ENSMUSG00000070034	Sp110	Sp110 nuclear body protein
chr1	85455957	85456369	413	*	NA_peak_1217	31	Distal Intergenic	1	85579357	85584278	4922	2	109032	ENSMUST00000186740.1	127909	ENSMUSG00000070034	Sp110	Sp110 nuclear body protein
chr1	85457128	85457573	446	*	NA_peak_1218	52	Distal Intergenic	1	85579357	85584278	4922	2	109032	ENSMUST00000186740.1	126705	ENSMUSG00000070034	Sp110	Sp110 nuclear body protein
chr1	85464635	85465104	470	*	NA_peak_1220	38	Distal Intergenic	1	85579357	85584278	4922	2	109032	ENSMUST00000186740.1	119174	ENSMUSG00000070034	Sp110	Sp110 nuclear body protein
chr1	85481532	85482174	643	*	NA_peak_1224	40	Distal Intergenic	1	85579357	85584278	4922	2	109032	ENSMUST00000186740.1	102104	ENSMUSG00000070034	Sp110	Sp110 nuclear body protein
chr1	85502980	85503247	268	*	NA_peak_1227	53	Exon (ENSMUST00000189121.1/ENSMUST00000189121.1, exon 2 of 9)	1	85579357	85584278	4922	2	109032	ENSMUST00000186740.1	81031	ENSMUSG00000070034	Sp110	Sp110 nuclear body protein
chr1	85556533	85556915	383	*	NA_peak_1234	100	Distal Intergenic	1	85579357	85584278	4922	2	109032	ENSMUST00000186740.1	27363	ENSMUSG00000070034	Sp110	Sp110 nuclear body protein
chr1	85557900	85558359	460	*	NA_peak_1235	34	Distal Intergenic	1	85579357	85584278	4922	2	109032	ENSMUST00000186740.1	25919	ENSMUSG00000070034	Sp110	Sp110 nuclear body protein
chr1	85565385	85565677	293	*	NA_peak_1236	30	Distal Intergenic	1	85579357	85584278	4922	2	109032	ENSMUST00000186740.1	18601	ENSMUSG00000070034	Sp110	Sp110 nuclear body protein
chr1	85566175	85566384	210	*	NA_peak_1237	21	Distal Intergenic	1	85579357	85584278	4922	2	109032	ENSMUST00000186740.1	17894	ENSMUSG00000070034	Sp110	Sp110 nuclear body protein
chr1	85570785	85571086	302	*	NA_peak_1238	47	Distal Intergenic	1	85579357	85584278	4922	2	109032	ENSMUST00000186740.1	13192	ENSMUSG00000070034	Sp110	Sp110 nuclear body protein
chr1	85578563	85579063	501	*	NA_peak_1240	67	Exon (ENSMUST00000128339.7/109032, exon 6 of 7)	1	85579357	85584278	4922	2	109032	ENSMUST00000186740.1	5215	ENSMUSG00000070034	Sp110	Sp110 nuclear body protein
chr1	85584102	85584417	316	*	NA_peak_1241	45	Promoter (<=1kb)	1	85579357	85584278	4922	2	109032	ENSMUST00000186740.1	0	ENSMUSG00000070034	Sp110	Sp110 nuclear body protein
chr1	85608786	85609563	778	*	NA_peak_1245	50	Promoter (1-2kb)	1	85610833	85630539	19707	1	434484	ENSMUST00000162925.1	-1270	ENSMUSG00000070031	Sp140	Sp140 nuclear body protein
chr1	85624909	85625242	334	*	NA_peak_1247	94	Intron (ENSMUST00000080204.10/434484, intron 7 of 16)	1	85632478	85644942	12465	1	434484	ENSMUST00000161497.1	-7236	ENSMUSG00000070031	Sp140	Sp140 nuclear body protein
chr1	85626853	85627711	859	*	NA_peak_1248	129	Intron (ENSMUST00000080204.10/434484, intron 8 of 16)	1	85632478	85644942	12465	1	434484	ENSMUST00000161497.1	-4767	ENSMUSG00000070031	Sp140	Sp140 nuclear body protein
chr1	85653098	85653430	333	*	NA_peak_1251	49	Intron (ENSMUST00000141998.1/20684, intron 1 of 2)	1	85650050	85709998	59949	1	20684	ENSMUST00000066427.10	3048	ENSMUSG00000026222	Sp100	nuclear antigen Sp100
chr1	86778232	86778753	522	*	NA_peak_1279	15	Intron (ENSMUST00000168237.7/208718, intron 5 of 21)	1	86703843	87050092	346250	1	208718	ENSMUST00000065694.7	74389	ENSMUSG00000053333	Dis3l2	DIS3 like 3'-5' exoribonuclease 2
chr1	87776689	87777017	329	*	NA_peak_1303	27	Promoter (1-2kb)	1	87775565	87778958	3394	1	77040	ENSMUST00000139628.1	1124	ENSMUSG00000026289	Atg16l1	autophagy related 16-like 1 (S. cerevisiae)
chr1	88301940	88302067	128	*	NA_peak_1321	22	Promoter (1-2kb)	1	88303283	88388851	85569	1	171382	ENSMUST00000113114.9	-1216	ENSMUSG00000036251	Trpm8	transient receptor potential cation channel, subfamily M, member 8
chr1	89476585	89476850	266	*	NA_peak_1339	16	Intron (ENSMUST00000027521.14/347722, intron 1 of 17)	1	89454874	89890001	435128	1	347722	ENSMUST00000190096.6	21711	ENSMUSG00000055013	Agap1	ArfGAP with GTPase domain, ankyrin repeat and PH domain 1
chr1	91304139	91304282	144	*	NA_peak_1355	20	Promoter (1-2kb)	1	91302797	91309872	7076	1	50880	ENSMUST00000137074.2	1342	ENSMUSG00000026307	Scly	selenocysteine lyase
chr1	91931365	91931500	136	*	NA_peak_1362	16	3' UTR	1	91933203	91934864	1662	2	208727	ENSMUST00000191327.1	3364	ENSMUSG00000026313	Hdac4	histone deacetylase 4
chr1	91982078	91982306	229	*	NA_peak_1363	23	Exon (ENSMUST00000097644.8/208727, exon 12 of 27)	1	91955374	91975501	20128	2	208727	ENSMUST00000187308.1	-6577	ENSMUSG00000026313	Hdac4	histone deacetylase 4
chr1	93814725	93815032	308	*	NA_peak_1390	27	Intron (ENSMUST00000027505.12/66262, intron 5 of 7)	1	93824909	93826458	1550	1	98314	ENSMUST00000187321.1	-9877	ENSMUSG00000073609	D2hgdh	D-2-hydroxyglutarate dehydrogenase
chr1	96192496	96192516	21	*	NA_peak_1406	14	Distal Intergenic	1	95990659	96021758	31100	2	73454	ENSMUST00000190901.1	-170738	ENSMUSG00000100062	1700063A18Rik	RIKEN cDNA 1700063A18 gene
chr1	99265732	99265930	199	*	NA_peak_1424	50	Distal Intergenic	1	99772765	100484849	712085	1	241175	ENSMUST00000086738.9	-506835	ENSMUSG00000067028	Cntnap5b	contactin associated protein-like 5B
chr1	101603403	101603758	356	*	NA_peak_1433	27	Distal Intergenic	1	101155809	101175202	19394	1	100504525	ENSMUST00000187932.1	447594	ENSMUSG00000100684	Gm20268	predicted gene, 20268
chr1	103117523	103117800	278	*	NA_peak_1444	57	Distal Intergenic	1	104768529	104995481	226953	1	23836	ENSMUST00000062528.8	-1650729	ENSMUSG00000050840	Cdh20	cadherin 20
chr1	104222317	104222692	376	*	NA_peak_1450	76	Distal Intergenic	1	104768529	104995481	226953	1	23836	ENSMUST00000062528.8	-545837	ENSMUSG00000050840	Cdh20	cadherin 20
chr1	108353971	108354404	434	*	NA_peak_1476	23	Distal Intergenic	1	107936709	108028337	91629	1	319596	ENSMUST00000189497.1	417262	ENSMUSG00000100457	D830032E09Rik	RIKEN cDNA D830032E09 gene
chr1	108414553	108414645	93	*	NA_peak_1479	39	Distal Intergenic	1	107936709	108028337	91629	1	319596	ENSMUST00000189497.1	477844	ENSMUSG00000100457	D830032E09Rik	RIKEN cDNA D830032E09 gene
chr1	108414955	108415096	142	*	NA_peak_1480	23	Distal Intergenic	1	107936709	108028337	91629	1	319596	ENSMUST00000189497.1	478246	ENSMUSG00000100457	D830032E09Rik	RIKEN cDNA D830032E09 gene
chr1	110177088	110178247	1160	*	NA_peak_1489	93	Distal Intergenic	1	110099295	110138058	38764	1	241201	ENSMUST00000134301.1	77793	ENSMUSG00000026312	Cdh7	cadherin 7, type 2
chr1	112215205	112215494	290	*	NA_peak_1497	45	Distal Intergenic	1	111858706	111864918	6213	2	319901	ENSMUST00000035462.6	-350287	ENSMUSG00000038702	Dsel	dermatan sulfate epimerase-like
chr1	112218710	112219006	297	*	NA_peak_1498	23	Distal Intergenic	1	111858706	111864918	6213	2	319901	ENSMUST00000035462.6	-353792	ENSMUSG00000038702	Dsel	dermatan sulfate epimerase-like
chr1	112844245	112844529	285	*	NA_peak_1500	27	Distal Intergenic	1	111858706	111864918	6213	2	319901	ENSMUST00000035462.6	-979327	ENSMUSG00000038702	Dsel	dermatan sulfate epimerase-like
chr1	112930316	112930697	382	*	NA_peak_1501	15	Distal Intergenic	1	111858706	111864918	6213	2	319901	ENSMUST00000035462.6	-1065398	ENSMUSG00000038702	Dsel	dermatan sulfate epimerase-like
chr1	115799838	115800096	259	*	NA_peak_1518	30	Intron (ENSMUST00000043725.8/636808, intron 1 of 23)	1	115684756	116587323	902568	1	636808	ENSMUST00000043725.8	115082	ENSMUSG00000070695	Cntnap5a	contactin associated protein-like 5A
chr1	115889135	115889496	362	*	NA_peak_1519	15	Intron (ENSMUST00000043725.8/636808, intron 1 of 23)	1	115684756	116587323	902568	1	636808	ENSMUST00000043725.8	204379	ENSMUSG00000070695	Cntnap5a	contactin associated protein-like 5A
chr1	116858567	116858765	199	*	NA_peak_1521	31	Distal Intergenic	1	115684756	116587323	902568	1	636808	ENSMUST00000043725.8	1173811	ENSMUSG00000070695	Cntnap5a	contactin associated protein-like 5A
chr1	117372499	117372750	252	*	NA_peak_1524	23	Distal Intergenic	1	118300889	118309986	9098	2	22099	ENSMUST00000188512.6	937236	ENSMUSG00000026374	Tsn	translin
chr1	118588292	118588561	270	*	NA_peak_1541	18	Intron (ENSMUST00000049404.12/76707, intron 36 of 39)	1	118627945	118637766	9822	1	81879	ENSMUST00000190652.1	-39384	ENSMUSG00000026380	Tfcp2l1	transcription factor CP2-like 1
chr1	121039276	121039626	351	*	NA_peak_1558	36	Distal Intergenic	1	121087405	121120956	33552	1	98452	ENSMUST00000181433.7	-47779	ENSMUSG00000097881	Celrr	cerebellum expressed regulatory RNA
chr1	125317317	125317337	21	*	NA_peak_1585	16	Distal Intergenic	1	125393484	125397612	4129	2	74117	ENSMUST00000186008.6	80275	ENSMUSG00000026341	Actr3	ARP3 actin-related protein 3
chr1	126773380	126773677	298	*	NA_peak_1597	33	Intron (ENSMUST00000094609.9/210356, intron 1 of 12)	1	126258401	126738202	479802	2	210356	ENSMUST00000160693.1	-35178	ENSMUSG00000049690	Nckap5	NCK-associated protein 5
chr1	132316152	132316375	224	*	NA_peak_1638	34	Promoter (<=1kb)	1	132316165	132317736	1572	1	74137	ENSMUST00000128661.1	0	ENSMUSG00000009772	Nuak2	NUAK family, SNF1-like kinase, 2
chr1	138610615	138610984	370	*	NA_peak_1715	70	Intron (ENSMUST00000186017.6/59125, intron 1 of 9)	1	138484112	138619674	135563	2	59125	ENSMUST00000027642.4	8690	ENSMUSG00000026393	Nek7	NIMA (never in mitosis gene a)-related expressed kinase 7
chr1	140044150	140044539	390	*	NA_peak_1732	71	Intron (ENSMUST00000195133.1/ENSMUST00000195133.1, intron 1 of 1)	1	140085862	140147812	61951	2	12628	ENSMUST00000192919.5	103273	ENSMUSG00000026365	Cfh	complement component factor h
chr1	140837603	140837713	111	*	NA_peak_1736	27	Distal Intergenic	1	140570176	140656404	86229	2	75910	ENSMUST00000193820.1	-181199	ENSMUSG00000102368	4930590L20Rik	RIKEN cDNA 4930590L20 gene
chr1	141035992	141036449	458	*	NA_peak_1740	21	Distal Intergenic	1	140570176	140656404	86229	2	75910	ENSMUST00000193820.1	-379588	ENSMUSG00000102368	4930590L20Rik	RIKEN cDNA 4930590L20 gene
chr1	141263574	141263863	290	*	NA_peak_1744	31	Distal Intergenic	1	140570176	140656404	86229	2	75910	ENSMUST00000193820.1	-607170	ENSMUSG00000102368	4930590L20Rik	RIKEN cDNA 4930590L20 gene
chr1	141264972	141265005	34	*	NA_peak_1745	31	Distal Intergenic	1	140570176	140656404	86229	2	75910	ENSMUST00000193820.1	-608568	ENSMUSG00000102368	4930590L20Rik	RIKEN cDNA 4930590L20 gene
chr1	143511782	143512013	232	*	NA_peak_1759	18	Distal Intergenic	1	143606161	143640581	34421	2	214498	ENSMUST00000162638.1	128568	ENSMUSG00000026361	Cdc73	cell division cycle 73, Paf1/RNA polymerase II complex component
chr1	144384315	144384635	321	*	NA_peak_1765	27	Distal Intergenic	1	144242296	144249242	6947	2	50778	ENSMUST00000189061.6	-135073	ENSMUSG00000026358	Rgs1	regulator of G-protein signaling 1
chr1	146123453	146123464	12	*	NA_peak_1774	14	Distal Intergenic	1	146494760	146902471	407712	1	215378	ENSMUST00000074622.10	-371296	ENSMUSG00000035131	Brinp3	bone morphogenetic protein/retinoic acid inducible neural specific 3
chr1	146402323	146402620	298	*	NA_peak_1775	17	Distal Intergenic	1	146494760	146902471	407712	1	215378	ENSMUST00000074622.10	-92140	ENSMUSG00000035131	Brinp3	bone morphogenetic protein/retinoic acid inducible neural specific 3
chr1	146446903	146447337	435	*	NA_peak_1776	23	Intron (ENSMUST00000186665.6/ENSMUST00000186665.6, intron 1 of 6)	1	146494760	146902471	407712	1	215378	ENSMUST00000074622.10	-47423	ENSMUSG00000035131	Brinp3	bone morphogenetic protein/retinoic acid inducible neural specific 3
chr1	147499639	147500059	421	*	NA_peak_1781	59	Distal Intergenic	1	146497738	146517554	19817	1	215378	ENSMUST00000125331.1	1001901	ENSMUSG00000035131	Brinp3	bone morphogenetic protein/retinoic acid inducible neural specific 3
chr1	148543492	148543667	176	*	NA_peak_1791	13	Distal Intergenic	1	149886184	149902199	16016	2	18783	ENSMUST00000155438.1	1358532	ENSMUSG00000056220	Pla2g4a	phospholipase A2, group IVA (cytosolic, calcium-dependent)
chr1	149183976	149184205	230	*	NA_peak_1795	50	Distal Intergenic	1	149886184	149902199	16016	2	18783	ENSMUST00000155438.1	717994	ENSMUSG00000056220	Pla2g4a	phospholipase A2, group IVA (cytosolic, calcium-dependent)
chr1	149393902	149394336	435	*	NA_peak_1796	14	Distal Intergenic	1	149886184	149902199	16016	2	18783	ENSMUST00000155438.1	507863	ENSMUSG00000056220	Pla2g4a	phospholipase A2, group IVA (cytosolic, calcium-dependent)
chr1	149519122	149519511	390	*	NA_peak_1799	78	Distal Intergenic	1	149886184	149902199	16016	2	18783	ENSMUST00000155438.1	382688	ENSMUSG00000056220	Pla2g4a	phospholipase A2, group IVA (cytosolic, calcium-dependent)
chr1	150232725	150233005	281	*	NA_peak_1803	54	Distal Intergenic	1	150159043	150164948	5906	2	102639566	ENSMUST00000181308.1	-67777	ENSMUSG00000097754	Ptgs2os2	prostaglandin-endoperoxide synthase 2, opposite strand 2
chr1	158885310	158885555	246	*	NA_peak_1885	50	Intron (ENSMUST00000159861.8/23850, intron 2 of 21)	1	158814274	158845032	30759	2	23850	ENSMUST00000159860.7	-40278	ENSMUSG00000073530	Pappa2	pappalysin 2
chr1	162841780	162841955	176	*	NA_peak_1912	17	Intron (ENSMUST00000046049.13/14261, intron 4 of 8)	1	162830050	162834672	4623	2	14261	ENSMUST00000143902.1	-7108	ENSMUSG00000040181	Fmo1	flavin containing monooxygenase 1
chr1	162842697	162843050	354	*	NA_peak_1913	31	Intron (ENSMUST00000046049.13/14261, intron 4 of 8)	1	162830050	162834672	4623	2	14261	ENSMUST00000143902.1	-8025	ENSMUSG00000040181	Fmo1	flavin containing monooxygenase 1
chr1	164742629	164743001	373	*	NA_peak_1935	13	Distal Intergenic	1	164796644	164824266	27623	1	56429	ENSMUST00000027861.5	-53643	ENSMUSG00000026574	Dpt	dermatopontin
chr1	170116617	170116889	273	*	NA_peak_1996	20	Distal Intergenic	1	170035774	170110762	74989	2	18214	ENSMUST00000195867.5	-5855	ENSMUSG00000026674	Ddr2	discoidin domain receptor family, member 2
chr1	171549195	171549464	270	*	NA_peak_2016	15	Distal Intergenic	1	171559193	171585318	26126	1	18106	ENSMUST00000004829.12	-9729	ENSMUSG00000004709	Cd244a	CD244 molecule A
chr1	176542628	176542957	330	*	NA_peak_2051	40	Distal Intergenic	1	176430111	176527273	97163	2	102640488	ENSMUST00000194241.1	-15355	ENSMUSG00000104021	Gm36536	predicted gene, 36536
chr1	177924688	177924996	309	*	NA_peak_2065	40	Intron (ENSMUST00000194528.2/631584, intron 14 of 21)	1	177983423	178149962	166540	1	545391	ENSMUST00000191719.5	-58427	ENSMUSG00000091476	Catspere2	cation channel sperm associated auxiliary subunit epsilon 2
chr1	180725733	180726438	706	*	NA_peak_2097	36	Promoter (<=1kb)	1	180726043	180754204	28162	1	170760	ENSMUST00000027780.5	0	ENSMUSG00000026499	Acbd3	acyl-Coenzyme A binding domain containing 3
chr1	182794059	182794276	218	*	NA_peak_2122	13	Intron (ENSMUST00000155229.6/96935, intron 2 of 3)	1	182764895	182896591	131697	1	96935	ENSMUST00000085724.4	29164	ENSMUSG00000038576	Susd4	sushi domain containing 4
chr1	183565481	183565679	199	*	NA_peak_2128	23	Distal Intergenic	1	183419248	183436808	17561	1	78772	ENSMUST00000192527.1	146233	ENSMUSG00000053461	Hhipl2	hedgehog interacting protein-like 2
chr1	195055669	195055988	320	*	NA_peak_2221	17	Intron (ENSMUST00000162650.7/17221, intron 10 of 10)	1	195041835	195069114	27280	2	17221	ENSMUST00000161772.7	13126	ENSMUSG00000016493	Cd46	CD46 antigen, complement regulatory protein
chr1	195357675	195358222	548	*	NA_peak_2230	50	Distal Intergenic	1	195136811	195176716	39906	2	12902	ENSMUST00000195120.5	-180959	ENSMUSG00000026616	Cr2	complement receptor 2
chr10	3134972	3135315	344	*	NA_peak_2232	76	Promoter (1-2kb)	10	3125091	3133193	8103	2	619314	ENSMUST00000217333.1	-1779	ENSMUSG00000110909	B020014A21Rik	RIKEN cDNA B020014A21 gene
chr10	3235832	3236120	289	*	NA_peak_2242	36	Distal Intergenic	10	3257930	3267750	9821	2	670558	ENSMUST00000216211.1	31630	ENSMUSG00000091618	H60c	histocompatibility 60c
chr10	3250049	3250355	307	*	NA_peak_2245	37	Distal Intergenic	10	3257930	3267750	9821	2	670558	ENSMUST00000216211.1	17395	ENSMUSG00000091618	H60c	histocompatibility 60c
chr10	3251169	3251469	301	*	NA_peak_2246	72	Distal Intergenic	10	3257930	3267750	9821	2	670558	ENSMUST00000216211.1	16281	ENSMUSG00000091618	H60c	histocompatibility 60c
chr10	3252982	3253241	260	*	NA_peak_2247	45	Distal Intergenic	10	3257930	3267750	9821	2	670558	ENSMUST00000216211.1	14509	ENSMUSG00000091618	H60c	histocompatibility 60c
chr10	3491437	3491708	272	*	NA_peak_2261	16	Distal Intergenic	10	3540240	3554877	14638	1	70337	ENSMUST00000019896.4	-48532	ENSMUSG00000019762	Iyd	iodotyrosine deiodinase
chr10	4030773	4030788	16	*	NA_peak_2299	29	Promoter (1-2kb)	10	4032280	4048951	16672	1	270685	ENSMUST00000154517.1	-1492	ENSMUSG00000040675	Mthfd1l	methylenetetrahydrofolate dehydrogenase (NADP+ dependent) 1-like
chr10	4298694	4299123	430	*	NA_peak_2324	19	Intron (ENSMUST00000045730.6/83397, intron 1 of 3)	10	4266380	4359470	93091	1	83397	ENSMUST00000045730.6	32314	ENSMUSG00000038587	Akap12	A kinase (PRKA) anchor protein (gravin) 12
chr10	5597237	5597582	346	*	NA_peak_2397	13	Intron (ENSMUST00000051809.9/68632, intron 1 of 1)	10	5593775	5606904	13130	1	68632	ENSMUST00000051809.9	3462	ENSMUSG00000046916	Myct1	myc target 1
chr10	5775899	5775909	11	*	NA_peak_2402	15	Distal Intergenic	10	5802200	5804600	2401	2	67141	ENSMUST00000142200.1	28691	ENSMUSG00000019773	Fbxo5	F-box protein 5
chr10	6570501	6571290	790	*	NA_peak_2447	55	Distal Intergenic	10	6758506	6979704	221199	1	18390	ENSMUST00000147171.7	-187216	ENSMUSG00000000766	Oprm1	opioid receptor, mu 1
chr10	7403181	7403342	162	*	NA_peak_2486	44	Distal Intergenic	10	7446183	7473341	27159	2	77777	ENSMUST00000169796.3	69999	ENSMUSG00000079685	Ulbp1	UL16 binding protein 1
chr10	7485726	7485977	252	*	NA_peak_2494	23	Distal Intergenic	10	7443038	7473638	30601	2	77777	ENSMUST00000177585.8	-12088	ENSMUSG00000079685	Ulbp1	UL16 binding protein 1
chr10	8390426	8390707	282	*	NA_peak_2539	19	Intron (ENSMUST00000061601.8/338362, intron 2 of 7)	10	8204756	8302242	97487	2	338362	ENSMUST00000219116.1	-88184	ENSMUSG00000047712	Ust	uronyl-2-sulfotransferase
chr10	8544809	8545232	424	*	NA_peak_2556	58	Distal Intergenic	10	8204809	8518825	314017	2	338362	ENSMUST00000061601.8	-25984	ENSMUSG00000047712	Ust	uronyl-2-sulfotransferase
chr10	8881250	8881396	147	*	NA_peak_2573	31	Intron (ENSMUST00000015449.5/70097, intron 1 of 19)	10	8813722	8886052	72331	2	70097	ENSMUST00000213032.1	4656	ENSMUSG00000015305	Sash1	SAM and SH3 domain containing 1
chr10	9904630	9904785	156	*	NA_peak_2619	36	Intron (ENSMUST00000218800.1/ENSMUST00000218800.1, intron 1 of 2)	10	9759958	9901079	141122	2	78808	ENSMUST00000141722.7	-3551	ENSMUSG00000019790	Stxbp5	syntaxin binding protein 5 (tomosyn)
chr10	10143189	10143515	327	*	NA_peak_2633	20	Intron (ENSMUST00000186088.1/ENSMUST00000186088.1, intron 1 of 1)	10	9759958	9901079	141122	2	78808	ENSMUST00000141722.7	-242110	ENSMUSG00000019790	Stxbp5	syntaxin binding protein 5 (tomosyn)
chr10	10369425	10369526	102	*	NA_peak_2651	26	Intron (ENSMUST00000179956.7/215772, intron 29 of 36)	10	10335709	10411744	76036	2	215772	ENSMUST00000148816.7	42218	ENSMUSG00000050994	Adgb	androglobin
chr10	10572106	10572128	23	*	NA_peak_2659	21	Distal Intergenic	10	10545002	10558265	13264	2	67844	ENSMUST00000019974.4	-13841	ENSMUSG00000019832	Rab32	RAB32, member RAS oncogene family
chr10	10584693	10585325	633	*	NA_peak_2660	27	Distal Intergenic	10	10605945	10616313	10369	1	382450	ENSMUST00000183337.1	-20620	ENSMUSG00000098065	Gm5177	glyceraldehyde-3-phosphate dehydrogenase pseudogene
chr10	10977189	10977446	258	*	NA_peak_2676	62	Intron (ENSMUST00000044306.12/14816, intron 2 of 8)	10	10688801	11080956	392156	2	14816	ENSMUST00000105560.1	103510	ENSMUSG00000019828	Grm1	glutamate receptor, metabotropic 1
chr10	11422157	11422403	247	*	NA_peak_2694	31	Intron (ENSMUST00000069106.4/13853, intron 2 of 3)	10	11343453	11448698	105246	1	13853	ENSMUST00000161438.1	78704	ENSMUSG00000055493	Epm2a	epilepsy, progressive myoclonic epilepsy, type 2 gene alpha
chr10	12175469	12175809	341	*	NA_peak_2725	16	Distal Intergenic	10	12401066	12403075	2010	2	22288	ENSMUST00000217938.1	227266	ENSMUSG00000019820	Utrn	utrophin
chr10	12387481	12387776	296	*	NA_peak_2739	15	Intron (ENSMUST00000076817.4/22288, intron 72 of 73)	10	12401066	12403075	2010	2	22288	ENSMUST00000217938.1	15299	ENSMUSG00000019820	Utrn	utrophin
chr10	12718157	12718266	110	*	NA_peak_2760	15	Intron (ENSMUST00000076817.4/22288, intron 18 of 73)	10	12666423	12688862	22440	2	22288	ENSMUST00000219724.1	-29295	ENSMUSG00000019820	Utrn	utrophin
chr10	12977684	12978028	345	*	NA_peak_2771	40	Distal Intergenic	10	12941727	12964298	22572	2	74732	ENSMUST00000218685.1	-13386	ENSMUSG00000039232	Stx11	syntaxin 11
chr10	13619589	13619866	278	*	NA_peak_2800	31	Distal Intergenic	10	13523842	13553142	29301	2	56535	ENSMUST00000170376.7	-66447	ENSMUSG00000019809	Pex3	peroxisomal biogenesis factor 3
chr10	13658064	13658310	247	*	NA_peak_2804	23	Intron (ENSMUST00000162610.7/66253, intron 4 of 5)	10	13523842	13553142	29301	2	56535	ENSMUST00000170376.7	-104922	ENSMUSG00000019809	Pex3	peroxisomal biogenesis factor 3
chr10	14097533	14097723	191	*	NA_peak_2831	19	Intron (ENSMUST00000187083.6/15273, intron 3 of 12)	10	13967024	14079675	112652	1	15273	ENSMUST00000191464.1	130509	ENSMUSG00000015501	Hivep2	human immunodeficiency virus type I enhancer binding protein 2
chr10	14347402	14347731	330	*	NA_peak_2844	36	Distal Intergenic	10	14530916	14544995	14080	2	215798	ENSMUST00000207953.1	197264	ENSMUSG00000039116	Adgrg6	adhesion G protein-coupled receptor G6
chr10	14584737	14584841	105	*	NA_peak_2859	40	Distal Intergenic	10	14407898	14545659	137762	2	215798	ENSMUST00000208429.2	-39078	ENSMUSG00000039116	Adgrg6	adhesion G protein-coupled receptor G6
chr10	15236199	15236825	627	*	NA_peak_2886	23	Distal Intergenic	10	14760219	14770583	10365	1	18101	ENSMUST00000190751.1	475980	ENSMUSG00000019865	Nmbr	neuromedin B receptor
chr10	15339608	15339956	349	*	NA_peak_2889	55	Intron (ENSMUST00000220374.1/ENSMUST00000220374.1, intron 1 of 1)	10	15791777	15807065	15289	1	77538	ENSMUST00000218833.1	-451821	ENSMUSG00000112227	C330004P14Rik	RIKEN cDNA C330004P14 gene
chr10	15344784	15345064	281	*	NA_peak_2891	24	Intron (ENSMUST00000220374.1/ENSMUST00000220374.1, intron 1 of 1)	10	15791777	15807065	15289	1	77538	ENSMUST00000218833.1	-446713	ENSMUSG00000112227	C330004P14Rik	RIKEN cDNA C330004P14 gene
chr10	15379402	15379501	100	*	NA_peak_2895	23	Intron (ENSMUST00000220374.1/ENSMUST00000220374.1, intron 1 of 1)	10	15791777	15807065	15289	1	77538	ENSMUST00000218833.1	-412276	ENSMUSG00000112227	C330004P14Rik	RIKEN cDNA C330004P14 gene
chr10	15470350	15470632	283	*	NA_peak_2901	40	Distal Intergenic	10	15791777	15807065	15289	1	77538	ENSMUST00000218833.1	-321145	ENSMUSG00000112227	C330004P14Rik	RIKEN cDNA C330004P14 gene
chr10	15639701	15640017	317	*	NA_peak_2910	28	Intron (ENSMUST00000219416.1/ENSMUST00000219416.1, intron 1 of 1)	10	15791777	15807065	15289	1	77538	ENSMUST00000218833.1	-151760	ENSMUSG00000112227	C330004P14Rik	RIKEN cDNA C330004P14 gene
chr10	16901757	16902049	293	*	NA_peak_2961	13	Distal Intergenic	10	16951295	16963180	11886	2	100504235	ENSMUST00000208191.1	61131	ENSMUSG00000101969	Gm20125	predicted gene, 20125
chr10	17159315	17159395	81	*	NA_peak_2979	24	Distal Intergenic	10	16981304	17095807	114504	2	100504235	ENSMUST00000208870.1	-63508	ENSMUSG00000101969	Gm20125	predicted gene, 20125
chr10	18247461	18247528	68	*	NA_peak_3029	20	Distal Intergenic	10	18214078	18234998	20921	2	215814	ENSMUST00000173243.7	-12463	ENSMUSG00000059554	Ccdc28a	coiled-coil domain containing 28A
chr10	18545916	18546141	226	*	NA_peak_3041	23	Promoter (<=1kb)	10	18539498	18546076	6579	2	56016	ENSMUST00000020000.6	0	ENSMUSG00000019853	Hebp2	heme binding protein 2
chr10	18591626	18591872	247	*	NA_peak_3046	21	Exon (ENSMUST00000215836.1/215821, exon 33 of 34)	10	18539498	18546076	6579	2	56016	ENSMUST00000020000.6	-45550	ENSMUSG00000019853	Hebp2	heme binding protein 2
chr10	18597692	18597758	67	*	NA_peak_3047	13	Exon (ENSMUST00000215836.1/215821, exon 30 of 34)	10	18539498	18546076	6579	2	56016	ENSMUST00000020000.6	-51616	ENSMUSG00000019853	Hebp2	heme binding protein 2
chr10	18940080	18940129	50	*	NA_peak_3063	27	Distal Intergenic	10	19007267	19008845	1579	2	21929	ENSMUST00000154749.1	68716	ENSMUSG00000019850	Tnfaip3	tumor necrosis factor, alpha-induced protein 3
chr10	19033235	19033596	362	*	NA_peak_3067	23	Distal Intergenic	10	19008266	19015657	7392	2	21929	ENSMUST00000122863.1	-17578	ENSMUSG00000019850	Tnfaip3	tumor necrosis factor, alpha-induced protein 3
chr10	19784193	19784473	281	*	NA_peak_3097	31	Distal Intergenic	10	19847916	19851459	3544	2	76157	ENSMUST00000059805.5	66986	ENSMUSG00000050473	Slc35d3	solute carrier family 35, member D3
chr10	19800152	19800542	391	*	NA_peak_3099	37	Distal Intergenic	10	19847916	19851459	3544	2	76157	ENSMUST00000059805.5	50917	ENSMUSG00000050473	Slc35d3	solute carrier family 35, member D3
chr10	19933715	19934011	297	*	NA_peak_3108	13	Promoter (<=1kb)	10	19934472	20142753	208282	1	26408	ENSMUST00000095806.9	-461	ENSMUSG00000071369	Map3k5	mitogen-activated protein kinase kinase kinase 5
chr10	21072089	21072334	246	*	NA_peak_3157	16	Promoter (2-3kb)	10	21069845	21074406	4562	1	52906	ENSMUST00000215543.1	2244	ENSMUSG00000019986	Ahi1	Abelson helper integration site 1
chr10	21416218	21416329	112	*	NA_peak_3169	20	Distal Intergenic	10	21377347	21388996	11650	1	237320	ENSMUST00000159163.1	38871	ENSMUSG00000037542	Aldh8a1	aldehyde dehydrogenase 8 family, member A1
chr10	21732409	21732693	285	*	NA_peak_3181	41	Distal Intergenic	10	21690845	21693978	3134	1	432436	ENSMUST00000071008.5	41564	ENSMUSG00000056716	Gm5420	predicted gene 5420
chr10	22142536	22142983	448	*	NA_peak_3202	242	Intron (ENSMUST00000180726.1/319887, intron 1 of 1)	10	22117362	22148610	31249	2	319887	ENSMUST00000181677.1	5627	ENSMUSG00000097327	E030030I06Rik	RIKEN cDNA E030030I06 gene
chr10	22182159	22182368	210	*	NA_peak_3203	32	Intron (ENSMUST00000181645.7/379043, intron 8 of 8)	10	22173919	22374139	200221	1	19370	ENSMUST00000178026.1	8240	ENSMUSG00000078452	Raet1c	retinoic acid early transcript gamma
chr10	22198094	22198470	377	*	NA_peak_3209	53	Intron (ENSMUST00000105522.8/667281, intron 1 of 5)	10	22173919	22374139	200221	1	19370	ENSMUST00000178026.1	24175	ENSMUSG00000078452	Raet1c	retinoic acid early transcript gamma
chr10	22273975	22274657	683	*	NA_peak_3216	49	Promoter (<=1kb)	10	22273346	22288849	15504	1	667281	ENSMUST00000131558.1	629	ENSMUSG00000075297	H60b	histocompatibility 60b
chr10	22329617	22329994	378	*	NA_peak_3224	19	Intron (ENSMUST00000178026.1/19370, intron 5 of 5)	10	22307208	22314196	6989	1	606736	ENSMUST00000181733.1	22409	NA	C920009B18Rik	RIKEN cDNA C920009B18 gene
chr10	22330313	22330431	119	*	NA_peak_3225	53	Intron (ENSMUST00000178026.1/19370, intron 5 of 5)	10	22307208	22314196	6989	1	606736	ENSMUST00000181733.1	23105	NA	C920009B18Rik	RIKEN cDNA C920009B18 gene
chr10	22332279	22332436	158	*	NA_peak_3227	15	Intron (ENSMUST00000178026.1/19370, intron 5 of 5)	10	22307208	22314196	6989	1	606736	ENSMUST00000181733.1	25071	NA	C920009B18Rik	RIKEN cDNA C920009B18 gene
chr10	22560008	22560227	220	*	NA_peak_3245	41	Distal Intergenic	10	22645011	22704285	59275	1	353169	ENSMUST00000042261.4	-84784	ENSMUSG00000037490	Slc2a12	solute carrier family 2 (facilitated glucose transporter), member 12
chr10	22760053	22760357	305	*	NA_peak_3262	30	Distal Intergenic	10	22705381	22731938	26558	2	237336	ENSMUST00000095794.3	-28115	ENSMUSG00000071359	Tbpl1	TATA box binding protein-like 1
chr10	22772200	22772481	282	*	NA_peak_3264	15	Distal Intergenic	10	22705381	22731938	26558	2	237336	ENSMUST00000095794.3	-40262	ENSMUSG00000071359	Tbpl1	TATA box binding protein-like 1
chr10	22940691	22940927	237	*	NA_peak_3272	20	Distal Intergenic	10	22817281	22820174	2894	2	21412	ENSMUST00000049930.8	-120517	ENSMUSG00000045680	Tcf21	transcription factor 21
chr10	22959795	22959919	125	*	NA_peak_3274	24	Distal Intergenic	10	22817281	22820174	2894	2	21412	ENSMUST00000049930.8	-139621	ENSMUSG00000045680	Tcf21	transcription factor 21
chr10	23481353	23481700	348	*	NA_peak_3304	40	Distal Intergenic	10	23104763	23350786	246024	2	14051	ENSMUST00000220299.1	-130567	ENSMUSG00000010461	Eya4	EYA transcriptional coactivator and phosphatase 4
chr10	24321908	24322268	361	*	NA_peak_3343	32	Distal Intergenic	10	24223545	24231199	7655	1	59012	ENSMUST00000154916.1	98363	ENSMUSG00000020000	Moxd1	monooxygenase, DBH-like 1
chr10	24330465	24330966	502	*	NA_peak_3344	64	Distal Intergenic	10	24223545	24231199	7655	1	59012	ENSMUST00000154916.1	106920	ENSMUSG00000020000	Moxd1	monooxygenase, DBH-like 1
chr10	24526958	24527104	147	*	NA_peak_3358	23	Distal Intergenic	10	24580048	24593758	13711	2	102638890	ENSMUST00000141076.1	66654	NA	Gm15270	predicted gene 15270
chr10	24754658	24754760	103	*	NA_peak_3368	27	Distal Intergenic	10	24773491	24785005	11515	2	209558	ENSMUST00000219861.1	30245	ENSMUSG00000019989	Enpp3	ectonucleotide pyrophosphatase/phosphodiesterase 3
chr10	25420051	25420466	416	*	NA_peak_3412	32	Intron (ENSMUST00000053748.15/13822, intron 1 of 19)	10	25408387	25484280	75894	1	13822	ENSMUST00000219805.1	11664	ENSMUSG00000019978	Epb41l2	erythrocyte membrane protein band 4.1 like 2
chr10	26168760	26168996	237	*	NA_peak_3441	43	Distal Intergenic	10	26229707	26260804	31098	1	268288	ENSMUST00000164660.7	-60711	ENSMUSG00000051354	Samd3	sterile alpha motif domain containing 3
chr10	26731765	26731922	158	*	NA_peak_3463	45	Intron (ENSMUST00000218733.1/ENSMUST00000218733.1, intron 1 of 1)	10	26753421	26860732	107312	1	73910	ENSMUST00000176060.7	-21499	ENSMUSG00000039031	Arhgap18	Rho GTPase activating protein 18
chr10	27794106	27794479	374	*	NA_peak_3513	30	Intron (ENSMUST00000218501.1/ENSMUST00000218501.1, intron 2 of 2)	10	27422392	27619758	197367	2	16773	ENSMUST00000188963.1	-174348	ENSMUSG00000019899	Lama2	laminin, alpha 2
chr10	27824622	27824826	205	*	NA_peak_3515	14	Distal Intergenic	10	27422392	27619758	197367	2	16773	ENSMUST00000188963.1	-204864	ENSMUSG00000019899	Lama2	laminin, alpha 2
chr10	28903166	28903171	6	*	NA_peak_3558	16	Intron (ENSMUST00000159347.1/ENSMUST00000159347.1, intron 1 of 1)	10	28972366	28974189	1824	2	67719	ENSMUST00000141350.1	71018	ENSMUSG00000015519	2310057J18Rik	RIKEN cDNA 2310057J18 gene
chr10	28936901	28937093	193	*	NA_peak_3561	36	Distal Intergenic	10	28972366	28974189	1824	2	67719	ENSMUST00000141350.1	37096	ENSMUSG00000015519	2310057J18Rik	RIKEN cDNA 2310057J18 gene
chr10	29761344	29761657	314	*	NA_peak_3596	45	Distal Intergenic	10	29452418	29535867	83450	2	72780	ENSMUST00000092623.4	-225477	ENSMUSG00000019880	Rspo3	R-spondin 3
chr10	29772164	29772385	222	*	NA_peak_3597	47	Distal Intergenic	10	29452418	29535867	83450	2	72780	ENSMUST00000092623.4	-236297	ENSMUSG00000019880	Rspo3	R-spondin 3
chr10	30200153	30200416	264	*	NA_peak_3621	28	Promoter (<=1kb)	10	30194569	30200492	5924	2	66311	ENSMUST00000216853.1	76	ENSMUSG00000075266	Cenpw	centromere protein W
chr10	30220841	30221106	266	*	NA_peak_3624	30	Distal Intergenic	10	30196009	30200560	4552	2	66311	ENSMUST00000099985.5	-20281	ENSMUSG00000075266	Cenpw	centromere protein W
chr10	30476292	30476662	371	*	NA_peak_3641	31	Distal Intergenic	10	30559121	30590109	30989	2	73681	ENSMUST00000215041.1	113447	ENSMUSG00000019792	Trmt11	tRNA methyltransferase 11
chr10	30631800	30632104	305	*	NA_peak_3645	18	Promoter (2-3kb)	10	30608231	30629632	21402	2	66847	ENSMUST00000216617.1	-2168	ENSMUSG00000019791	Hint3	histidine triad nucleotide binding protein 3
chr10	30816276	30817193	918	*	NA_peak_3656	59	Distal Intergenic	10	30695891	30803326	107436	2	211329	ENSMUST00000215725.1	-12950	ENSMUSG00000039697	Ncoa7	nuclear receptor coactivator 7
chr10	31609469	31609745	277	*	NA_peak_3689	18	Promoter (<=1kb)	10	31493193	31609184	115992	2	268291	ENSMUST00000081989.7	-285	ENSMUSG00000063760	Rnf217	ring finger protein 217
chr10	31883640	31883685	46	*	NA_peak_3698	45	Intron (ENSMUST00000191234.6/432450, intron 4 of 6)	10	31493193	31609184	115992	2	268291	ENSMUST00000081989.7	-274456	ENSMUSG00000063760	Rnf217	ring finger protein 217
chr10	31997347	31997726	380	*	NA_peak_3699	40	Intron (ENSMUST00000191234.6/432450, intron 3 of 6)	10	31493193	31609184	115992	2	268291	ENSMUST00000081989.7	-388163	ENSMUSG00000063760	Rnf217	ring finger protein 217
chr10	32188013	32188230	218	*	NA_peak_3711	23	Intron (ENSMUST00000191234.6/432450, intron 3 of 6)	10	32329765	32410335	80571	2	432450	ENSMUST00000092603.4	222105	ENSMUSG00000069670	Nkain2	Na+/K+ transporting ATPase interacting 2
chr10	35410228	35410451	224	*	NA_peak_3835	16	Distal Intergenic	10	34483532	34606280	122749	1	14302	ENSMUST00000215594.1	926696	ENSMUSG00000019779	Frk	fyn-related kinase
chr10	36331421	36331690	270	*	NA_peak_3860	23	Distal Intergenic	10	36506814	36833773	326960	1	319415	ENSMUST00000167191.7	-175124	ENSMUSG00000044499	Hs3st5	heparan sulfate (glucosamine) 3-O-sulfotransferase 5
chr10	36642960	36643392	433	*	NA_peak_3867	13	Intron (ENSMUST00000167191.7/319415, intron 2 of 4)	10	36507407	36810038	302632	1	319415	ENSMUST00000171521.1	135553	ENSMUSG00000044499	Hs3st5	heparan sulfate (glucosamine) 3-O-sulfotransferase 5
chr10	39115907	39116077	171	*	NA_peak_3942	31	Distal Intergenic	10	39118820	39122314	3495	2	66337	ENSMUST00000136546.7	6237	ENSMUSG00000051736	Fam229b	family with sequence similarity 229, member B
chr10	40838101	40838191	91	*	NA_peak_4030	20	Intron (ENSMUST00000044166.8/71713, intron 12 of 14)	10	40840488	40845937	5450	2	71713	ENSMUST00000216025.1	7746	ENSMUSG00000038446	Cdc40	cell division cycle 40
chr10	41777354	41777448	95	*	NA_peak_4063	16	Intron (ENSMUST00000215667.1/100196896, intron 3 of 3)	10	41746746	41753913	7168	1	100196896	ENSMUST00000190793.1	30608	NA	BC048559	cDNA sequence BC048559
chr10	42110457	42110676	220	*	NA_peak_4074	22	Distal Intergenic	10	41916807	42018442	101636	2	213402	ENSMUST00000161927.7	-92015	ENSMUSG00000071324	Armc2	armadillo repeat containing 2
chr10	42591552	42591890	339	*	NA_peak_4099	40	Intron (ENSMUST00000105497.7/14628, intron 2 of 5)	10	42583838	42700492	116655	1	14628	ENSMUST00000144806.7	7714	ENSMUSG00000038280	Ostm1	osteopetrosis associated transmembrane protein 1
chr10	43511471	43511729	259	*	NA_peak_4140	35	Exon (ENSMUST00000167488.8/331623, exon 4 of 4)	10	43525159	43525843	685	2	67851	ENSMUST00000152926.1	14114	ENSMUSG00000019797	Mtres1	mitochondrial transcription rescue factor 1
chr10	44209666	44209833	168	*	NA_peak_4175	22	Intron (ENSMUST00000169525.2/70365, intron 3 of 6)	10	44217029	44219582	2554	1	70365	ENSMUST00000215938.1	-7196	ENSMUSG00000091358	Speer5-ps1	spermatogenesis associated glutamate (E)-rich protein 5, pseudogene 1
chr10	44906552	44906743	192	*	NA_peak_4207	19	Intron (ENSMUST00000216422.1/ENSMUST00000216422.1, intron 2 of 3)	10	45067203	45167198	99996	1	19072	ENSMUST00000099858.3	-160460	ENSMUSG00000019849	Prep	prolyl endopeptidase
chr10	45518345	45518697	353	*	NA_peak_4228	30	Distal Intergenic	10	45418363	45486395	68033	2	380669	ENSMUST00000215708.1	-31950	ENSMUSG00000063804	Lin28b	lin-28 homolog B (C. elegans)
chr10	45574477	45574709	233	*	NA_peak_4231	20	Distal Intergenic	10	45577829	45712345	134517	1	209462	ENSMUST00000037044.12	-3120	ENSMUSG00000038822	Hace1	HECT domain and ankyrin repeat containing, E3 ubiquitin protein ligase 1
chr10	46380313	46380693	381	*	NA_peak_4248	31	Distal Intergenic	10	45837880	45852283	14404	1	320363	ENSMUST00000215085.1	542433	ENSMUSG00000110874	D030045P18Rik	RIKEN cDNA D030045P18 gene
chr10	46914691	46914959	269	*	NA_peak_4263	23	Distal Intergenic	10	45837880	45852283	14404	1	320363	ENSMUST00000215085.1	1076811	ENSMUSG00000110874	D030045P18Rik	RIKEN cDNA D030045P18 gene
chr10	46984536	46984971	436	*	NA_peak_4266	40	Distal Intergenic	10	45837880	45852283	14404	1	320363	ENSMUST00000215085.1	1146656	ENSMUSG00000110874	D030045P18Rik	RIKEN cDNA D030045P18 gene
chr10	50029288	50029668	381	*	NA_peak_4321	50	Distal Intergenic	10	49094833	49788766	693934	2	14806	ENSMUST00000218823.1	-240522	ENSMUSG00000056073	Grik2	glutamate receptor, ionotropic, kainate 2 (beta 2)
chr10	50184533	50184817	285	*	NA_peak_4329	43	Distal Intergenic	10	49094833	49788766	693934	2	14806	ENSMUST00000218823.1	-395767	ENSMUSG00000056073	Grik2	glutamate receptor, ionotropic, kainate 2 (beta 2)
chr10	50520106	50520200	95	*	NA_peak_4338	16	Distal Intergenic	10	50592669	50851485	258817	1	77987	ENSMUST00000035606.9	-72469	ENSMUSG00000038774	Ascc3	activating signal cointegrator 1 complex subunit 3
chr10	51884033	51884272	240	*	NA_peak_4380	35	Intron (ENSMUST00000218243.1/ENSMUST00000218243.1, intron 2 of 2)	10	51756174	51757194	1021	2	71090	ENSMUST00000219766.1	-126839	ENSMUSG00000062224	4933411G06Rik	Sumo1 pseudogene
chr10	52002222	52002407	186	*	NA_peak_4388	23	Distal Intergenic	10	52022502	52028471	5970	1	215031	ENSMUST00000163017.9	-20095	ENSMUSG00000049641	Vgll2	vestigial like family member 2
chr10	52767147	52767223	77	*	NA_peak_4426	40	Intron (ENSMUST00000105473.2/215085, intron 1 of 7)	10	52690533	53111622	421090	1	215085	ENSMUST00000105473.2	76614	ENSMUSG00000038602	Slc35f1	solute carrier family 35, member F1
chr10	53249372	53249534	163	*	NA_peak_4442	31	Intron (ENSMUST00000219101.1/102639992, intron 1 of 2)	10	53235187	53260736	25550	1	102639992	ENSMUST00000219101.1	14185	ENSMUSG00000112835	Gm36173	predicted gene, 36173
chr10	53249843	53250662	820	*	NA_peak_4443	31	Intron (ENSMUST00000219101.1/102639992, intron 1 of 2)	10	53235187	53260736	25550	1	102639992	ENSMUST00000219101.1	14656	ENSMUSG00000112835	Gm36173	predicted gene, 36173
chr10	53496681	53496885	205	*	NA_peak_4454	15	Intron (ENSMUST00000218925.1/ENSMUST00000218925.1, intron 1 of 3)	10	53498443	53518989	20547	2	100502868	ENSMUST00000218774.1	22104	ENSMUSG00000112739	Gm20597	predicted gene, 20597
chr10	53786906	53787112	207	*	NA_peak_4469	20	Distal Intergenic	10	53633145	53751123	117979	2	75906	ENSMUST00000020003.14	-35783	ENSMUSG00000019856	Fam184a	family with sequence similarity 184, member A
chr10	54146515	54146790	276	*	NA_peak_4486	19	Distal Intergenic	10	53907444	54076609	169166	2	17155	ENSMUST00000220088.1	-69906	ENSMUSG00000003746	Man1a	mannosidase 1, alpha
chr10	54616075	54616366	292	*	NA_peak_4496	19	Distal Intergenic	10	53907444	54076609	169166	2	17155	ENSMUST00000220088.1	-539466	ENSMUSG00000003746	Man1a	mannosidase 1, alpha
chr10	55632413	55632772	360	*	NA_peak_4517	50	Distal Intergenic	10	56106917	56116880	9964	1	73390	ENSMUST00000063138.7	-474145	ENSMUSG00000047669	Msl3l2	MSL3 like 2
chr10	55867155	55867215	61	*	NA_peak_4527	23	Distal Intergenic	10	56106917	56116880	9964	1	73390	ENSMUST00000063138.7	-239702	ENSMUSG00000047669	Msl3l2	MSL3 like 2
chr10	57766743	57766984	242	*	NA_peak_4602	35	Distal Intergenic	10	57784881	57788450	3570	1	12140	ENSMUST00000020024.11	-17897	ENSMUSG00000019874	Fabp7	fatty acid binding protein 7, brain
chr10	58763993	58764277	285	*	NA_peak_4635	64	Distal Intergenic	10	58813359	59050020	236662	1	237353	ENSMUST00000135526.8	-49082	ENSMUSG00000037990	Sh3rf3	SH3 domain containing ring finger 3
chr10	59842396	59842740	345	*	NA_peak_4690	22	Intron (ENSMUST00000165563.7/216001, intron 10 of 11)	10	59827221	59840367	13147	1	216001	ENSMUST00000169842.1	15175	ENSMUSG00000020111	Micu1	mitochondrial calcium uptake 1
chr10	59923144	59923369	226	*	NA_peak_4694	19	Distal Intergenic	10	59949669	59951834	2166	2	74747	ENSMUST00000020308.4	28465	ENSMUSG00000020108	Ddit4	DNA-damage-inducible transcript 4
chr10	60111726	60111960	235	*	NA_peak_4700	17	Intron (ENSMUST00000138976.2/94214, intron 1 of 7)	10	60106468	60133908	27441	1	94214	ENSMUST00000165024.2	5258	ENSMUSG00000058297	Spock2	sparc/osteonectin, cwcv and kazal-like domains proteoglycan 2
chr10	60137412	60137509	98	*	NA_peak_4701	21	Distal Intergenic	10	60126776	60126833	58	1	102465546	ENSMUST00000198998.1	10636	ENSMUSG00000105468	Mir6906	microRNA 6906
chr10	61410908	61411277	370	*	NA_peak_4732	26	Distal Intergenic	10	61417972	61425338	7367	1	18119	ENSMUST00000049339.6	-6695	ENSMUSG00000037171	Nodal	nodal
chr10	61513877	61514068	192	*	NA_peak_4734	21	Intron (ENSMUST00000049242.8/216011, intron 2 of 4)	10	61475801	61582791	106991	1	216011	ENSMUST00000049242.8	38076	ENSMUSG00000037151	Lrrc20	leucine rich repeat containing 20
chr10	62132766	62133075	310	*	NA_peak_4746	24	Promoter (<=1kb)	10	62133090	62134763	1674	1	11925	ENSMUST00000050103.1	-15	ENSMUSG00000044312	Neurog3	neurogenin 3
chr10	62214969	62215266	298	*	NA_peak_4751	18	Intron (ENSMUST00000047883.10/70423, intron 1 of 7)	10	62185396	62231251	45856	2	70423	ENSMUST00000047883.10	15985	ENSMUSG00000037031	Tspan15	tetraspanin 15
chr10	62749247	62749477	231	*	NA_peak_4773	13	Intron (ENSMUST00000020268.6/67500, intron 21 of 24)	10	62753273	62760349	7077	2	67500	ENSMUST00000220236.1	10872	ENSMUSG00000020074	Ccar1	cell division cycle and apoptosis regulator 1
chr10	63448395	63448677	283	*	NA_peak_4813	20	Intron (ENSMUST00000105441.7/216033, intron 1 of 17)	10	63457510	65003667	1546158	1	216033	ENSMUST00000105440.7	-8833	ENSMUSG00000060843	Ctnna3	catenin (cadherin associated protein), alpha 3
chr10	65168464	65168823	360	*	NA_peak_4867	66	Distal Intergenic	10	65119526	65120367	842	2	102632700	ENSMUST00000187710.1	-48097	ENSMUSG00000100528	Gm28881	predicted gene 28881
chr10	65575000	65575299	300	*	NA_peak_4876	37	Distal Intergenic	10	65875788	65908239	32452	2	102632897	ENSMUST00000218367.1	332940	ENSMUSG00000112913	Gm30853	predicted gene, 30853
chr10	65642655	65642853	199	*	NA_peak_4882	23	Distal Intergenic	10	65875788	65908239	32452	2	102632897	ENSMUST00000218367.1	265386	ENSMUSG00000112913	Gm30853	predicted gene, 30853
chr10	66463778	66464046	269	*	NA_peak_4912	96	Distal Intergenic	10	66120605	66254223	133619	2	69433	ENSMUST00000189619.1	-209555	NA	1700023F02Rik	RIKEN cDNA 1700023F02 gene
chr10	66464614	66464906	293	*	NA_peak_4913	31	Distal Intergenic	10	66120605	66254223	133619	2	69433	ENSMUST00000189619.1	-210391	NA	1700023F02Rik	RIKEN cDNA 1700023F02 gene
chr10	66468521	66468733	213	*	NA_peak_4914	39	Distal Intergenic	10	66120605	66254223	133619	2	69433	ENSMUST00000189619.1	-214298	NA	1700023F02Rik	RIKEN cDNA 1700023F02 gene
chr10	66808194	66808487	294	*	NA_peak_4935	33	Distal Intergenic	10	66915636	66917739	2104	2	68488	ENSMUST00000219021.1	109252	NA	1110002J07Rik	RIKEN cDNA 1110002J07 gene
chr10	67300806	67301177	372	*	NA_peak_4952	22	Intron (ENSMUST00000220398.1/ENSMUST00000220398.1, intron 1 of 4)	10	67266689	67285305	18617	2	641340	ENSMUST00000077839.12	-15501	ENSMUSG00000075000	Nrbf2	nuclear receptor binding factor 2
chr10	68799863	68800011	149	*	NA_peak_5025	27	Distal Intergenic	10	68723824	68779201	55378	1	327766	ENSMUST00000218918.1	76039	ENSMUSG00000060044	Tmem26	transmembrane protein 26
chr10	68896724	68897043	320	*	NA_peak_5029	20	Distal Intergenic	10	69020740	69033888	13149	2	102635787	ENSMUST00000219854.1	136845	ENSMUSG00000112331	Gm33035	predicted gene, 33035
chr10	69053150	69053382	233	*	NA_peak_5033	15	Distal Intergenic	10	69020740	69033888	13149	2	102635787	ENSMUST00000219854.1	-19262	ENSMUSG00000112331	Gm33035	predicted gene, 33035
chr10	69062664	69062835	172	*	NA_peak_5035	16	Distal Intergenic	10	69020740	69033888	13149	2	102635787	ENSMUST00000219854.1	-28776	ENSMUSG00000112331	Gm33035	predicted gene, 33035
chr10	69699083	69699316	234	*	NA_peak_5071	14	Intron (ENSMUST00000218680.1/11735, intron 2 of 42)	10	69706370	70015631	309262	1	11735	ENSMUST00000182992.7	-7054	ENSMUSG00000069601	Ank3	ankyrin 3, epithelial
chr10	70511772	70512169	398	*	NA_peak_5110	17	Intron (ENSMUST00000105436.8/71721, intron 6 of 14)	10	70440926	70558731	117806	1	71721	ENSMUST00000062883.6	70846	ENSMUSG00000043259	Fam13c	family with sequence similarity 13, member C
chr10	70599657	70600062	406	*	NA_peak_5115	31	Promoter (<=1kb)	10	70557682	70599291	41610	2	70911	ENSMUST00000046513.9	-366	ENSMUSG00000037747	Phyhipl	phytanoyl-CoA hydroxylase interacting protein-like
chr10	70819216	70819502	287	*	NA_peak_5127	31	Distal Intergenic	10	70934502	70948489	13988	2	83675	ENSMUST00000144740.1	128987	ENSMUSG00000014329	Bicc1	BicC family RNA binding protein 1
chr10	70884801	70885287	487	*	NA_peak_5132	52	Intron (ENSMUST00000058942.5/ENSMUST00000058942.5, intron 3 of 6)	10	70934502	70948489	13988	2	83675	ENSMUST00000144740.1	63202	ENSMUSG00000014329	Bicc1	BicC family RNA binding protein 1
chr10	70888521	70888900	380	*	NA_peak_5133	30	Intron (ENSMUST00000058942.5/ENSMUST00000058942.5, intron 3 of 6)	10	70934502	70948489	13988	2	83675	ENSMUST00000144740.1	59589	ENSMUSG00000014329	Bicc1	BicC family RNA binding protein 1
chr10	71098222	71098614	393	*	NA_peak_5149	45	Intron (ENSMUST00000143791.7/83675, intron 1 of 20)	10	70925102	71146860	221759	2	83675	ENSMUST00000131445.7	48246	ENSMUSG00000014329	Bicc1	BicC family RNA binding protein 1
chr10	71842637	71842755	119	*	NA_peak_5183	20	Distal Intergenic	10	71980092	71980634	543	2	108950	ENSMUST00000049520.5	137879	NA	1700049L16Rik	hematological and neurological expressed 1-like pseudogene
chr10	72012883	72013093	211	*	NA_peak_5192	20	Distal Intergenic	10	71980092	71980634	543	2	108950	ENSMUST00000049520.5	-32249	NA	1700049L16Rik	hematological and neurological expressed 1-like pseudogene
chr10	73437654	73438182	529	*	NA_peak_5243	31	Intron (ENSMUST00000123398.8/11994, intron 1 of 13)	10	73099342	74317264	1217923	1	11994	ENSMUST00000123398.8	338312	ENSMUSG00000052613	Pcdh15	protocadherin 15
chr10	73582173	73582773	601	*	NA_peak_5247	31	Intron (ENSMUST00000123398.8/11994, intron 2 of 13)	10	73821867	74634765	812899	1	11994	ENSMUST00000064562.13	-239094	ENSMUSG00000052613	Pcdh15	protocadherin 15
chr10	73769782	73769887	106	*	NA_peak_5258	23	Intron (ENSMUST00000123398.8/11994, intron 3 of 13)	10	73821867	74634765	812899	1	11994	ENSMUST00000064562.13	-51980	ENSMUSG00000052613	Pcdh15	protocadherin 15
chr10	74155348	74155627	280	*	NA_peak_5266	23	Intron (ENSMUST00000123398.8/11994, intron 6 of 13)	10	74303151	74331050	27900	1	11994	ENSMUST00000147455.1	-147524	ENSMUSG00000052613	Pcdh15	protocadherin 15
chr10	74656098	74656493	396	*	NA_peak_5282	27	Distal Intergenic	10	74631834	74642364	10531	1	11994	ENSMUST00000192370.1	24264	ENSMUSG00000052613	Pcdh15	protocadherin 15
chr10	74769797	74770187	391	*	NA_peak_5293	38	Distal Intergenic	10	74631834	74642364	10531	1	11994	ENSMUST00000192370.1	137963	ENSMUSG00000052613	Pcdh15	protocadherin 15
chr10	74876942	74877113	172	*	NA_peak_5298	15	Distal Intergenic	10	74967177	75016907	49731	1	14687	ENSMUST00000037813.4	-90064	ENSMUSG00000040009	Gnaz	guanine nucleotide binding protein, alpha z subunit
chr10	76093824	76094197	374	*	NA_peak_5341	17	Intron (ENSMUST00000120757.1/64454, intron 5 of 14)	10	76078617	76080502	1886	1	102639053	ENSMUST00000124320.1	15207	ENSMUSG00000086798	Gm16222	predicted gene 16222
chr10	77258835	77259252	418	*	NA_peak_5374	22	Promoter (<=1kb)	10	77257776	77259223	1448	2	100169878	ENSMUST00000105408.3	0	ENSMUSG00000078444	Gm10941	predicted gene 10941
chr10	78021197	78021532	336	*	NA_peak_5388	32	Distal Intergenic	10	78000680	78010083	9404	2	18641	ENSMUST00000145716.1	-11114	ENSMUSG00000020277	Pfkl	phosphofructokinase, liver, B-type
chr10	78858375	78858675	301	*	NA_peak_5423	16	Distal Intergenic	10	78846951	78847913	963	2	258305	ENSMUST00000061289.6	-10462	ENSMUSG00000051190	Olfr1356	olfactory receptor 1356
chr10	78940473	78940548	76	*	NA_peak_5427	20	Distal Intergenic	10	78955207	78956139	933	1	18372	ENSMUST00000081571.1	-14659	ENSMUSG00000094080	Olfr8	olfactory receptor 8
chr10	78988323	78988645	323	*	NA_peak_5429	36	Intron (ENSMUST00000219714.1/ENSMUST00000219714.1, intron 1 of 1)	10	78981115	78984258	3144	1	259074	ENSMUST00000203973.1	7208	ENSMUSG00000046493	Olfr1352	olfactory receptor 1352
chr10	79300261	79300399	139	*	NA_peak_5449	27	Distal Intergenic	10	79247692	79294535	46844	1	216144	ENSMUST00000020547.9	52569	ENSMUSG00000055515	Vmn2r81	vomeronasal 2, receptor 81
chr10	79927431	79927736	306	*	NA_peak_5473	36	Promoter (<=1kb)	10	79927341	79954703	27363	1	13496	ENSMUST00000105376.1	90	ENSMUSG00000019564	Arid3a	AT rich interactive domain 3A (BRIGHT-like)
chr10	80093910	80094041	132	*	NA_peak_5477	25	Intron (ENSMUST00000219260.1/216161, intron 2 of 32)	10	80057771	80101187	43417	2	216161	ENSMUST00000218630.1	7146	ENSMUSG00000035673	Sbno2	strawberry notch 2
chr10	80420862	80421142	281	*	NA_peak_5485	26	Promoter (<=1kb)	10	80420083	80421860	1778	2	21423	ENSMUST00000156244.1	718	ENSMUSG00000020167	Tcf3	transcription factor 3
chr10	80429213	80429293	81	*	NA_peak_5486	20	Promoter (1-2kb)	10	80410054	80430985	20932	2	21423	ENSMUST00000156990.7	1692	ENSMUSG00000020167	Tcf3	transcription factor 3
chr10	80820866	80821072	207	*	NA_peak_5497	18	Distal Intergenic	10	80826656	80829290	2635	1	18245	ENSMUST00000060987.14	-5584	ENSMUSG00000035242	Oaz1	ornithine decarboxylase antizyme 1
chr10	80905941	80906120	180	*	NA_peak_5498	16	Promoter (<=1kb)	10	80902798	80906412	3615	2	16907	ENSMUST00000105332.2	292	ENSMUSG00000062075	Lmnb2	lamin B2
chr10	82027092	82027099	8	*	NA_peak_5536	23	Distal Intergenic	10	82048123	82061581	13459	1	408062	ENSMUST00000210325.1	-21024	ENSMUSG00000061371	Zfp873	zinc finger protein 873
chr10	82127546	82127654	109	*	NA_peak_5547	32	Promoter (<=1kb)	10	82128013	82153065	25053	1	216177	ENSMUST00000201286.3	-359	ENSMUSG00000078435	AU041133	expressed sequence AU041133
chr10	82131479	82131486	8	*	NA_peak_5549	17	Intron (ENSMUST00000201286.3/216177, intron 1 of 3)	10	82128013	82153065	25053	1	216177	ENSMUST00000201286.3	3466	ENSMUSG00000078435	AU041133	expressed sequence AU041133
chr10	82378813	82378970	158	*	NA_peak_5570	16	Exon (ENSMUST00000210381.1/ENSMUST00000210381.1, exon 4 of 4)	10	82486537	82492618	6082	2	432480	ENSMUST00000177934.2	113648	ENSMUSG00000094186	Gm1553	predicted gene 1553
chr10	84155622	84155839	218	*	NA_peak_5636	33	Distal Intergenic	10	84036560	84100697	64138	2	102637349	ENSMUST00000216477.1	-54925	ENSMUSG00000111049	Gm34184	predicted gene, 34184
chr10	84947715	84947812	98	*	NA_peak_5676	19	Exon (ENSMUST00000038523.14/237422, exon 3 of 10)	10	84937393	85016209	78817	1	237422	ENSMUST00000217175.1	10322	ENSMUSG00000035620	Ric8b	RIC8 guanine nucleotide exchange factor B
chr10	86195148	86195399	252	*	NA_peak_5738	31	Intron (ENSMUST00000120638.7/27204, intron 6 of 13)	10	86095859	86113586	17728	1	78170	ENSMUST00000218077.1	99289	ENSMUSG00000112493	4930486F22Rik	RIKEN cDNA 4930486F22 gene
chr10	86248551	86248870	320	*	NA_peak_5742	20	Intron (ENSMUST00000120638.7/27204, intron 6 of 13)	10	86300372	86349506	49135	1	21859	ENSMUST00000020234.13	-51502	ENSMUSG00000020044	Timp3	tissue inhibitor of metalloproteinase 3
chr10	87118045	87118360	316	*	NA_peak_5779	16	Intron (ENSMUST00000189456.6/76640, intron 2 of 4)	10	87058046	87230588	172543	1	76640	ENSMUST00000169849.2	59999	ENSMUSG00000047129	1700113H08Rik	RIKEN cDNA 1700113H08 gene
chr10	87135660	87136097	438	*	NA_peak_5782	23	Intron (ENSMUST00000189456.6/76640, intron 3 of 4)	10	87205979	87230587	24609	1	76640	ENSMUST00000189775.1	-69882	ENSMUSG00000047129	1700113H08Rik	RIKEN cDNA 1700113H08 gene
chr10	87624140	87624414	275	*	NA_peak_5807	25	Distal Intergenic	10	87546673	87570332	23660	1	18478	ENSMUST00000217864.1	77467	ENSMUSG00000020051	Pah	phenylalanine hydroxylase
chr10	87697360	87697697	338	*	NA_peak_5812	20	Distal Intergenic	10	87546673	87570332	23660	1	18478	ENSMUST00000217864.1	150687	ENSMUSG00000020051	Pah	phenylalanine hydroxylase
chr10	87976471	87976605	135	*	NA_peak_5821	20	Distal Intergenic	10	87966847	87967761	915	1	22172	ENSMUST00000219550.1	9624	NA	Tyms-ps	thymidylate synthase, pseudogene
chr10	88073601	88073939	339	*	NA_peak_5831	15	Distal Intergenic	10	88091072	88092375	1304	1	110312	ENSMUST00000048621.7	-17133	ENSMUSG00000035383	Pmch	pro-melanin-concentrating hormone
chr10	89261410	89261519	110	*	NA_peak_5888	20	Intron (ENSMUST00000182419.7/320091, intron 3 of 10)	10	88948994	89257790	308797	2	320091	ENSMUST00000182462.7	-3620	ENSMUSG00000035189	Ano4	anoctamin 4
chr10	89720528	89720565	38	*	NA_peak_5910	23	Intron (ENSMUST00000020109.4/67019, intron 8 of 10)	10	89726704	89732058	5355	2	67019	ENSMUST00000218442.1	11493	ENSMUSG00000019948	Actr6	ARP6 actin-related protein 6
chr10	90055358	90055422	65	*	NA_peak_5925	27	Intron (ENSMUST00000183156.7/77531, intron 4 of 25)	10	90046622	90071078	24457	1	77531	ENSMUST00000183012.1	8736	ENSMUSG00000058589	Anks1b	ankyrin repeat and sterile alpha motif domain containing 1B
chr10	91284247	91284285	39	*	NA_peak_5987	20	Distal Intergenic	10	91208258	91220642	12385	2	102633753	ENSMUST00000216311.1	-63605	ENSMUSG00000111544	4930534H03Rik	RIKEN cDNA 4930534H03 gene
chr10	91332255	91332409	155	*	NA_peak_5991	45	Distal Intergenic	10	91208258	91220642	12385	2	102633753	ENSMUST00000216311.1	-111613	ENSMUSG00000111544	4930534H03Rik	RIKEN cDNA 4930534H03 gene
chr10	91779890	91780198	309	*	NA_peak_6015	23	Distal Intergenic	10	91888829	91953580	64752	1	102633867	ENSMUST00000217529.1	-108631	ENSMUSG00000111657	Gm31592	predicted gene, 31592
chr10	92624570	92624694	125	*	NA_peak_6039	16	Distal Intergenic	10	92700894	92716478	15585	2	17997	ENSMUST00000215970.1	91784	ENSMUSG00000019988	Nedd1	neural precursor cell expressed, developmentally down-regulated gene 1
chr10	93347767	93348041	275	*	NA_peak_6065	24	Intron (ENSMUST00000212186.2/432488, intron 1 of 2)	10	93335393	93348877	13485	1	432488	ENSMUST00000212186.2	12374	NA	Gm17745	predicted gene, 17745
chr10	93775439	93775472	34	*	NA_peak_6082	22	Distal Intergenic	10	93831555	93848538	16984	1	327799	ENSMUST00000095333.5	-56083	ENSMUSG00000020020	Usp44	ubiquitin specific peptidase 44
chr10	94442071	94442276	206	*	NA_peak_6111	37	Intron (ENSMUST00000132743.2/319880, intron 2 of 2)	10	94514857	94590956	76100	1	319880	ENSMUST00000065060.11	-72581	ENSMUSG00000020023	Tmcc3	transmembrane and coiled coil domains 3
chr10	95251939	95251985	47	*	NA_peak_6148	27	Intron (ENSMUST00000220279.1/12905, intron 1 of 1)	10	95174746	95322965	148220	2	12905	ENSMUST00000220279.1	70980	ENSMUSG00000045867	Cradd	CASP2 and RIPK1 domain containing adaptor with death domain
chr10	96157559	96157861	303	*	NA_peak_6194	13	Distal Intergenic	10	96226020	96248866	22847	1	74881	ENSMUST00000219638.1	-68159	ENSMUSG00000112762	4930459C07Rik	RIKEN cDNA 4930459C07 gene
chr10	96199281	96199556	276	*	NA_peak_6201	31	Distal Intergenic	10	96226020	96248866	22847	1	74881	ENSMUST00000219638.1	-26464	ENSMUSG00000112762	4930459C07Rik	RIKEN cDNA 4930459C07 gene
chr10	96529476	96529962	487	*	NA_peak_6216	16	Intron (ENSMUST00000219313.1/ENSMUST00000219313.1, intron 2 of 2)	10	96617006	96622809	5804	1	12226	ENSMUST00000038377.8	-87044	ENSMUSG00000036478	Btg1	BTG anti-proliferation factor 1
chr10	97184329	97184584	256	*	NA_peak_6238	61	Distal Intergenic	10	97035780	97061049	25270	1	75301	ENSMUST00000219048.1	148549	ENSMUSG00000111924	4930556N09Rik	RIKEN cDNA 4930556N09 gene
chr10	98546754	98547069	316	*	NA_peak_6292	31	Intron (ENSMUST00000219170.1/ENSMUST00000219170.1, intron 1 of 2)	10	98299927	98351874	51948	2	667438	ENSMUST00000218457.1	-194880	ENSMUSG00000112896	Gm8633	predicted gene 8633
chr10	98952468	98952856	389	*	NA_peak_6303	35	Intron (ENSMUST00000219557.1/67972, intron 1 of 3)	10	98915472	98996930	81459	1	67972	ENSMUST00000219624.1	36996	ENSMUSG00000019943	Atp2b1	ATPase, Ca++ transporting, plasma membrane 1
chr10	99040018	99040296	279	*	NA_peak_6310	20	Exon (ENSMUST00000219298.1/ENSMUST00000219298.1, exon 1 of 1)	10	99019037	99022933	3897	1	67972	ENSMUST00000218419.1	20981	ENSMUSG00000019943	Atp2b1	ATPase, Ca++ transporting, plasma membrane 1
chr10	99693473	99693836	364	*	NA_peak_6341	16	Distal Intergenic	10	99638731	99641920	3190	2	100417125	ENSMUST00000218988.1	-51553	ENSMUSG00000112503	Gm18409	mediator of cell motility 1 pseudogene
chr10	100167242	100167396	155	*	NA_peak_6360	24	Distal Intergenic	10	100088056	100097181	9126	1	17311	ENSMUST00000219881.1	79186	ENSMUSG00000019966	Kitl	kit ligand
chr10	101569085	101569551	467	*	NA_peak_6397	36	Distal Intergenic	10	101681487	102013222	331736	1	67569	ENSMUST00000146230.7	-111936	ENSMUSG00000019888	Mgat4c	MGAT4 family, member C
chr10	101570000	101570295	296	*	NA_peak_6398	36	Distal Intergenic	10	101681487	102013222	331736	1	67569	ENSMUST00000146230.7	-111192	ENSMUSG00000019888	Mgat4c	MGAT4 family, member C
chr10	103870857	103871145	289	*	NA_peak_6447	40	Distal Intergenic	10	104142987	104145456	2470	1	637578	ENSMUST00000181634.7	-271842	ENSMUSG00000095022	Gm20765	predicted gene, 20765
chr10	104752940	104753157	218	*	NA_peak_6457	45	Distal Intergenic	10	105189662	105199704	10043	2	278279	ENSMUST00000133441.1	446547	ENSMUSG00000036019	Tmtc2	transmembrane and tetratricopeptide repeat containing 2
chr10	106391105	106391428	324	*	NA_peak_6500	23	Distal Intergenic	10	106470339	106932492	462154	1	327814	ENSMUST00000029404.16	-78911	ENSMUSG00000053825	Ppfia2	protein tyrosine phosphatase, receptor type, f polypeptide (PTPRF), interacting protein (liprin), alpha 2
chr10	106454642	106454953	312	*	NA_peak_6504	27	Distal Intergenic	10	106470339	106932492	462154	1	327814	ENSMUST00000029404.16	-15386	ENSMUSG00000053825	Ppfia2	protein tyrosine phosphatase, receptor type, f polypeptide (PTPRF), interacting protein (liprin), alpha 2
chr10	106530986	106531114	129	*	NA_peak_6505	36	Intron (ENSMUST00000029404.16/327814, intron 2 of 31)	10	106470346	106935952	465607	1	327814	ENSMUST00000217854.1	60640	ENSMUSG00000053825	Ppfia2	protein tyrosine phosphatase, receptor type, f polypeptide (PTPRF), interacting protein (liprin), alpha 2
chr10	108096720	108096753	34	*	NA_peak_6545	22	Distal Intergenic	10	108162193	108277351	115159	1	17931	ENSMUST00000219263.1	-65440	ENSMUSG00000019907	Ppp1r12a	protein phosphatase 1, regulatory subunit 12A
chr10	109217120	109217289	170	*	NA_peak_6587	13	Distal Intergenic	10	108497652	109010982	513331	2	20979	ENSMUST00000064054.13	-206138	ENSMUSG00000035864	Syt1	synaptotagmin I
chr10	109319147	109319436	290	*	NA_peak_6589	28	Distal Intergenic	10	108497652	109010982	513331	2	20979	ENSMUST00000064054.13	-308165	ENSMUSG00000035864	Syt1	synaptotagmin I
chr10	109408369	109408728	360	*	NA_peak_6591	36	Distal Intergenic	10	109714302	109723801	9500	2	260315	ENSMUST00000161223.1	315073	ENSMUSG00000020181	Nav3	neuron navigator 3
chr10	109774677	109774788	112	*	NA_peak_6597	23	Intron (ENSMUST00000032719.14/260315, intron 12 of 38)	10	109755132	109764840	9709	2	260315	ENSMUST00000163071.1	-9837	ENSMUSG00000020181	Nav3	neuron navigator 3
chr10	110932073	110932398	326	*	NA_peak_6646	20	Promoter (<=1kb)	10	110931628	110937863	6236	1	13008	ENSMUST00000220054.1	445	ENSMUSG00000020186	Csrp2	cysteine and glycine-rich protein 2
chr10	111184298	111184585	288	*	NA_peak_6656	23	Intron (ENSMUST00000105275.8/237542, intron 1 of 23)	10	111164802	111293754	128953	1	237542	ENSMUST00000095310.2	19496	ENSMUSG00000020189	Osbpl8	oxysterol binding protein-like 8
chr10	111553736	111553756	21	*	NA_peak_6676	29	Distal Intergenic	10	111586719	111594273	7555	2	71321	ENSMUST00000181547.1	40517	ENSMUSG00000097082	4933440J02Rik	RIKEN cDNA 4933440J02 gene
chr10	112323966	112324052	87	*	NA_peak_6705	31	Intron (ENSMUST00000219301.1/268345, intron 2 of 4)	10	112315340	112465874	150535	1	268345	ENSMUST00000218445.1	8626	ENSMUSG00000035681	Kcnc2	potassium voltage gated channel, Shaw-related subfamily, member 2
chr10	112324427	112324653	227	*	NA_peak_6706	19	Intron (ENSMUST00000219301.1/268345, intron 2 of 4)	10	112315340	112465874	150535	1	268345	ENSMUST00000218445.1	9087	ENSMUSG00000035681	Kcnc2	potassium voltage gated channel, Shaw-related subfamily, member 2
chr10	112674628	112675025	398	*	NA_peak_6720	39	Distal Intergenic	10	112726888	112785599	58712	1	69355	ENSMUST00000187828.6	-51863	ENSMUSG00000100314	1700010J16Rik	RIKEN cDNA 1700010J16 gene
chr10	113424931	113425274	344	*	NA_peak_6747	27	Intron (ENSMUST00000218916.1/ENSMUST00000218916.1, intron 1 of 2)	10	112925430	112928995	3566	2	382423	ENSMUST00000099276.3	-495936	ENSMUSG00000074748	Atxn7l3b	ataxin 7-like 3B
chr10	114029817	114029909	93	*	NA_peak_6767	16	Distal Intergenic	10	114398823	114801364	402542	2	237553	ENSMUST00000061632.7	771455	ENSMUSG00000050663	Trhde	TRH-degrading enzyme
chr10	114059052	114059578	527	*	NA_peak_6769	20	Distal Intergenic	10	114398823	114801364	402542	2	237553	ENSMUST00000061632.7	741786	ENSMUSG00000050663	Trhde	TRH-degrading enzyme
chr10	114944866	114944944	79	*	NA_peak_6790	45	Distal Intergenic	10	114566167	114802307	236141	2	237553	ENSMUST00000152702.1	-142559	ENSMUSG00000050663	Trhde	TRH-degrading enzyme
chr10	115037439	115038122	684	*	NA_peak_6794	45	Distal Intergenic	10	115174080	115175558	1479	2	216343	ENSMUST00000155794.1	137436	ENSMUSG00000006764	Tph2	tryptophan hydroxylase 2
chr10	115277683	115278390	708	*	NA_peak_6805	22	Distal Intergenic	10	115197872	115251467	53596	2	66687	ENSMUST00000020339.9	-26216	ENSMUSG00000020130	Tbc1d15	TBC1 domain family, member 15
chr10	116029171	116029328	158	*	NA_peak_6841	20	Intron (ENSMUST00000063470.10/19279, intron 1 of 13)	10	116018287	116114959	96673	1	19279	ENSMUST00000142617.1	10884	ENSMUSG00000020151	Ptprr	protein tyrosine phosphatase, receptor type, R
chr10	116622486	116622818	333	*	NA_peak_6868	31	Distal Intergenic	10	116509791	116581511	71721	2	72068	ENSMUST00000020374.5	-40975	ENSMUSG00000020166	Cnot2	CCR4-NOT transcription complex, subunit 2
chr10	117424364	117424568	205	*	NA_peak_6902	21	Distal Intergenic	10	117446015	117447493	1479	2	102634600	ENSMUST00000220189.1	22925	ENSMUSG00000112344	Gm32141	predicted gene, 32141
chr10	117744990	117745337	348	*	NA_peak_6910	17	Promoter (<=1kb)	10	117735900	117744942	9043	2	215436	ENSMUST00000219482.1	-48	ENSMUSG00000060181	Slc35e3	solute carrier family 35, member E3
chr10	117765146	117765257	112	*	NA_peak_6912	34	Intron (ENSMUST00000218576.1/103468, intron 19 of 27)	10	117757285	117761357	4073	2	103468	ENSMUST00000218375.1	-3789	ENSMUSG00000052798	Nup107	nucleoporin 107
chr10	118243357	118243450	94	*	NA_peak_6930	34	Distal Intergenic	10	118204942	118210047	5106	1	50929	ENSMUST00000096691.4	38415	ENSMUSG00000074695	Il22	interleukin 22
chr10	118256339	118256679	341	*	NA_peak_6931	21	Distal Intergenic	10	118289633	118293221	3589	2	116849	ENSMUST00000179123.1	36542	ENSMUSG00000090461	Il22b	interleukin 22B
chr10	118957031	118957313	283	*	NA_peak_6958	31	Distal Intergenic	10	118920381	118927143	6763	2	216377	ENSMUST00000219032.1	-29888	ENSMUSG00000112854	Gm38403	predicted gene, 38403
chr10	120243225	120243335	111	*	NA_peak_7018	26	Distal Intergenic	10	120227186	120232071	4886	1	66225	ENSMUST00000130198.2	16039	ENSMUSG00000020224	Llph	LLP homolog, long-term synaptic facilitation (Aplysia)
chr10	121566140	121566519	380	*	NA_peak_7076	24	Promoter (1-2kb)	10	121563925	121568481	4557	2	56480	ENSMUST00000219244.1	1962	ENSMUSG00000020115	Tbk1	TANK-binding kinase 1
chr10	122141814	122142404	591	*	NA_peak_7108	40	Distal Intergenic	10	122119700	122130558	10859	1	100043513	ENSMUST00000219576.1	22114	ENSMUSG00000111952	Gm4489	predicted gene 4489
chr10	122712341	122712467	127	*	NA_peak_7136	30	Intron (ENSMUST00000162853.7/319468, intron 1 of 5)	10	122679315	122679415	101	1	102466884	ENSMUST00000185165.1	33026	ENSMUSG00000099225	Mir8104	microRNA 8104
chr10	123472676	123472986	311	*	NA_peak_7169	20	Intron (ENSMUST00000218926.1/268354, intron 1 of 5)	10	123264985	123740947	475963	1	268354	ENSMUST00000219723.1	207691	ENSMUSG00000044071	Tafa2	TAFA chemokine like family member 2
chr10	123796073	123796363	291	*	NA_peak_7181	24	Distal Intergenic	10	123264985	123740947	475963	1	268354	ENSMUST00000219723.1	531088	ENSMUSG00000044071	Tafa2	TAFA chemokine like family member 2
chr10	123861084	123861332	249	*	NA_peak_7183	33	Distal Intergenic	10	123264985	123740947	475963	1	268354	ENSMUST00000219723.1	596099	ENSMUSG00000044071	Tafa2	TAFA chemokine like family member 2
chr10	124466940	124467286	347	*	NA_peak_7201	14	Promoter (1-2kb)	10	124469074	124524488	55415	1	75030	ENSMUST00000219167.1	-1788	ENSMUSG00000112364	4930503E24Rik	eukaryotic translation initiation factor 3, subunit I pseudogene
chr10	125617697	125617801	105	*	NA_peak_7230	15	Distal Intergenic	10	125227485	125389465	161981	2	20503	ENSMUST00000210780.1	-228232	ENSMUSG00000020102	Slc16a7	solute carrier family 16 (monocarboxylic acid transporters), member 7
chr10	125816696	125816922	227	*	NA_peak_7238	26	Distal Intergenic	10	125966219	125998013	31795	1	320398	ENSMUST00000217813.1	-149297	ENSMUSG00000020105	Lrig3	leucine-rich repeats and immunoglobulin-like domains 3
chr10	128719890	128720118	229	*	NA_peak_7374	24	3' UTR	10	128706258	128720238	13981	1	20431	ENSMUST00000054125.8	13632	ENSMUSG00000025359	Pmel	premelanosome protein
chr10	130218517	130218769	253	*	NA_peak_7435	36	Distal Intergenic	10	130210092	130211149	1058	2	258297	ENSMUST00000058123.5	-7368	ENSMUSG00000045559	Olfr827	olfactory receptor 827
chr11	3101947	3102587	641	*	NA_peak_7457	76	Distal Intergenic	11	3125904	3129396	3493	1	236604	ENSMUST00000145164.7	-23317	NA	Pisd-ps1	phosphatidylserine decarboxylase, pseudogene 1
chr11	3129165	3129594	430	*	NA_peak_7459	77	Promoter (<=1kb)	11	3128972	3130146	1175	1	236604	ENSMUST00000152828.1	193	NA	Pisd-ps1	phosphatidylserine decarboxylase, pseudogene 1
chr11	3129877	3130333	457	*	NA_peak_7460	28	Promoter (<=1kb)	11	3128972	3130146	1175	1	236604	ENSMUST00000152828.1	905	NA	Pisd-ps1	phosphatidylserine decarboxylase, pseudogene 1
chr11	3131943	3132252	310	*	NA_peak_7461	53	Promoter (2-3kb)	11	3128972	3130146	1175	1	236604	ENSMUST00000152828.1	2971	NA	Pisd-ps1	phosphatidylserine decarboxylase, pseudogene 1
chr11	3132777	3133075	299	*	NA_peak_7461	53	Promoter (2-3kb)	11	3131887	3136007	4121	2	78887	ENSMUST00000144447.7	2932	ENSMUSG00000023764	Sfi1	Sfi1 homolog, spindle assembly associated (yeast)
chr11	3133917	3134488	572	*	NA_peak_7462	19	Promoter (1-2kb)	11	3131887	3136007	4121	2	78887	ENSMUST00000144447.7	1519	ENSMUSG00000023764	Sfi1	Sfi1 homolog, spindle assembly associated (yeast)
chr11	3141596	3141990	395	*	NA_peak_7464	57	Promoter (<=1kb)	11	3131890	3142378	10489	2	78887	ENSMUST00000137633.7	388	ENSMUSG00000023764	Sfi1	Sfi1 homolog, spindle assembly associated (yeast)
chr11	3149714	3150193	480	*	NA_peak_7467	13	Promoter (2-3kb)	11	3144881	3146722	1842	2	78887	ENSMUST00000146888.1	-2992	ENSMUSG00000023764	Sfi1	Sfi1 homolog, spindle assembly associated (yeast)
chr11	3155448	3156107	660	*	NA_peak_7469	44	Exon (ENSMUST00000101655.9/78887, exon 12 of 32)	11	3131888	3164597	32710	2	78887	ENSMUST00000126746.8	8490	ENSMUSG00000023764	Sfi1	Sfi1 homolog, spindle assembly associated (yeast)
chr11	3157568	3159072	1505	*	NA_peak_7470	50	Exon (ENSMUST00000101655.9/78887, exon 10 of 32)	11	3131888	3164597	32710	2	78887	ENSMUST00000126746.8	5525	ENSMUSG00000023764	Sfi1	Sfi1 homolog, spindle assembly associated (yeast)
chr11	3162910	3164065	1156	*	NA_peak_7472	79	Promoter (<=1kb)	11	3131888	3164597	32710	2	78887	ENSMUST00000126746.8	532	ENSMUSG00000023764	Sfi1	Sfi1 homolog, spindle assembly associated (yeast)
chr11	3167576	3168479	904	*	NA_peak_7473	13	Promoter (2-3kb)	11	3156812	3170704	13893	2	78887	ENSMUST00000156655.7	2225	ENSMUSG00000023764	Sfi1	Sfi1 homolog, spindle assembly associated (yeast)
chr11	3170746	3171230	485	*	NA_peak_7474	63	Promoter (<=1kb)	11	3156812	3170704	13893	2	78887	ENSMUST00000156655.7	-42	ENSMUSG00000023764	Sfi1	Sfi1 homolog, spindle assembly associated (yeast)
chr11	3174043	3175822	1780	*	NA_peak_7476	53	Promoter (<=1kb)	11	3160035	3176466	16432	2	78887	ENSMUST00000143442.1	644	ENSMUSG00000023764	Sfi1	Sfi1 homolog, spindle assembly associated (yeast)
chr11	3178917	3179550	634	*	NA_peak_7478	40	Promoter (1-2kb)	11	3153384	3177493	24110	2	78887	ENSMUST00000141422.7	-1424	ENSMUSG00000023764	Sfi1	Sfi1 homolog, spindle assembly associated (yeast)
chr11	3180870	3181371	502	*	NA_peak_7479	18	Intron (ENSMUST00000101655.9/78887, intron 3 of 31)	11	3153384	3177493	24110	2	78887	ENSMUST00000141422.7	-3377	ENSMUSG00000023764	Sfi1	Sfi1 homolog, spindle assembly associated (yeast)
chr11	3182544	3183277	734	*	NA_peak_7480	73	Intron (ENSMUST00000101655.9/78887, intron 3 of 31)	11	3165625	3187355	21731	2	78887	ENSMUST00000155763.7	4078	ENSMUSG00000023764	Sfi1	Sfi1 homolog, spindle assembly associated (yeast)
chr11	3186119	3186947	829	*	NA_peak_7482	108	Promoter (<=1kb)	11	3165625	3187355	21731	2	78887	ENSMUST00000155763.7	408	ENSMUSG00000023764	Sfi1	Sfi1 homolog, spindle assembly associated (yeast)
chr11	3188845	3189485	641	*	NA_peak_7482	108	Promoter (<=1kb)	11	3131850	3189056	57207	2	78887	ENSMUST00000101655.9	0	ENSMUSG00000023764	Sfi1	Sfi1 homolog, spindle assembly associated (yeast)
chr11	3194653	3195595	943	*	NA_peak_7484	52	Promoter (<=1kb)	11	3193516	3194263	748	2	78887	ENSMUST00000146218.1	-390	ENSMUSG00000023764	Sfi1	Sfi1 homolog, spindle assembly associated (yeast)
chr11	3196690	3197030	341	*	NA_peak_7485	18	Promoter (2-3kb)	11	3193516	3194263	748	2	78887	ENSMUST00000146218.1	-2427	ENSMUSG00000023764	Sfi1	Sfi1 homolog, spindle assembly associated (yeast)
chr11	3197507	3198511	1005	*	NA_peak_7486	41	Intron (ENSMUST00000159304.7/78887, intron 2 of 3)	11	3193516	3194263	748	2	78887	ENSMUST00000146218.1	-3244	ENSMUSG00000023764	Sfi1	Sfi1 homolog, spindle assembly associated (yeast)
chr11	3199030	3199813	784	*	NA_peak_7487	80	Promoter (2-3kb)	11	3202392	3244581	42190	1	74203	ENSMUST00000020734.10	-2579	ENSMUSG00000020454	Eif4enif1	eukaryotic translation initiation factor 4E nuclear import factor 1
chr11	4050715	4051012	298	*	NA_peak_7506	31	Distal Intergenic	11	4041737	4046336	4600	1	103655	ENSMUST00000134482.1	8978	ENSMUSG00000019368	Sec14l4	SEC14-like lipid binding 4
chr11	10439283	10439661	379	*	NA_peak_7565	57	Distal Intergenic	11	11114223	11263526	149304	1	319922	ENSMUST00000109681.7	-674562	ENSMUSG00000050830	Vwc2	von Willebrand factor C domain containing 2
chr11	10532543	10532884	342	*	NA_peak_7566	20	Distal Intergenic	11	11114223	11263526	149304	1	319922	ENSMUST00000109681.7	-581339	ENSMUSG00000050830	Vwc2	von Willebrand factor C domain containing 2
chr11	15168143	15168359	217	*	NA_peak_7592	55	Distal Intergenic	11	14599276	14600314	1039	1	432536	ENSMUST00000117584.2	568867	ENSMUSG00000084135	Pom121l12	POM121 membrane glycoprotein-like 12
chr11	16331110	16331508	399	*	NA_peak_7614	31	Intron (ENSMUST00000109647.2/211739, intron 4 of 6)	11	16263218	16284551	21334	1	211739	ENSMUST00000207256.1	67892	ENSMUSG00000048834	Vstm2a	V-set and transmembrane domain containing 2A
chr11	16391693	16391919	227	*	NA_peak_7617	27	Intron (ENSMUST00000109647.2/211739, intron 5 of 6)	11	16501643	16505044	3402	2	20335	ENSMUST00000131439.1	113125	ENSMUSG00000078974	Sec61g	SEC61, gamma subunit
chr11	16393698	16394050	353	*	NA_peak_7618	20	Intron (ENSMUST00000109647.2/211739, intron 5 of 6)	11	16501643	16505044	3402	2	20335	ENSMUST00000131439.1	110994	ENSMUSG00000078974	Sec61g	SEC61, gamma subunit
chr11	16879674	16879995	322	*	NA_peak_7642	25	Promoter (1-2kb)	11	16878150	16884357	6208	1	13649	ENSMUST00000125984.1	1524	ENSMUSG00000020122	Egfr	epidermal growth factor receptor
chr11	17404018	17404328	311	*	NA_peak_7666	23	Distal Intergenic	11	17263621	17266560	2940	1	57316	ENSMUST00000130330.1	140397	ENSMUSG00000000581	C1d	C1D nuclear receptor co-repressor
chr11	19027572	19027866	295	*	NA_peak_7704	31	Distal Intergenic	11	18879817	19018985	139169	2	17268	ENSMUST00000144988.7	-8587	ENSMUSG00000020160	Meis1	Meis homeobox 1
chr11	19569107	19569504	398	*	NA_peak_7731	98	Distal Intergenic	11	19924375	20024026	99652	1	114716	ENSMUST00000093299.12	-354871	ENSMUSG00000045671	Spred2	sprouty-related EVH1 domain containing 2
chr11	19779072	19779270	199	*	NA_peak_7739	40	Distal Intergenic	11	19924375	20024026	99652	1	114716	ENSMUST00000093299.12	-145105	ENSMUSG00000045671	Spred2	sprouty-related EVH1 domain containing 2
chr11	20864873	20864982	110	*	NA_peak_7777	16	Distal Intergenic	11	20829312	20831056	1745	2	216551	ENSMUST00000154300.7	-33817	ENSMUSG00000042363	Lgalsl	lectin, galactoside binding-like
chr11	20903130	20903586	457	*	NA_peak_7778	17	Distal Intergenic	11	20829312	20831056	1745	2	216551	ENSMUST00000154300.7	-72074	ENSMUSG00000042363	Lgalsl	lectin, galactoside binding-like
chr11	22963935	22964077	143	*	NA_peak_7871	21	Intron (ENSMUST00000160826.1/53625, intron 1 of 2)	11	22899835	22956947	57113	2	17846	ENSMUST00000161944.1	-6988	ENSMUSG00000051355	Commd1	COMM domain containing 1
chr11	23021032	23021350	319	*	NA_peak_7878	19	Promoter (<=1kb)	11	23020556	23023730	3175	1	73873	ENSMUST00000151877.1	476	ENSMUSG00000049811	Fam161a	family with sequence similarity 161, member A
chr11	23507031	23507197	167	*	NA_peak_7892	20	Distal Intergenic	11	23488547	23498030	9484	2	268390	ENSMUST00000020529.12	-9001	ENSMUSG00000020288	Ahsa2	AHA1, activator of heat shock protein ATPase 2
chr11	23924580	23924869	290	*	NA_peak_7915	32	Distal Intergenic	11	23862646	23895253	32608	2	216578	ENSMUST00000020513.9	-29327	ENSMUSG00000020273	Papolg	poly(A) polymerase gamma
chr11	24596494	24596893	400	*	NA_peak_7939	30	Intron (ENSMUST00000153153.1/ENSMUST00000153153.1, intron 2 of 3)	11	24481909	24569952	88044	1	71316	ENSMUST00000152726.1	114585	ENSMUSG00000086892	4933430M04Rik	RIKEN cDNA 4933430M04 gene
chr11	25197126	25197255	130	*	NA_peak_7948	24	Distal Intergenic	11	25326107	25367137	41031	1	71234	ENSMUST00000125234.7	-128852	ENSMUSG00000033015	4933427E13Rik	RIKEN cDNA 4933427E13 gene
chr11	25372118	25372143	26	*	NA_peak_7952	30	Distal Intergenic	11	25329957	25358187	28231	1	71234	ENSMUST00000044347.10	42161	ENSMUSG00000033015	4933427E13Rik	RIKEN cDNA 4933427E13 gene
chr11	27019876	27020048	173	*	NA_peak_7980	20	Distal Intergenic	11	26547848	26593999	46152	2	69922	ENSMUST00000156264.1	-425877	ENSMUSG00000064090	Vrk2	vaccinia related kinase 2
chr11	27686096	27686453	358	*	NA_peak_7997	32	Distal Intergenic	11	28388817	28434110	45294	2	216613	ENSMUST00000160016.7	747657	ENSMUSG00000032878	Ccdc85a	coiled-coil domain containing 85A
chr11	27823299	27823616	318	*	NA_peak_7999	42	Distal Intergenic	11	28388817	28434110	45294	2	216613	ENSMUST00000160016.7	610494	ENSMUSG00000032878	Ccdc85a	coiled-coil domain containing 85A
chr11	27880196	27880500	305	*	NA_peak_8004	31	Distal Intergenic	11	28388817	28434110	45294	2	216613	ENSMUST00000160016.7	553610	ENSMUSG00000032878	Ccdc85a	coiled-coil domain containing 85A
chr11	27918719	27919218	500	*	NA_peak_8012	53	Distal Intergenic	11	28388817	28434110	45294	2	216613	ENSMUST00000160016.7	514892	ENSMUSG00000032878	Ccdc85a	coiled-coil domain containing 85A
chr11	29331980	29332621	642	*	NA_peak_8052	55	Distal Intergenic	11	29373658	29510808	137151	1	108686	ENSMUST00000040182.12	-41037	ENSMUSG00000032740	Ccdc88a	coiled coil domain containing 88A
chr11	30040026	30040157	132	*	NA_peak_8083	21	Distal Intergenic	11	29743048	30026033	282986	2	237711	ENSMUST00000058902.5	-13993	ENSMUSG00000044072	Eml6	echinoderm microtubule associated protein like 6
chr11	30411071	30411281	211	*	NA_peak_8097	34	Distal Intergenic	11	30426006	30471808	45803	2	75087	ENSMUST00000041763.13	60527	ENSMUSG00000040919	4930505A04Rik	RIKEN cDNA 4930505A04 gene
chr11	31344506	31344768	263	*	NA_peak_8119	31	Distal Intergenic	11	31365441	31368166	2726	2	20856	ENSMUST00000149467.1	23398	ENSMUSG00000020303	Stc2	stanniocalcin 2
chr11	31702395	31702558	164	*	NA_peak_8132	16	Distal Intergenic	11	31665181	31671885	6705	2	69556	ENSMUST00000058060.13	-30510	ENSMUSG00000044502	Bod1	biorientation of chromosomes in cell division 1
chr11	33081396	33081564	169	*	NA_peak_8177	23	Distal Intergenic	11	33117430	33146795	29366	2	14172	ENSMUST00000109363.7	65231	ENSMUSG00000057967	Fgf18	fibroblast growth factor 18
chr11	34208259	34208341	83	*	NA_peak_8225	15	Promoter (<=1kb)	11	34204338	34208089	3752	2	14233	ENSMUST00000060271.2	-170	ENSMUSG00000047861	Foxi1	forkhead box I1
chr11	35337565	35337723	159	*	NA_peak_8261	36	Intron (ENSMUST00000069837.3/20564, intron 4 of 35)	11	35177783	35510128	332346	1	20564	ENSMUST00000153098.1	159782	ENSMUSG00000056427	Slit3	slit guidance ligand 3
chr11	35572171	35572387	217	*	NA_peak_8271	16	Intron (ENSMUST00000069837.3/20564, intron 8 of 35)	11	35544685	35612636	67952	1	20564	ENSMUST00000124438.1	27486	ENSMUSG00000056427	Slit3	slit guidance ligand 3
chr11	35973193	35973363	171	*	NA_peak_8288	19	Intron (ENSMUST00000018993.6/211652, intron 1 of 22)	11	35838400	35980527	142128	2	211652	ENSMUST00000018993.6	7164	ENSMUSG00000018849	Wwc1	WW, C2 and coiled-coil domain containing 1
chr11	36066047	36066432	386	*	NA_peak_8295	16	Intron (ENSMUST00000102801.7/23964, intron 19 of 30)	11	35838400	35980527	142128	2	211652	ENSMUST00000018993.6	-85520	ENSMUSG00000018849	Wwc1	WW, C2 and coiled-coil domain containing 1
chr11	40612418	40612672	255	*	NA_peak_8356	27	Distal Intergenic	11	40680710	40685227	4518	2	108645	ENSMUST00000137797.1	72555	ENSMUSG00000042032	Mat2b	methionine adenosyltransferase II, beta
chr11	40755146	40755427	282	*	NA_peak_8364	27	Promoter (<=1kb)	11	40748552	40755311	6760	2	12450	ENSMUST00000020576.7	0	ENSMUSG00000020326	Ccng1	cyclin G1
chr11	41108767	41109403	637	*	NA_peak_8373	31	Distal Intergenic	11	40748552	40755311	6760	2	12450	ENSMUST00000020576.7	-353456	ENSMUSG00000020326	Ccng1	cyclin G1
chr11	43455482	43455649	168	*	NA_peak_8425	24	Distal Intergenic	11	43441407	43442632	1226	1	193116	ENSMUST00000136541.1	14075	ENSMUSG00000020409	Slu7	SLU7 splicing factor homolog (S. cerevisiae)
chr11	43528187	43528428	242	*	NA_peak_8429	36	Promoter (<=1kb)	11	43528784	43586997	58214	1	380694	ENSMUST00000050574.6	-356	ENSMUSG00000044707	Ccnjl	cyclin J-like
chr11	45776294	45776651	358	*	NA_peak_8523	26	Distal Intergenic	11	45808087	45841171	33085	1	100009664	ENSMUST00000137002.1	-31436	NA	F630206G17Rik	RIKEN cDNA F630206G17 gene
chr11	46008308	46008639	332	*	NA_peak_8537	23	Intron (ENSMUST00000049038.3/214105, intron 4 of 4)	11	45980310	46017994	37685	1	214105	ENSMUST00000049038.3	27998	ENSMUSG00000040489	Sox30	SRY (sex determining region Y)-box 30
chr11	46312177	46312625	449	*	NA_peak_8553	23	Promoter (<=1kb)	11	46193850	46312358	118509	2	76884	ENSMUST00000165599.8	0	ENSMUSG00000020340	Cyfip2	cytoplasmic FMR1 interacting protein 2
chr11	47855529	47855859	331	*	NA_peak_8585	17	Intron (ENSMUST00000128558.1/ENSMUST00000128558.1, intron 1 of 2)	11	47351154	47637469	286316	2	24052	ENSMUST00000154578.7	-218060	ENSMUSG00000020354	Sgcd	sarcoglycan, delta (dystrophin-associated glycoprotein)
chr11	49073647	49073945	299	*	NA_peak_8629	23	Promoter (2-3kb)	11	49076587	49096974	20388	1	15953	ENSMUST00000109202.2	-2642	ENSMUSG00000078920	Ifi47	interferon gamma inducible protein 47
chr11	49297226	49297529	304	*	NA_peak_8634	40	Distal Intergenic	11	49293297	49294314	1018	1	258462	ENSMUST00000189851.2	3929	ENSMUSG00000101750	Olfr1392	olfactory receptor 1392
chr11	49905626	49906356	731	*	NA_peak_8665	40	Intron (ENSMUST00000093141.11/74563, intron 1 of 12)	11	49902161	49980994	78834	1	74563	ENSMUST00000063444.2	3465	ENSMUSG00000020374	Rasgef1c	RasGEF domain family, member 1C
chr11	49910216	49910270	55	*	NA_peak_8667	44	Intron (ENSMUST00000093141.11/74563, intron 1 of 12)	11	49902161	49980994	78834	1	74563	ENSMUST00000063444.2	8055	ENSMUSG00000020374	Rasgef1c	RasGEF domain family, member 1C
chr11	50128646	50128749	104	*	NA_peak_8675	49	Promoter (2-3kb)	11	50131396	50172030	40635	1	76795	ENSMUST00000093138.12	-2647	ENSMUSG00000036644	Tbc1d9b	TBC1 domain family, member 9B
chr11	51338337	51338483	147	*	NA_peak_8727	27	Intron (ENSMUST00000102765.8/237759, intron 2 of 28)	11	51289920	51583918	293999	1	237759	ENSMUST00000102765.8	48417	ENSMUSG00000063564	Col23a1	collagen, type XXIII, alpha 1
chr11	51856317	51856669	353	*	NA_peak_8743	13	Promoter (<=1kb)	11	51842301	51857125	14825	2	76901	ENSMUST00000151277.1	456	ENSMUSG00000020387	Jade2	jade family PHD finger 2
chr11	52182410	52182513	104	*	NA_peak_8755	27	Distal Intergenic	11	52154722	52168159	13438	2	257871	ENSMUST00000203403.2	-14251	NA	Olfr1372-ps1	olfactory receptor 1372, pseudogene 1
chr11	52377607	52378024	418	*	NA_peak_8763	23	Intron (ENSMUST00000102758.7/22333, intron 5 of 8)	11	52374263	52388523	14261	1	22333	ENSMUST00000020673.2	3344	ENSMUSG00000020402	Vdac1	voltage-dependent anion channel 1
chr11	53226279	53226303	25	*	NA_peak_8798	20	Distal Intergenic	11	53262880	53267241	4362	2	15525	ENSMUST00000139322.7	40938	ENSMUSG00000020361	Hspa4	heat shock protein 4
chr11	54385033	54385249	217	*	NA_peak_8841	55	Intron (ENSMUST00000143919.1/74847, intron 3 of 12)	11	54370652	54426790	56139	1	74847	ENSMUST00000094193.2	14381	ENSMUSG00000020332	Meikin	meiotic kinetochore factor
chr11	54388097	54388484	388	*	NA_peak_8843	57	Intron (ENSMUST00000143919.1/74847, intron 3 of 12)	11	54370652	54426790	56139	1	74847	ENSMUST00000094193.2	17445	ENSMUSG00000020332	Meikin	meiotic kinetochore factor
chr11	55668885	55669069	185	*	NA_peak_8888	23	Distal Intergenic	11	55514238	55608198	93961	2	14654	ENSMUST00000102716.9	-60687	ENSMUSG00000000263	Glra1	glycine receptor, alpha 1 subunit
chr11	55749905	55750042	138	*	NA_peak_8892	45	Distal Intergenic	11	55514238	55608198	93961	2	14654	ENSMUST00000102716.9	-141707	ENSMUSG00000000263	Glra1	glycine receptor, alpha 1 subunit
chr11	56182960	56183388	429	*	NA_peak_8921	50	Distal Intergenic	11	56024987	56041010	16024	2	216749	ENSMUST00000037682.2	-141950	ENSMUSG00000037393	Nmur2	neuromedin U receptor 2
chr11	56777198	56777278	81	*	NA_peak_8947	23	Distal Intergenic	11	57011387	57015291	3905	1	14799	ENSMUST00000125292.1	-234109	ENSMUSG00000020524	Gria1	glutamate receptor, ionotropic, AMPA1 (alpha 1)
chr11	56976803	56976832	30	*	NA_peak_8956	13	Distal Intergenic	11	57011387	57015291	3905	1	14799	ENSMUST00000125292.1	-34555	ENSMUSG00000020524	Gria1	glutamate receptor, ionotropic, AMPA1 (alpha 1)
chr11	58141407	58141689	283	*	NA_peak_9001	13	Promoter (1-2kb)	11	58136923	58139473	2551	2	216766	ENSMUST00000134733.1	-1934	ENSMUSG00000037275	Gemin5	gem nuclear organelle associated protein 5
chr11	58687601	58687688	88	*	NA_peak_9023	17	Distal Intergenic	11	58683875	58684802	928	1	216783	ENSMUST00000204718.2	3726	ENSMUSG00000107711	Olfr320	olfactory receptor 320
chr11	59004891	59005283	393	*	NA_peak_9035	37	Promoter (2-3kb)	11	59001914	59002361	448	2	380698	ENSMUST00000238245.1	-2530	ENSMUSG00000061462	Obscn	obscurin, cytoskeletal calmodulin and titin-interacting RhoGEF
chr11	60561352	60561391	40	*	NA_peak_9073	27	Distal Intergenic	11	60537978	60558512	20535	1	268420	ENSMUST00000044250.3	23374	ENSMUSG00000042650	Alkbh5	alkB homolog 5, RNA demethylase
chr11	60639473	60639735	263	*	NA_peak_9077	23	Distal Intergenic	11	60699723	60714186	14464	1	16897	ENSMUST00000052346.9	-59988	ENSMUSG00000020536	Llgl1	LLGL1 scribble cell polarity complex component
chr11	61118839	61119007	169	*	NA_peak_9089	27	Distal Intergenic	11	61126755	61149372	22618	1	57916	ENSMUST00000010286.7	-7748	ENSMUSG00000010142	Tnfrsf13b	tumor necrosis factor receptor superfamily, member 13b
chr11	61421282	61421973	692	*	NA_peak_9096	61	Distal Intergenic	11	61452263	61453919	1657	2	22671	ENSMUST00000126859.7	31946	ENSMUSG00000010086	Rnf112	ring finger protein 112
chr11	62130250	62130381	132	*	NA_peak_9114	34	Intron (ENSMUST00000201671.3/432572, intron 5 of 7)	11	62077097	62223013	145917	1	432572	ENSMUST00000202179.1	53153	ENSMUSG00000042331	Specc1	sperm antigen with calponin homology and coiled-coil domains 1
chr11	62202073	62202522	450	*	NA_peak_9116	18	Intron (ENSMUST00000202389.3/432572, intron 12 of 14)	11	62248984	62266453	17470	1	11541	ENSMUST00000018644.2	-46462	ENSMUSG00000018500	Adora2b	adenosine A2b receptor
chr11	62671678	62672047	370	*	NA_peak_9135	34	Distal Intergenic	11	62649449	62666354	16906	1	216829	ENSMUST00000129162.2	22229	ENSMUSG00000048497	Mmgt2	membrane magnesium transporter 2
chr11	63117722	63117874	153	*	NA_peak_9153	20	Distal Intergenic	11	63128982	63159546	30565	1	18858	ENSMUST00000108702.7	-11108	ENSMUSG00000018217	Pmp22	peripheral myelin protein 22
chr11	63121631	63122003	373	*	NA_peak_9155	22	Distal Intergenic	11	63128982	63159546	30565	1	18858	ENSMUST00000108702.7	-6979	ENSMUSG00000018217	Pmp22	peripheral myelin protein 22
chr11	64571949	64572324	376	*	NA_peak_9210	27	Distal Intergenic	11	64435332	64522841	87510	1	15478	ENSMUST00000058652.5	136617	ENSMUSG00000047759	Hs3st3a1	heparan sulfate (glucosamine) 3-O-sulfotransferase 3A1
chr11	64792987	64793275	289	*	NA_peak_9218	36	Distal Intergenic	11	64979038	65002069	23032	1	68626	ENSMUST00000071891.11	-185763	ENSMUSG00000020549	Elac2	elaC ribonuclease Z 2
chr11	65058822	65058838	17	*	NA_peak_9224	22	Promoter (<=1kb)	11	65002041	65059834	57794	2	216831	ENSMUST00000130420.7	996	ENSMUSG00000033389	Arhgap44	Rho GTPase activating protein 44
chr11	65723238	65723461	224	*	NA_peak_9254	16	Intron (ENSMUST00000046963.9/26398, intron 3 of 10)	11	65690333	65719603	29271	2	26398	ENSMUST00000125598.7	-3635	ENSMUSG00000033352	Map2k4	mitogen-activated protein kinase kinase 4
chr11	65814485	65814833	349	*	NA_peak_9258	16	Exon (ENSMUST00000071465.8/52712, exon 2 of 7)	11	65807244	65829239	21996	1	52712	ENSMUST00000018491.7	7241	ENSMUSG00000018347	Zkscan6	zinc finger with KRAB and SCAN domains 6
chr11	67467517	67467822	306	*	NA_peak_9313	23	Intron (ENSMUST00000108681.7/14457, intron 1 of 13)	11	67455724	67665449	209726	1	14457	ENSMUST00000136796.7	11793	ENSMUSG00000033066	Gas7	growth arrest specific 7
chr11	69089007	69089127	121	*	NA_peak_9380	21	Promoter (<=1kb)	11	69088543	69090050	1508	1	22318	ENSMUST00000149559.1	464	ENSMUSG00000020894	Vamp2	vesicle-associated membrane protein 2
chr11	69236183	69236491	309	*	NA_peak_9385	18	Promoter (<=1kb)	11	69218117	69237022	18906	2	14919	ENSMUST00000021259.8	531	ENSMUSG00000020890	Gucy2e	guanylate cyclase 2e
chr11	69633348	69633558	211	*	NA_peak_9393	34	Promoter (<=1kb)	11	69632990	69653297	20308	1	23879	ENSMUST00000018909.3	358	ENSMUSG00000018765	Fxr2	fragile X mental retardation, autosomal homolog 2
chr11	69966086	69966360	275	*	NA_peak_9407	19	Promoter (<=1kb)	11	69966918	69967652	735	1	53624	ENSMUST00000151515.1	-558	ENSMUSG00000018569	Cldn7	claudin 7
chr11	70080062	70080183	122	*	NA_peak_9415	27	Distal Intergenic	11	70092644	70106187	13544	1	11890	ENSMUST00000102572.7	-12461	ENSMUSG00000040963	Asgr2	asialoglycoprotein receptor 2
chr11	72169938	72170115	178	*	NA_peak_9495	23	Intron (ENSMUST00000142530.7/74477, intron 13 of 19)	11	72155393	72175238	19846	2	74477	ENSMUST00000156696.1	5123	ENSMUSG00000020807	4933427D14Rik	RIKEN cDNA 4933427D14 gene
chr11	73826796	73827042	247	*	NA_peak_9544	31	Distal Intergenic	11	73811740	73817049	5310	2	259008	ENSMUST00000144724.2	-9747	ENSMUSG00000061984	Olfr392	olfactory receptor 392
chr11	74369677	74369773	97	*	NA_peak_9576	32	Distal Intergenic	11	74364671	74365609	939	1	258153	ENSMUST00000077794.3	5006	ENSMUSG00000058275	Olfr412	olfactory receptor 412
chr11	74470336	74470496	161	*	NA_peak_9581	16	Intron (ENSMUST00000102521.8/380711, intron 3 of 24)	11	74436924	74522751	85828	2	380711	ENSMUST00000208896.1	52255	ENSMUSG00000038807	Rap1gap2	RAP1 GTPase activating protein 2
chr11	74482028	74482299	272	*	NA_peak_9583	26	Intron (ENSMUST00000102521.8/380711, intron 3 of 24)	11	74436924	74522751	85828	2	380711	ENSMUST00000208896.1	40452	ENSMUSG00000038807	Rap1gap2	RAP1 GTPase activating protein 2
chr11	74959155	74959412	258	*	NA_peak_9593	21	Intron (ENSMUST00000045281.12/103677, intron 8 of 18)	11	74930520	75164448	233929	1	103677	ENSMUST00000130145.7	28635	ENSMUSG00000038290	Smg6	Smg-6 homolog, nonsense mediated mRNA decay factor (C. elegans)
chr11	75468431	75469047	617	*	NA_peak_9615	27	Promoter (<=1kb)	11	75468711	75470203	1493	1	380712	ENSMUST00000153236.1	0	ENSMUSG00000038217	Tlcd2	TLC domain containing 2
chr11	75668594	75668609	16	*	NA_peak_9622	17	Promoter (<=1kb)	11	75668094	75670254	2161	1	17913	ENSMUST00000146419.1	500	ENSMUSG00000017774	Myo1c	myosin IC
chr11	76398425	76398634	210	*	NA_peak_9640	23	Promoter (<=1kb)	11	76358803	76399068	40266	2	18230	ENSMUST00000131472.1	434	ENSMUSG00000020844	Nxn	nucleoredoxin
chr11	78252455	78252742	288	*	NA_peak_9698	23	Promoter (1-2kb)	11	78250894	78255117	4224	1	20316	ENSMUST00000133020.1	1561	ENSMUSG00000002064	Sdf2	stromal cell derived factor 2
chr11	79236515	79236596	82	*	NA_peak_9715	27	Distal Intergenic	11	79240307	79242949	2643	2	78889	ENSMUST00000153585.1	6353	ENSMUSG00000017677	Wsb1	WD repeat and SOCS box-containing 1
chr11	81998192	81998610	419	*	NA_peak_9819	19	Intron (ENSMUST00000207942.1/ENSMUST00000207942.1, intron 1 of 5)	11	80880169	81968457	1088289	2	11418	ENSMUST00000066197.6	-29735	ENSMUSG00000020704	Asic2	acid-sensing (proton-gated) ion channel 2
chr11	82123580	82123849	270	*	NA_peak_9827	40	Distal Intergenic	11	82115185	82116799	1615	1	20307	ENSMUST00000009329.2	8395	ENSMUSG00000009185	Ccl8	chemokine (C-C motif) ligand 8
chr11	84508867	84509045	179	*	NA_peak_9940	16	Intron (ENSMUST00000018841.2/56321, intron 5 of 12)	11	84422855	84513522	90668	2	56321	ENSMUST00000018841.2	4477	ENSMUSG00000018697	Aatf	apoptosis antagonizing transcription factor
chr11	85291465	85291782	318	*	NA_peak_9969	23	Distal Intergenic	11	85311244	85347066	35823	1	53892	ENSMUST00000020835.15	-19462	ENSMUSG00000020525	Ppm1d	protein phosphatase 1D magnesium-dependent, delta isoform
chr11	85439839	85440117	279	*	NA_peak_9975	23	Intron (ENSMUST00000108056.7/192197, intron 8 of 15)	11	85466159	85826058	359900	1	192197	ENSMUST00000154396.7	-26042	ENSMUSG00000059439	Bcas3	breast carcinoma amplified sequence 3
chr11	86065550	86065656	107	*	NA_peak_9992	23	Intron (ENSMUST00000044423.3/237911, intron 18 of 19)	11	86195033	86201164	6132	2	237911	ENSMUST00000149748.7	135508	ENSMUSG00000034329	Brip1	BRCA1 interacting protein C-terminal helicase 1
chr11	86747750	86747885	136	*	NA_peak_10014	25	Intron (ENSMUST00000103186.10/67300, intron 1 of 31)	11	86694655	86757501	62847	2	67300	ENSMUST00000060766.15	9616	ENSMUSG00000047126	Cltc	clathrin, heavy polypeptide (Hc)
chr11	86758197	86758474	278	*	NA_peak_10016	14	Promoter (<=1kb)	11	86694351	86757565	63215	2	67300	ENSMUST00000103186.10	-632	ENSMUSG00000047126	Cltc	clathrin, heavy polypeptide (Hc)
chr11	87853350	87853420	71	*	NA_peak_10051	24	Promoter (<=1kb)	11	87853227	87859313	6087	1	380718	ENSMUST00000130135.7	123	ENSMUSG00000034121	Mks1	MKS transition zone complex subunit 1
chr11	90311187	90311460	274	*	NA_peak_10127	22	Distal Intergenic	11	90249476	90278589	29114	1	67468	ENSMUST00000004050.6	61711	ENSMUSG00000003948	Mmd	monocyte to macrophage differentiation-associated
chr11	91024871	91025136	266	*	NA_peak_10145	24	Distal Intergenic	11	90883345	90894999	11655	1	73922	ENSMUST00000132218.1	141526	ENSMUSG00000085940	4930405D11Rik	RIKEN cDNA 4930405D11 gene
chr11	92447474	92447577	104	*	NA_peak_10173	27	Distal Intergenic	11	93098028	93099866	1839	1	72605	ENSMUST00000149611.1	-650451	ENSMUSG00000056158	Car10	carbonic anhydrase 10
chr11	93967980	93968274	295	*	NA_peak_10208	27	Promoter (<=1kb)	11	93960668	93968272	7605	2	18102	ENSMUST00000107844.2	0	ENSMUSG00000037601	Nme1	NME/NM23 nucleoside diphosphate kinase 1
chr11	94182861	94183252	392	*	NA_peak_10212	19	Distal Intergenic	11	94211454	94215495	4042	1	22057	ENSMUST00000041589.5	-28202	ENSMUSG00000037573	Tob1	transducer of ErbB-2.1
chr11	94600021	94600062	42	*	NA_peak_10224	19	Promoter (1-2kb)	11	94570291	94601769	31479	2	264895	ENSMUST00000155122.1	1707	ENSMUSG00000076435	Acsf2	acyl-CoA synthetase family member 2
chr11	94918164	94918513	350	*	NA_peak_10230	23	Distal Intergenic	11	94936224	94953042	16819	1	12842	ENSMUST00000001547.7	-17711	ENSMUSG00000001506	Col1a1	collagen, type I, alpha 1
chr11	95413946	95414140	195	*	NA_peak_10238	14	Promoter (<=1kb)	11	95414080	95493406	79327	1	20747	ENSMUST00000107724.8	0	ENSMUSG00000057522	Spop	speckle-type BTB/POZ protein
chr11	96314875	96315119	245	*	NA_peak_10257	26	Promoter (2-3kb)	11	96317165	96317274	110	1	723893	ENSMUST00000083585.1	-2046	ENSMUSG00000065519	Mir10a	microRNA 10a
chr11	98836271	98836668	398	*	NA_peak_10328	24	Promoter (<=1kb)	11	98836785	98853697	16913	1	268480	ENSMUST00000107479.2	-117	ENSMUSG00000038020	Rapgefl1	Rap guanine nucleotide exchange factor (GEF)-like 1
chr11	100311617	100311784	168	*	NA_peak_10364	14	Distal Intergenic	11	100319885	100322096	2212	1	20918	ENSMUST00000049385.13	-8101	ENSMUSG00000035530	Eif1	eukaryotic translation initiation factor 1
chr11	101542319	101542594	276	*	NA_peak_10387	23	Intron (ENSMUST00000017290.10/12189, intron 2 of 22)	11	101532083	101551582	19500	2	12189	ENSMUST00000190862.1	8988	ENSMUSG00000017146	Brca1	breast cancer 1, early onset
chr11	102545826	102546110	285	*	NA_peak_10413	36	Exon (ENSMUST00000119782.1/ENSMUST00000119782.1, exon 1 of 1)	11	102536887	102556176	19290	2	237943	ENSMUST00000127018.1	10066	ENSMUSG00000034621	Gpatch8	G patch domain containing 8
chr11	102649399	102649534	136	*	NA_peak_10417	21	Distal Intergenic	11	102663716	102675308	11593	1	268491	ENSMUST00000156590.7	-14182	ENSMUSG00000051455	Meioc	meiosis specific with coiled-coil domain
chr11	102819338	102819634	297	*	NA_peak_10422	19	Promoter (<=1kb)	11	102799579	102819700	20122	2	14615	ENSMUST00000092567.10	66	ENSMUSG00000034520	Gjc1	gap junction protein, gamma 1
chr11	103084519	103084799	281	*	NA_peak_10430	24	Intron (ENSMUST00000103077.1/72469, intron 1 of 14)	11	103070304	103078294	7991	2	72469	ENSMUST00000128650.7	-6225	ENSMUSG00000020937	Plcd3	phospholipase C, delta 3
chr11	103218016	103218303	288	*	NA_peak_10434	24	Promoter (<=1kb)	11	103208127	103218432	10306	2	328019	ENSMUST00000103076.1	129	ENSMUSG00000044787	Spata32	spermatogenesis associated 32
chr11	106201951	106202325	375	*	NA_peak_10521	50	Promoter (<=1kb)	11	106163330	106202168	38839	2	72149	ENSMUST00000122989.1	0	ENSMUSG00000069631	Strada	STE20-related kinase adaptor alpha
chr11	106332960	106332983	24	*	NA_peak_10527	24	Intron (ENSMUST00000021056.7/110880, intron 13 of 23)	11	106318592	106349389	30798	2	110880	ENSMUST00000021056.7	16406	ENSMUSG00000001027	Scn4a	sodium channel, voltage-gated, type IV, alpha
chr11	108709511	108709858	348	*	NA_peak_10595	31	Promoter (<=1kb)	11	108710072	108808706	98635	1	76380	ENSMUST00000151755.1	-214	ENSMUSG00000020728	Cep112	centrosomal protein 112
chr11	109717057	109717249	193	*	NA_peak_10622	23	Intron (ENSMUST00000155559.7/208659, intron 1 of 11)	11	109672926	109722256	49331	2	208659	ENSMUST00000020938.7	5007	ENSMUSG00000020614	Fam20a	FAM20A, golgi associated secretory pathway pseudokinase
chr11	109721266	109721588	323	*	NA_peak_10624	17	Promoter (<=1kb)	11	109672926	109722256	49331	2	208659	ENSMUST00000020938.7	668	ENSMUSG00000020614	Fam20a	FAM20A, golgi associated secretory pathway pseudokinase
chr11	110288706	110289013	308	*	NA_peak_10635	27	Intron (ENSMUST00000043961.11/217265, intron 24 of 38)	11	110236453	110251776	15324	2	76184	ENSMUST00000150988.1	-36930	ENSMUSG00000044749	Abca6	ATP-binding cassette, sub-family A (ABC1), member 6
chr11	112014844	112015185	342	*	NA_peak_10691	22	Distal Intergenic	11	112664839	112669398	4560	2	217294	ENSMUST00000141399.1	654213	ENSMUSG00000041674	BC006965	cDNA sequence BC006965
chr11	112683427	112683759	333	*	NA_peak_10713	31	Intron (ENSMUST00000124028.7/217294, intron 2 of 5)	11	112669201	112677220	8020	2	217294	ENSMUST00000133231.7	-6207	ENSMUSG00000041674	BC006965	cDNA sequence BC006965
chr11	114170837	114170942	106	*	NA_peak_10764	27	Distal Intergenic	11	114198258	114199199	942	1	73536	ENSMUST00000106604.1	-27316	ENSMUSG00000078600	1700092K14Rik	RIKEN cDNA 1700092K14 gene
chr11	114305578	114305753	176	*	NA_peak_10765	45	Distal Intergenic	11	114198258	114199199	942	1	73536	ENSMUST00000106604.1	107320	ENSMUSG00000078600	1700092K14Rik	RIKEN cDNA 1700092K14 gene
chr11	114493070	114493491	422	*	NA_peak_10771	20	Distal Intergenic	11	114413401	114448860	35460	2	319819	ENSMUST00000148405.1	-44210	ENSMUSG00000062391	4932435O22Rik	RIKEN cDNA 4932435O22 gene
chr11	114660678	114660991	314	*	NA_peak_10779	13	Distal Intergenic	11	114668524	114672331	3808	1	67671	ENSMUST00000106602.9	-7533	ENSMUSG00000057322	Rpl38	ribosomal protein L38
chr11	115653664	115653985	322	*	NA_peak_10801	31	Intron (ENSMUST00000106499.7/14784, intron 2 of 3)	11	115614184	115628295	14112	2	67283	ENSMUST00000178003.7	-25369	ENSMUSG00000020744	Slc25a19	solute carrier family 25 (mitochondrial thiamine pyrophosphate carrier), member 19
chr11	116223026	116223301	276	*	NA_peak_10809	24	Exon (ENSMUST00000037007.3/14027, exon 22 of 22)	11	116216540	116220287	3748	1	69681	ENSMUST00000173567.1	6486	ENSMUSG00000092300	Cdk3	cyclin-dependent kinase 3
chr11	119172371	119172523	153	*	NA_peak_10868	27	Intron (ENSMUST00000036113.3/207592, intron 3 of 11)	11	119154076	119154137	62	2	102465563	ENSMUST00000183965.1	-18234	ENSMUSG00000098704	Mir6934	microRNA 6934
chr11	120566633	120567128	496	*	NA_peak_10894	32	Intron (ENSMUST00000026122.10/18453, intron 4 of 10)	11	120560945	120572841	11897	2	18453	ENSMUST00000168360.1	5713	ENSMUSG00000025130	P4hb	prolyl 4-hydroxylase, beta polypeptide
chr11	120672921	120673269	349	*	NA_peak_10899	20	Promoter (<=1kb)	11	120672973	120674346	1374	1	68938	ENSMUST00000169964.1	0	ENSMUSG00000025142	Aspscr1	alveolar soft part sarcoma chromosome region, candidate 1 (human)
chr11	120840639	120840941	303	*	NA_peak_10902	26	Intron (ENSMUST00000056781.4/71276, intron 18 of 18)	11	120805846	120824547	18702	2	14104	ENSMUST00000055655.8	-16092	ENSMUSG00000025153	Fasn	fatty acid synthase
chr11	120867165	120867355	191	*	NA_peak_10903	13	Intron (ENSMUST00000056781.4/71276, intron 15 of 18)	11	120826542	120873671	47130	2	71276	ENSMUST00000150640.1	6316	ENSMUSG00000048445	Ccdc57	coiled-coil domain containing 57
chr11	120873369	120873656	288	*	NA_peak_10905	24	Promoter (<=1kb)	11	120826542	120873671	47130	2	71276	ENSMUST00000150640.1	15	ENSMUSG00000048445	Ccdc57	coiled-coil domain containing 57
chr11	120884757	120885157	401	*	NA_peak_10906	31	Promoter (<=1kb)	11	120873792	120885911	12120	2	71276	ENSMUST00000143895.1	754	ENSMUSG00000048445	Ccdc57	coiled-coil domain containing 57
chr11	120909539	120909910	372	*	NA_peak_10909	29	Intron (ENSMUST00000056781.4/71276, intron 3 of 18)	11	120826529	120932872	106344	2	71276	ENSMUST00000056781.4	22962	ENSMUSG00000048445	Ccdc57	coiled-coil domain containing 57
chr11	121076391	121076707	317	*	NA_peak_10915	26	Intron (ENSMUST00000106119.8/209588, intron 1 of 4)	11	121069036	121081125	12090	2	209588	ENSMUST00000149917.1	4418	ENSMUSG00000025165	Sectm1a	secreted and transmembrane 1A
chr11	121401523	121401804	282	*	NA_peak_10924	43	Distal Intergenic	11	121356125	121388251	32127	2	217371	ENSMUST00000106107.2	-13272	ENSMUSG00000025170	Rab40b	Rab40B, member RAS oncogene family
chr11	121883821	121883934	114	*	NA_peak_10939	41	Exon (ENSMUST00000134226.1/ENSMUST00000134226.1, exon 1 of 3)	11	121830247	121843423	13177	1	74675	ENSMUST00000036690.6	53574	ENSMUSG00000039198	Ptchd3	patched domain containing 3
chr12	8909400	8909790	391	*	NA_peak_10963	97	Distal Intergenic	12	8921664	8938742	17079	1	17775	ENSMUST00000020909.3	-11874	ENSMUSG00000020585	Laptm4a	lysosomal-associated protein transmembrane 4A
chr12	9680105	9680376	272	*	NA_peak_10965	25	Distal Intergenic	12	9574441	9581500	7060	1	23967	ENSMUST00000057021.8	105664	ENSMUSG00000048387	Osr1	odd-skipped related transcription factor 1
chr12	15191885	15192220	336	*	NA_peak_10986	45	Distal Intergenic	12	15040194	15051598	11405	2	73972	ENSMUST00000220988.1	-140287	ENSMUSG00000113644	4930448C13Rik	RIKEN cDNA 4930448C13 gene
chr12	20196994	20197119	126	*	NA_peak_11036	33	Exon (ENSMUST00000220587.1/ENSMUST00000220587.1, exon 1 of 1)	12	20804381	20815779	11399	2	69513	ENSMUST00000189625.1	618660	ENSMUSG00000099759	1700030C10Rik	RIKEN cDNA 1700030C10 gene
chr12	20221771	20222000	230	*	NA_peak_11038	25	Intron (ENSMUST00000232183.1/ENSMUST00000232183.1, intron 1 of 1)	12	20804381	20815779	11399	2	69513	ENSMUST00000189625.1	593779	ENSMUSG00000099759	1700030C10Rik	RIKEN cDNA 1700030C10 gene
chr12	20227702	20228043	342	*	NA_peak_11040	31	Intron (ENSMUST00000232183.1/ENSMUST00000232183.1, intron 1 of 1)	12	20804381	20815779	11399	2	69513	ENSMUST00000189625.1	587736	ENSMUSG00000099759	1700030C10Rik	RIKEN cDNA 1700030C10 gene
chr12	20232835	20233375	541	*	NA_peak_11041	24	Intron (ENSMUST00000232183.1/ENSMUST00000232183.1, intron 1 of 1)	12	20804381	20815779	11399	2	69513	ENSMUST00000189625.1	582404	ENSMUSG00000099759	1700030C10Rik	RIKEN cDNA 1700030C10 gene
chr12	20312189	20312421	233	*	NA_peak_11054	23	Distal Intergenic	12	20804381	20815779	11399	2	69513	ENSMUST00000189625.1	503358	ENSMUSG00000099759	1700030C10Rik	RIKEN cDNA 1700030C10 gene
chr12	20711637	20711812	176	*	NA_peak_11059	28	Distal Intergenic	12	20804381	20815779	11399	2	69513	ENSMUST00000189625.1	103967	ENSMUSG00000099759	1700030C10Rik	RIKEN cDNA 1700030C10 gene
chr12	23058284	23058675	392	*	NA_peak_11074	31	Distal Intergenic	12	22953999	23010284	56286	2	69732	ENSMUST00000149246.7	-48000	ENSMUSG00000073164	2410018L13Rik	RIKEN cDNA 2410018L13 gene
chr12	23141340	23141653	314	*	NA_peak_11076	16	Distal Intergenic	12	22953999	23010284	56286	2	69732	ENSMUST00000149246.7	-131056	ENSMUSG00000073164	2410018L13Rik	RIKEN cDNA 2410018L13 gene
chr12	23802067	23802400	334	*	NA_peak_11089	30	Distal Intergenic	12	24043202	24097246	54045	2	66808	ENSMUST00000101538.4	294846	ENSMUSG00000073158	9030624G23Rik	RIKEN cDNA 9030624G23 gene
chr12	24399997	24400316	320	*	NA_peak_11097	45	Distal Intergenic	12	24498359	24558539	60181	1	21340	ENSMUST00000075954.8	-98043	ENSMUSG00000059669	Taf1b	TATA-box binding protein associated factor, RNA polymerase I, B
chr12	25861880	25862174	295	*	NA_peak_11103	23	Distal Intergenic	12	26091962	26210505	118544	2	629481	ENSMUST00000223022.1	348331	ENSMUSG00000113550	Gm29687	predicted gene, 29687
chr12	30991626	30992069	444	*	NA_peak_11112	31	Distal Intergenic	12	30912187	30960156	47970	1	24057	ENSMUST00000128814.1	79439	ENSMUSG00000020669	Sh3yl1	Sh3 domain YSC-like 1
chr12	35856783	35857201	419	*	NA_peak_11121	19	Distal Intergenic	12	35925620	35949736	24117	1	403205	ENSMUST00000042101.4	-68419	ENSMUSG00000036231	Agr3	anterior gradient 3
chr12	38078793	38079216	424	*	NA_peak_11127	31	Intron (ENSMUST00000221176.1/217480, intron 2 of 9)	12	38019180	38174661	155482	1	217480	ENSMUST00000220606.1	59613	ENSMUSG00000036095	Dgkb	diacylglycerol kinase, beta
chr12	41504832	41505197	366	*	NA_peak_11131	48	Intron (ENSMUST00000132121.7/93757, intron 4 of 6)	12	41451668	41486431	34764	2	16981	ENSMUST00000043884.5	-18401	ENSMUSG00000036295	Lrrn3	leucine rich repeat protein 3, neuronal
chr12	48849095	48849353	259	*	NA_peak_11154	61	Distal Intergenic	12	49382660	49384364	1705	1	15228	ENSMUST00000135006.2	-533307	ENSMUSG00000020950	Foxg1	forkhead box G1
chr12	49261505	49261938	434	*	NA_peak_11158	36	Distal Intergenic	12	49382660	49384364	1705	1	15228	ENSMUST00000135006.2	-120722	ENSMUSG00000020950	Foxg1	forkhead box G1
chr12	50977603	50977886	284	*	NA_peak_11170	23	Distal Intergenic	12	51005158	51062543	57386	1	75494	ENSMUST00000218606.1	-27272	ENSMUSG00000111986	1700008C04Rik	RIKEN cDNA 1700008C04 gene
chr12	52114660	52114821	162	*	NA_peak_11175	18	Intron (ENSMUST00000040090.15/76826, intron 3 of 10)	12	52097761	52101083	3323	1	76826	ENSMUST00000159485.1	16899	ENSMUSG00000035142	Nubpl	nucleotide binding protein-like
chr12	57604489	57604645	157	*	NA_peak_11185	21	Intron (ENSMUST00000101398.9/70846, intron 2 of 4)	12	57585975	57618602	32628	2	78758	ENSMUST00000143949.1	13957	ENSMUSG00000085851	4921518K17Rik	RIKEN cDNA 4921518K17 gene
chr12	62178210	62178356	147	*	NA_peak_11194	20	Distal Intergenic	12	62687822	62688245	424	1	73309	ENSMUST00000172433.2	-509466	NA	Spanxn4	SPANX family, member N4
chr12	63121743	63121932	190	*	NA_peak_11198	36	Distal Intergenic	12	62687822	62688245	424	1	73309	ENSMUST00000172433.2	433921	NA	Spanxn4	SPANX family, member N4
chr12	63697233	63697622	390	*	NA_peak_11202	26	Distal Intergenic	12	64471330	64474690	3361	2	623046	ENSMUST00000059833.7	777068	ENSMUSG00000043060	Fscb	fibrous sheath CABYR binding protein
chr12	64603106	64603561	456	*	NA_peak_11203	36	Distal Intergenic	12	64471330	64474690	3361	2	623046	ENSMUST00000059833.7	-128416	ENSMUSG00000043060	Fscb	fibrous sheath CABYR binding protein
chr12	64887528	64887804	277	*	NA_peak_11206	22	Distal Intergenic	12	64917906	64924591	6686	1	217648	ENSMUST00000058135.5	-30102	ENSMUSG00000047227	Gm527	predicted gene 527
chr12	67829753	67829924	172	*	NA_peak_11218	31	Distal Intergenic	12	66466060	67222549	756490	2	320772	ENSMUST00000037181.15	-607204	ENSMUSG00000034912	Mdga2	MAM domain containing glycosylphosphatidylinositol anchor 2
chr12	68558639	68558842	204	*	NA_peak_11220	24	Distal Intergenic	12	69158358	69159054	697	2	20090	ENSMUST00000094291.2	600212	ENSMUSG00000034892	Rps29	ribosomal protein S29
chr12	69892757	69892956	200	*	NA_peak_11231	16	Promoter (<=1kb)	12	69803750	69893009	89260	2	399510	ENSMUST00000110567.7	53	ENSMUSG00000034761	Map4k5	mitogen-activated protein kinase kinase kinase kinase 5
chr12	72208603	72208960	358	*	NA_peak_11241	36	Distal Intergenic	12	72101300	72185029	83730	2	73936	ENSMUST00000021494.5	-23574	ENSMUSG00000021086	Ccdc175	coiled-coil domain containing 175
chr12	74804053	74804486	434	*	NA_peak_11246	27	Distal Intergenic	12	74897220	75177332	280113	2	238271	ENSMUST00000042299.3	372846	ENSMUSG00000034402	Kcnh5	potassium voltage-gated channel, subfamily H (eag-related), member 5
chr12	76222782	76223163	382	*	NA_peak_11249	47	Intron (ENSMUST00000021453.5/80384, intron 3 of 9)	12	76214486	76229464	14979	2	80384	ENSMUST00000220068.1	6301	ENSMUSG00000021056	Tex21	testis expressed gene 21
chr12	76225115	76225484	370	*	NA_peak_11250	31	Intron (ENSMUST00000021453.5/80384, intron 3 of 9)	12	76214486	76229464	14979	2	80384	ENSMUST00000220068.1	3980	ENSMUSG00000021056	Tex21	testis expressed gene 21
chr12	81553645	81554005	361	*	NA_peak_11258	21	Intron (ENSMUST00000166971.1/ENSMUST00000166971.1, intron 1 of 1)	12	81558584	81568474	9891	2	56622	ENSMUST00000008582.3	14469	ENSMUSG00000008438	Adam21	a disintegrin and metallopeptidase domain 21
chr12	87881204	87881509	306	*	NA_peak_11267	24	Distal Intergenic	12	87874072	87877859	3788	1	100039042	ENSMUST00000110147.2	7132	ENSMUSG00000072905	Eif1ad3	eukaryotic translation initiation factor 1A domain containing 3
chr12	87937330	87937645	316	*	NA_peak_11271	27	Distal Intergenic	12	87954080	87959053	4974	1	100039087	ENSMUST00000180803.7	-16435	ENSMUSG00000096276	Gm2042	predicted gene 2042
chr12	91457905	91458279	375	*	NA_peak_11277	36	Intron (ENSMUST00000221216.1/22095, intron 2 of 10)	12	91401000	91522541	121542	1	22095	ENSMUST00000021343.7	56905	ENSMUSG00000020963	Tshr	thyroid stimulating hormone receptor
chr12	92593789	92594191	403	*	NA_peak_11285	40	Distal Intergenic	12	91806043	91849157	43115	2	20338	ENSMUST00000178462.7	-744632	ENSMUSG00000020964	Sel1l	sel-1 suppressor of lin-12-like (C. elegans)
chr12	93077137	93077475	339	*	NA_peak_11289	50	Distal Intergenic	12	93416458	93444823	28366	2	75295	ENSMUST00000223202.1	367348	ENSMUSG00000113164	4930559C10Rik	RIKEN cDNA 4930559C10 gene
chr12	95248570	95248895	326	*	NA_peak_11299	45	Distal Intergenic	12	95692226	95785215	92990	1	399558	ENSMUST00000057324.3	-443331	ENSMUSG00000047414	Flrt2	fibronectin leucine rich transmembrane protein 2
chr12	95341961	95342843	883	*	NA_peak_11300	30	Distal Intergenic	12	95692226	95785215	92990	1	399558	ENSMUST00000057324.3	-349383	ENSMUSG00000047414	Flrt2	fibronectin leucine rich transmembrane protein 2
chr12	98513235	98513748	514	*	NA_peak_11313	86	Intron (ENSMUST00000221240.1/72258, intron 2 of 6)	12	98523844	98526583	2740	1	105245437	ENSMUST00000220507.1	-10096	ENSMUSG00000113613	Gm40893	predicted gene, 40893
chr12	101702470	101702722	253	*	NA_peak_11324	40	Intron (ENSMUST00000162735.7/74413, intron 3 of 11)	12	101649033	101709536	60504	2	74413	ENSMUST00000160715.7	6814	ENSMUSG00000021187	Tc2n	tandem C2 domains, nuclear
chr12	112781607	112782277	671	*	NA_peak_11350	35	Exon (ENSMUST00000124526.1/ENSMUST00000124526.1, exon 7 of 7)	12	112766544	112767561	1018	1	104759	ENSMUST00000222886.1	15063	ENSMUSG00000052160	Pld4	phospholipase D family, member 4
chr12	112783797	112784349	553	*	NA_peak_11351	60	Exon (ENSMUST00000124526.1/ENSMUST00000124526.1, exon 7 of 7)	12	112766544	112767561	1018	1	104759	ENSMUST00000222886.1	17253	ENSMUSG00000052160	Pld4	phospholipase D family, member 4
chr12	114884837	114885233	397	*	NA_peak_11392	36	Distal Intergenic	12	114513635	114513694	60	2	102465664	ENSMUST00000184622.1	-371143	ENSMUSG00000118845	Mir7094-2	microRNA 7094-2
chr12	115067794	115068264	471	*	NA_peak_11395	45	Exon (ENSMUST00000194257.1/ENSMUST00000194257.1, exon 1 of 2)	12	114513635	114513694	60	2	102465664	ENSMUST00000184622.1	-554100	ENSMUSG00000118845	Mir7094-2	microRNA 7094-2
chr12	115081562	115081823	262	*	NA_peak_11397	14	Distal Intergenic	12	114513635	114513694	60	2	102465664	ENSMUST00000184622.1	-567868	ENSMUSG00000118845	Mir7094-2	microRNA 7094-2
chr12	115182273	115182881	609	*	NA_peak_11407	60	Distal Intergenic	12	115695720	115695794	75	2	102465205	ENSMUST00000184417.1	512913	ENSMUSG00000098336	Mir6388	microRNA 6388
chr12	115217744	115217809	66	*	NA_peak_11411	18	Distal Intergenic	12	115695720	115695794	75	2	102465205	ENSMUST00000184417.1	477985	ENSMUSG00000098336	Mir6388	microRNA 6388
chr12	115224897	115225198	302	*	NA_peak_11412	50	Exon (ENSMUST00000194232.1/ENSMUST00000194232.1, exon 1 of 1)	12	115695720	115695794	75	2	102465205	ENSMUST00000184417.1	470596	ENSMUSG00000098336	Mir6388	microRNA 6388
chr12	115226106	115226322	217	*	NA_peak_11413	30	Distal Intergenic	12	115695720	115695794	75	2	102465205	ENSMUST00000184417.1	469472	ENSMUSG00000098336	Mir6388	microRNA 6388
chr12	115295895	115296159	265	*	NA_peak_11417	40	Distal Intergenic	12	115695720	115695794	75	2	102465205	ENSMUST00000184417.1	399635	ENSMUSG00000098336	Mir6388	microRNA 6388
chr12	115395757	115396851	1095	*	NA_peak_11421	40	Exon (ENSMUST00000193799.1/ENSMUST00000193799.1, exon 2 of 2)	12	115695720	115695794	75	2	102465205	ENSMUST00000184417.1	298943	ENSMUSG00000098336	Mir6388	microRNA 6388
chr12	115449909	115450271	363	*	NA_peak_11422	49	Distal Intergenic	12	115695720	115695794	75	2	102465205	ENSMUST00000184417.1	245523	ENSMUSG00000098336	Mir6388	microRNA 6388
chr12	115506107	115506703	597	*	NA_peak_11428	17	Distal Intergenic	12	115695720	115695794	75	2	102465205	ENSMUST00000184417.1	189091	ENSMUSG00000098336	Mir6388	microRNA 6388
chr12	115510094	115510567	474	*	NA_peak_11429	25	Distal Intergenic	12	115695720	115695794	75	2	102465205	ENSMUST00000184417.1	185227	ENSMUSG00000098336	Mir6388	microRNA 6388
chr12	115570352	115571317	966	*	NA_peak_11431	52	Distal Intergenic	12	115695720	115695794	75	2	102465205	ENSMUST00000184417.1	124477	ENSMUSG00000098336	Mir6388	microRNA 6388
chr12	115587800	115588098	299	*	NA_peak_11435	42	Distal Intergenic	12	115695720	115695794	75	2	102465205	ENSMUST00000184417.1	107696	ENSMUSG00000098336	Mir6388	microRNA 6388
chr12	115601960	115602268	309	*	NA_peak_11439	18	Distal Intergenic	12	115695720	115695794	75	2	102465205	ENSMUST00000184417.1	93526	ENSMUSG00000098336	Mir6388	microRNA 6388
chr12	115606546	115607006	461	*	NA_peak_11442	19	Distal Intergenic	12	115695720	115695794	75	2	102465205	ENSMUST00000184417.1	88788	ENSMUSG00000098336	Mir6388	microRNA 6388
chr12	115615077	115615358	282	*	NA_peak_11443	46	Distal Intergenic	12	115695720	115695794	75	2	102465205	ENSMUST00000184417.1	80436	ENSMUSG00000098336	Mir6388	microRNA 6388
chr12	115618412	115618635	224	*	NA_peak_11444	13	Distal Intergenic	12	115695720	115695794	75	2	102465205	ENSMUST00000184417.1	77159	ENSMUSG00000098336	Mir6388	microRNA 6388
chr12	115622127	115622554	428	*	NA_peak_11446	39	Distal Intergenic	12	115695720	115695794	75	2	102465205	ENSMUST00000184417.1	73240	ENSMUSG00000098336	Mir6388	microRNA 6388
chr12	115641200	115641781	582	*	NA_peak_11450	72	Distal Intergenic	12	115695720	115695794	75	2	102465205	ENSMUST00000184417.1	54013	ENSMUSG00000098336	Mir6388	microRNA 6388
chr12	115663735	115664400	666	*	NA_peak_11456	39	Distal Intergenic	12	115695720	115695794	75	2	102465205	ENSMUST00000184417.1	31394	ENSMUSG00000098336	Mir6388	microRNA 6388
chr12	115679422	115679467	46	*	NA_peak_11457	40	Distal Intergenic	12	115695720	115695794	75	2	102465205	ENSMUST00000184417.1	16327	ENSMUSG00000098336	Mir6388	microRNA 6388
chr12	115682595	115683024	430	*	NA_peak_11459	61	Distal Intergenic	12	115695720	115695794	75	2	102465205	ENSMUST00000184417.1	12770	ENSMUSG00000098336	Mir6388	microRNA 6388
chr12	115683348	115683578	231	*	NA_peak_11459	61	Distal Intergenic	12	115695720	115695794	75	2	102465205	ENSMUST00000184417.1	12216	ENSMUSG00000098336	Mir6388	microRNA 6388
chr12	115771807	115772169	363	*	NA_peak_11460	19	Distal Intergenic	12	115695720	115695794	75	2	102465205	ENSMUST00000184417.1	-76013	ENSMUSG00000098336	Mir6388	microRNA 6388
chr12	115820573	115821266	694	*	NA_peak_11466	27	Distal Intergenic	12	115695720	115695794	75	2	102465205	ENSMUST00000184417.1	-124779	ENSMUSG00000098336	Mir6388	microRNA 6388
chr12	115837858	115838617	760	*	NA_peak_11468	34	Distal Intergenic	12	115695720	115695794	75	2	102465205	ENSMUST00000184417.1	-142064	ENSMUSG00000098336	Mir6388	microRNA 6388
chr12	115850063	115850373	311	*	NA_peak_11470	40	Distal Intergenic	12	115695720	115695794	75	2	102465205	ENSMUST00000184417.1	-154269	ENSMUSG00000098336	Mir6388	microRNA 6388
chr12	119518232	119518603	372	*	NA_peak_11478	50	Distal Intergenic	12	119443410	119466934	23525	1	238455	ENSMUST00000048880.6	74822	ENSMUSG00000041886	Macc1	metastasis associated in colon cancer 1
chr12	119992553	119992723	171	*	NA_peak_11481	23	Intron (ENSMUST00000058644.14/217951, intron 1 of 3)	12	119946570	120021246	74677	1	217951	ENSMUST00000184069.2	45983	ENSMUSG00000048004	Tmem196	transmembrane protein 196
chr13	3361385	3361661	277	*	NA_peak_11503	29	Exon (ENSMUST00000220976.1/ENSMUST00000220976.1, exon 2 of 3)	13	3478230	3486177	7948	1	76937	ENSMUST00000186183.1	-116569	NA	2810429I04Rik	RIKEN cDNA 2810429I04 gene
chr13	3372784	3373580	797	*	NA_peak_11505	94	Distal Intergenic	13	3478230	3486177	7948	1	76937	ENSMUST00000186183.1	-104650	NA	2810429I04Rik	RIKEN cDNA 2810429I04 gene
chr13	3402428	3402721	294	*	NA_peak_11511	27	Distal Intergenic	13	3478230	3486177	7948	1	76937	ENSMUST00000186183.1	-75509	NA	2810429I04Rik	RIKEN cDNA 2810429I04 gene
chr13	3403932	3404222	291	*	NA_peak_11512	27	Distal Intergenic	13	3478230	3486177	7948	1	76937	ENSMUST00000186183.1	-74008	NA	2810429I04Rik	RIKEN cDNA 2810429I04 gene
chr13	3408494	3409004	511	*	NA_peak_11513	45	Distal Intergenic	13	3478230	3486177	7948	1	76937	ENSMUST00000186183.1	-69226	NA	2810429I04Rik	RIKEN cDNA 2810429I04 gene
chr13	3616384	3616757	374	*	NA_peak_11523	27	Distal Intergenic	13	3566035	3611108	45074	2	105203	ENSMUST00000096069.4	-5276	ENSMUSG00000033799	Tasor2	transcription activation suppressor family member 2
chr13	3964304	3964642	339	*	NA_peak_11539	20	Distal Intergenic	13	3940688	3945349	4662	2	83428	ENSMUST00000058610.7	-18955	ENSMUSG00000044988	Ucn3	urocortin 3
chr13	4178149	4178299	151	*	NA_peak_11551	16	Distal Intergenic	13	4191150	4205596	14447	1	27384	ENSMUST00000021634.3	-12851	ENSMUSG00000021213	Akr1c13	aldo-keto reductase family 1, member C13
chr13	4339266	4339675	410	*	NA_peak_11558	30	Distal Intergenic	13	4268176	4279433	11258	2	622402	ENSMUST00000021632.4	-59833	ENSMUSG00000021211	Akr1c12	aldo-keto reductase family 1, member C12
chr13	5201696	5201863	168	*	NA_peak_11588	21	Distal Intergenic	13	4590757	4609174	18418	2	56043	ENSMUST00000110691.9	-592522	ENSMUSG00000045410	Akr1e1	aldo-keto reductase family 1, member E1
chr13	5696794	5696948	155	*	NA_peak_11598	36	Intron (ENSMUST00000222871.1/ENSMUST00000222871.1, intron 1 of 2)	13	5855515	5857561	2047	2	71867	ENSMUST00000223142.1	160613	ENSMUSG00000100625	1700016G22Rik	RIKEN cDNA 1700016G22 gene
chr13	5811001	5811288	288	*	NA_peak_11604	31	Distal Intergenic	13	5855515	5857561	2047	2	71867	ENSMUST00000223142.1	46273	ENSMUSG00000100625	1700016G22Rik	RIKEN cDNA 1700016G22 gene
chr13	6730355	6730460	106	*	NA_peak_11642	22	Distal Intergenic	13	6579768	6648777	69010	2	56421	ENSMUST00000138703.7	-81578	ENSMUSG00000021196	Pfkp	phosphofructokinase, platelet
chr13	7014650	7014881	232	*	NA_peak_11650	20	Intron (ENSMUST00000222263.1/ENSMUST00000222263.1, intron 2 of 3)	13	6579768	6648777	69010	2	56421	ENSMUST00000138703.7	-365873	ENSMUSG00000021196	Pfkp	phosphofructokinase, platelet
chr13	7128639	7128833	195	*	NA_peak_11657	21	Distal Intergenic	13	6579768	6648777	69010	2	56421	ENSMUST00000138703.7	-479862	ENSMUSG00000021196	Pfkp	phosphofructokinase, platelet
chr13	8666931	8666977	47	*	NA_peak_11705	24	Intron (ENSMUST00000064473.12/94191, intron 3 of 9)	13	8835389	8837234	1846	2	207615	ENSMUST00000177409.1	170257	ENSMUSG00000021147	Wdr37	WD repeat domain 37
chr13	8765219	8765552	334	*	NA_peak_11710	40	Intron (ENSMUST00000135574.7/94191, intron 10 of 10)	13	8835389	8837234	1846	2	207615	ENSMUST00000177409.1	71682	ENSMUSG00000021147	Wdr37	WD repeat domain 37
chr13	8924427	8924756	330	*	NA_peak_11723	15	Distal Intergenic	13	8952863	8960945	8083	1	320581	ENSMUST00000038598.2	-28107	ENSMUSG00000033520	Idi2	isopentenyl-diphosphate delta isomerase 2
chr13	8950458	8950851	394	*	NA_peak_11727	20	Promoter (2-3kb)	13	8952863	8960945	8083	1	320581	ENSMUST00000038598.2	-2012	ENSMUSG00000033520	Idi2	isopentenyl-diphosphate delta isomerase 2
chr13	9169337	9169696	360	*	NA_peak_11736	17	Promoter (<=1kb)	13	9168361	9173121	4761	1	217980	ENSMUST00000189330.1	976	ENSMUSG00000033499	Larp4b	La ribonucleoprotein domain family, member 4B
chr13	9820052	9820210	159	*	NA_peak_11767	21	Distal Intergenic	13	9691049	9765330	74282	2	66505	ENSMUST00000157035.8	-54722	ENSMUSG00000021156	Zmynd11	zinc finger, MYND domain containing 11
chr13	10128112	10128326	215	*	NA_peak_11783	50	Intron (ENSMUST00000187510.6/12671, intron 2 of 4)	13	10215694	10360563	144870	2	12671	ENSMUST00000190395.1	232237	ENSMUSG00000046159	Chrm3	cholinergic receptor, muscarinic 3, cardiac
chr13	10193138	10193493	356	*	NA_peak_11787	20	Intron (ENSMUST00000187510.6/12671, intron 2 of 4)	13	10215694	10360563	144870	2	12671	ENSMUST00000190395.1	167070	ENSMUSG00000046159	Chrm3	cholinergic receptor, muscarinic 3, cardiac
chr13	10275031	10275057	27	*	NA_peak_11790	20	Intron (ENSMUST00000187510.6/12671, intron 1 of 4)	13	10215694	10360563	144870	2	12671	ENSMUST00000190395.1	85506	ENSMUSG00000046159	Chrm3	cholinergic receptor, muscarinic 3, cardiac
chr13	11188922	11189188	267	*	NA_peak_11820	43	Distal Intergenic	13	11522052	11526436	4385	1	664793	ENSMUST00000222293.1	-332864	ENSMUSG00000113593	Zp4-ps	zona pellucida glycoprotein 4, pseudogene
chr13	12134370	12134483	114	*	NA_peak_11856	16	Distal Intergenic	13	11771040	12106945	335906	2	20191	ENSMUST00000220597.1	-27425	ENSMUSG00000021313	Ryr2	ryanodine receptor 2, cardiac
chr13	12478367	12478670	304	*	NA_peak_11872	28	Exon (ENSMUST00000179308.2/171211, exon 6 of 6)	13	12439415	12464944	25530	2	56048	ENSMUST00000124888.7	-13423	ENSMUSG00000057554	Lgals8	lectin, galactose binding, soluble 8
chr13	12764898	12765265	368	*	NA_peak_11881	38	Distal Intergenic	13	12790826	12792340	1515	2	26421	ENSMUST00000222621.1	27075	ENSMUSG00000056457	Prl2c4	prolactin family 2, subfamily c, member 4
chr13	12770366	12770819	454	*	NA_peak_11883	44	Distal Intergenic	13	12790826	12792340	1515	2	26421	ENSMUST00000222621.1	21521	ENSMUSG00000056457	Prl2c4	prolactin family 2, subfamily c, member 4
chr13	12806446	12806776	331	*	NA_peak_11888	19	Distal Intergenic	13	12790816	12800079	9264	2	18812	ENSMUST00000099805.2	-6367	ENSMUSG00000056457	Prl2c3	prolactin family 2, subfamily c, member 3
chr13	12864690	12865414	725	*	NA_peak_11896	41	Exon (ENSMUST00000222560.1/ENSMUST00000222560.1, exon 1 of 1)	13	12790816	12800079	9264	2	18812	ENSMUST00000099805.2	-64611	ENSMUSG00000056457	Prl2c3	prolactin family 2, subfamily c, member 3
chr13	12886192	12886388	197	*	NA_peak_11900	40	Distal Intergenic	13	12790816	12800079	9264	2	18812	ENSMUST00000099805.2	-86113	ENSMUSG00000056457	Prl2c3	prolactin family 2, subfamily c, member 3
chr13	12903184	12903506	323	*	NA_peak_11904	19	Distal Intergenic	13	12996126	12997575	1450	2	18811	ENSMUST00000223124.1	94069	ENSMUSG00000079092	Prl2c2	prolactin family 2, subfamily c, member 2
chr13	12919440	12919829	390	*	NA_peak_11907	33	Distal Intergenic	13	12996126	12997575	1450	2	18811	ENSMUST00000223124.1	77746	ENSMUSG00000079092	Prl2c2	prolactin family 2, subfamily c, member 2
chr13	12945380	12945740	361	*	NA_peak_11913	22	Distal Intergenic	13	12996126	12997575	1450	2	18811	ENSMUST00000223124.1	51835	ENSMUSG00000079092	Prl2c2	prolactin family 2, subfamily c, member 2
chr13	12966395	12966735	341	*	NA_peak_11914	28	Distal Intergenic	13	12996126	12997575	1450	2	18811	ENSMUST00000223124.1	30840	ENSMUSG00000079092	Prl2c2	prolactin family 2, subfamily c, member 2
chr13	12968571	12968910	340	*	NA_peak_11916	40	Distal Intergenic	13	12996126	12997575	1450	2	18811	ENSMUST00000223124.1	28665	ENSMUSG00000079092	Prl2c2	prolactin family 2, subfamily c, member 2
chr13	12995400	12995726	327	*	NA_peak_11918	22	Promoter (1-2kb)	13	12996126	12997575	1450	2	18811	ENSMUST00000223124.1	1849	ENSMUSG00000079092	Prl2c2	prolactin family 2, subfamily c, member 2
chr13	13019257	13019509	253	*	NA_peak_11920	21	Distal Intergenic	13	12996125	13005383	9259	2	18811	ENSMUST00000110594.3	-13874	ENSMUSG00000079092	Prl2c2	prolactin family 2, subfamily c, member 2
chr13	13127958	13128167	210	*	NA_peak_11924	31	Distal Intergenic	13	13182715	13191923	9209	1	107849	ENSMUST00000021778.13	-54548	ENSMUSG00000055360	Prl2c5	prolactin family 2, subfamily c, member 5
chr13	13279660	13279873	214	*	NA_peak_11935	27	Distal Intergenic	13	13365003	13367805	2803	2	83924	ENSMUST00000222482.1	87932	ENSMUSG00000021306	Gpr137b	G protein-coupled receptor 137B
chr13	13294800	13295011	212	*	NA_peak_11936	20	Distal Intergenic	13	13365003	13367805	2803	2	83924	ENSMUST00000222482.1	72794	ENSMUSG00000021306	Gpr137b	G protein-coupled receptor 137B
chr13	15432436	15433021	586	*	NA_peak_12020	33	Distal Intergenic	13	15463235	15715091	251857	1	14634	ENSMUST00000130065.7	-30214	ENSMUSG00000021318	Gli3	GLI-Kruppel family member GLI3
chr13	15739929	15739978	50	*	NA_peak_12029	27	Distal Intergenic	13	15781664	15802630	20967	2	71071	ENSMUST00000222681.1	62652	ENSMUSG00000113960	4933412O06Rik	RIKEN cDNA 4933412O06 gene
chr13	15964430	15964898	469	*	NA_peak_12031	22	Intron (ENSMUST00000220672.1/100503142, intron 1 of 3)	13	15915502	15926667	11166	2	100503142	ENSMUST00000221744.1	-37763	ENSMUSG00000113701	B230303A05Rik	U1 small nuclear ribonucleoprotein 1C pseudogene
chr13	16523672	16524039	368	*	NA_peak_12043	16	Distal Intergenic	13	15944752	16023423	78672	2	100503142	ENSMUST00000223006.1	-500249	ENSMUSG00000113701	B230303A05Rik	U1 small nuclear ribonucleoprotein 1C pseudogene
chr13	16611432	16611893	462	*	NA_peak_12050	27	Distal Intergenic	13	15944752	16023423	78672	2	100503142	ENSMUST00000223006.1	-588009	ENSMUSG00000113701	B230303A05Rik	U1 small nuclear ribonucleoprotein 1C pseudogene
chr13	17460858	17460890	33	*	NA_peak_12075	20	Intron (ENSMUST00000068545.5/192136, intron 8 of 13)	13	17684485	17694736	10252	2	192136	ENSMUST00000221467.1	233846	ENSMUSG00000055137	Sugct	succinyl-CoA glutarate-CoA transferase
chr13	18998062	18998658	597	*	NA_peak_12139	20	Intron (ENSMUST00000003345.9/218038, intron 1 of 20)	13	18948398	19101626	153229	1	218038	ENSMUST00000200273.1	49664	ENSMUSG00000021314	Amph	amphiphysin
chr13	19681492	19681802	311	*	NA_peak_12161	30	Intron (ENSMUST00000221343.1/73412, intron 2 of 8)	13	19645078	19675731	30654	2	73412	ENSMUST00000223466.1	-5761	ENSMUSG00000041138	Nme8	NME/NM23 family member 8
chr13	19786815	19787302	488	*	NA_peak_12170	16	Intron (ENSMUST00000065335.2/353346, intron 2 of 4)	13	19752264	19824227	71964	2	353346	ENSMUST00000222664.1	36925	ENSMUSG00000053101	Gpr141	G protein-coupled receptor 141
chr13	20795285	20795464	180	*	NA_peak_12202	16	Promoter (1-2kb)	13	20794135	20851912	57778	1	27052	ENSMUST00000221982.1	1150	ENSMUSG00000021322	Aoah	acyloxyacyl hydrolase
chr13	21180642	21180946	305	*	NA_peak_12213	46	Promoter (<=1kb)	13	21181138	21192851	11714	1	19720	ENSMUST00000221464.1	-192	ENSMUSG00000021326	Trim27	tripartite motif-containing 27
chr13	21435522	21435712	191	*	NA_peak_12225	20	Intron (ENSMUST00000122872.7/319207, intron 1 of 3)	13	21440471	21445934	5464	1	105245359	ENSMUST00000122926.1	-4759	NA	4930470G03Rik	RIKEN cDNA 4930470G03 gene
chr13	22040826	22041133	308	*	NA_peak_12262	16	Promoter (<=1kb)	13	22040636	22041362	727	2	319158	ENSMUST00000102977.3	229	ENSMUSG00000060639	H4c9	H4 clustered histone 9
chr13	22388825	22389529	705	*	NA_peak_12280	20	Distal Intergenic	13	22394947	22396009	1063	1	171246	ENSMUST00000074324.4	-5418	ENSMUSG00000101073	Vmn1r200	vomeronasal 1 receptor 200
chr13	22429209	22429526	318	*	NA_peak_12283	23	Distal Intergenic	13	22441272	22442164	893	1	171245	ENSMUST00000120171.1	-11746	ENSMUSG00000084924	Vmn1r-ps103	vomeronasal 1 receptor, pseudogene 103
chr13	22897888	22898640	753	*	NA_peak_12306	45	Exon (ENSMUST00000224628.2/ENSMUST00000224628.2, exon 1 of 2)	13	22883042	22884205	1164	2	171275	ENSMUST00000095960.4	-13683	ENSMUSG00000071490	Vmn1r212	vomeronasal 1 receptor 212
chr13	22964614	22965019	406	*	NA_peak_12321	16	Distal Intergenic	13	23011249	23012403	1155	1	171249	ENSMUST00000076897.1	-46230	ENSMUSG00000060024	Vmn1r213	vomeronasal 1 receptor 213
chr13	23206992	23207394	403	*	NA_peak_12332	43	Distal Intergenic	13	23217373	23218311	939	1	100312485	ENSMUST00000122275.2	-9979	ENSMUSG00000082316	Vmn1r221	vomeronasal 1 receptor 221
chr13	23408388	23408870	483	*	NA_peak_12345	28	Distal Intergenic	13	23418361	23423866	5506	2	30946	ENSMUST00000041782.3	14996	ENSMUSG00000036376	Abt1	activator of basal transcription 1
chr13	23458234	23458385	152	*	NA_peak_12346	18	3' UTR	13	23464244	23465409	1166	2	12231	ENSMUST00000225831.1	7024	ENSMUSG00000000706	Btn1a1	butyrophilin, subfamily 1, member A1
chr13	24499301	24499562	262	*	NA_peak_12388	19	Promoter (1-2kb)	13	24501525	24705198	203674	1	193385	ENSMUST00000238974.1	-1963	ENSMUSG00000036006	Ripor2	RHO family interacting cell polarization regulator 2
chr13	25044241	25044454	214	*	NA_peak_12419	20	Distal Intergenic	13	25056004	25121523	65520	1	195208	ENSMUST00000036932.14	-11550	ENSMUSG00000035910	Dcdc2a	doublecortin domain containing 2a
chr13	25321691	25321982	292	*	NA_peak_12430	30	Distal Intergenic	13	25252040	25270082	18043	2	22360	ENSMUST00000057866.12	-51609	ENSMUSG00000048978	Nrsn1	neurensin 1
chr13	26052783	26053154	372	*	NA_peak_12457	31	Distal Intergenic	13	25922436	25986293	63858	2	100503530	ENSMUST00000225724.1	-66490	ENSMUSG00000086531	Gm11351	predicted gene 11351
chr13	27789401	27789723	323	*	NA_peak_12497	19	Distal Intergenic	13	27773495	27780804	7310	2	67505	ENSMUST00000072943.4	-8597	ENSMUSG00000060738	Prl7c1	prolactin family 7, subfamily c, member 1
chr13	27826916	27826962	47	*	NA_peak_12499	27	Distal Intergenic	13	27849342	27857788	8447	1	666317	ENSMUST00000110335.9	-22380	ENSMUSG00000062551	Prl2c1	Prolactin family 2, subfamily c, member 1
chr13	27876725	27877087	363	*	NA_peak_12500	40	Distal Intergenic	13	27849402	27857683	8282	1	666317	ENSMUST00000054932.12	27323	ENSMUSG00000062551	Prl2c1	Prolactin family 2, subfamily c, member 1
chr13	28038631	28038781	151	*	NA_peak_12507	20	Distal Intergenic	13	28016212	28023559	7348	1	19110	ENSMUST00000021779.7	22419	ENSMUSG00000005891	Prl4a1	prolactin family 4, subfamily a, member 1
chr13	29242615	29242900	286	*	NA_peak_12546	22	Intron (ENSMUST00000140278.7/68916, intron 15 of 16)	13	29016708	29040336	23629	1	77920	ENSMUST00000145801.1	225907	ENSMUSG00000086363	A330102I10Rik	RIKEN cDNA A330102I10 gene
chr13	29283010	29283037	28	*	NA_peak_12548	22	Intron (ENSMUST00000140278.7/68916, intron 15 of 16)	13	29402593	29474607	72015	2	68916	ENSMUST00000110323.2	191570	ENSMUSG00000006191	Cdkal1	CDK5 regulatory subunit associated protein 1-like 1
chr13	29411426	29411437	12	*	NA_peak_12554	27	Intron (ENSMUST00000140278.7/68916, intron 13 of 16)	13	29402593	29474607	72015	2	68916	ENSMUST00000110323.2	63170	ENSMUSG00000006191	Cdkal1	CDK5 regulatory subunit associated protein 1-like 1
chr13	29440531	29440559	29	*	NA_peak_12556	26	Intron (ENSMUST00000140278.7/68916, intron 13 of 16)	13	29402593	29474607	72015	2	68916	ENSMUST00000110323.2	34048	ENSMUSG00000006191	Cdkal1	CDK5 regulatory subunit associated protein 1-like 1
chr13	29611585	29611607	23	*	NA_peak_12565	16	Intron (ENSMUST00000140278.7/68916, intron 9 of 16)	13	29443776	29517454	73679	2	68916	ENSMUST00000154209.1	-94131	ENSMUSG00000006191	Cdkal1	CDK5 regulatory subunit associated protein 1-like 1
chr13	30062282	30062400	119	*	NA_peak_12588	16	Intron (ENSMUST00000139576.1/ENSMUST00000139576.1, intron 3 of 3)	13	30136489	30163625	27137	1	218121	ENSMUST00000153269.2	-74089	ENSMUSG00000038732	Mboat1	membrane bound O-acyltransferase domain containing 1
chr13	30274429	30274578	150	*	NA_peak_12604	23	Distal Intergenic	13	30231853	30245715	13863	1	218121	ENSMUST00000222095.1	42576	ENSMUSG00000038732	Mboat1	membrane bound O-acyltransferase domain containing 1
chr13	30511901	30512105	205	*	NA_peak_12618	36	Distal Intergenic	13	30540308	30545362	5055	2	66694	ENSMUST00000042834.3	33257	ENSMUSG00000038462	Uqcrfs1	ubiquinol-cytochrome c reductase, Rieske iron-sulfur polypeptide 1
chr13	31237959	31238356	398	*	NA_peak_12650	36	Promoter (2-3kb)	13	31213410	31241086	27677	2	73924	ENSMUST00000153175.2	2730	ENSMUSG00000087460	4930401O12Rik	RIKEN cDNA 4930401O12 gene
chr13	31738238	31738375	138	*	NA_peak_12683	23	Distal Intergenic	13	31806633	31812476	5844	1	17300	ENSMUST00000062292.4	-68258	ENSMUSG00000050295	Foxc1	forkhead box C1
chr13	31784682	31784979	298	*	NA_peak_12684	39	Distal Intergenic	13	31806633	31812476	5844	1	17300	ENSMUST00000062292.4	-21654	ENSMUSG00000050295	Foxc1	forkhead box C1
chr13	31854062	31854235	174	*	NA_peak_12687	20	Intron (ENSMUST00000041859.8/218138, intron 9 of 10)	13	31806633	31812476	5844	1	17300	ENSMUST00000062292.4	47429	ENSMUSG00000050295	Foxc1	forkhead box C1
chr13	32920262	32920752	491	*	NA_peak_12733	20	Distal Intergenic	13	32881434	32898211	16778	2	380839	ENSMUST00000021834.10	-22051	ENSMUSG00000079049	Serpinb1c	serine (or cysteine) peptidase inhibitor, clade B, member 1c
chr13	33736686	33736756	71	*	NA_peak_12787	23	Distal Intergenic	13	33661475	33671529	10055	1	238568	ENSMUST00000221681.1	75211	ENSMUSG00000047889	Serpinb6d	serine (or cysteine) peptidase inhibitor, clade B, member 6d
chr13	33741551	33741559	9	*	NA_peak_12788	27	Intron (ENSMUST00000181011.1/ENSMUST00000181011.1, intron 1 of 1)	13	33661475	33671529	10055	1	238568	ENSMUST00000221681.1	80076	ENSMUSG00000047889	Serpinb6d	serine (or cysteine) peptidase inhibitor, clade B, member 6d
chr13	33775440	33775828	389	*	NA_peak_12791	26	Intron (ENSMUST00000116665.3/ENSMUST00000116665.3, intron 3 of 3)	13	33832345	33843408	11064	2	435350	ENSMUST00000110275.7	67580	ENSMUSG00000069248	Serpinb6e	serine (or cysteine) peptidase inhibitor, clade B, member 6e
chr13	34103093	34103407	315	*	NA_peak_12806	26	Intron (ENSMUST00000222745.1/432745, intron 2 of 4)	13	34084155	34113272	29118	2	432745	ENSMUST00000222745.1	9865	ENSMUSG00000113591	4930447K03Rik	RIKEN cDNA 4930447K03 gene
chr13	34471676	34471967	292	*	NA_peak_12819	36	Distal Intergenic	13	34179158	34345182	166025	2	73102	ENSMUST00000040336.11	-126494	ENSMUSG00000038267	Slc22a23	solute carrier family 22, member 23
chr13	34515544	34515850	307	*	NA_peak_12820	28	Distal Intergenic	13	34628868	34648568	19701	2	66895	ENSMUST00000152392.1	132718	ENSMUSG00000021411	Pxdc1	PX domain containing 1
chr13	34788658	34788918	261	*	NA_peak_12829	20	Intron (ENSMUST00000221289.1/ENSMUST00000221289.1, intron 1 of 3)	13	34739612	34747622	8011	1	108161	ENSMUST00000221037.1	49046	ENSMUSG00000038246	Fam50b	family with sequence similarity 50, member B
chr13	35012834	35013195	362	*	NA_peak_12833	16	Intron (ENSMUST00000170538.7/23986, intron 1 of 6)	13	34986067	35027094	41028	2	23986	ENSMUST00000170538.7	13899	ENSMUSG00000021417	Eci2	enoyl-Coenzyme A delta isomerase 2
chr13	35495685	35496234	550	*	NA_peak_12850	19	Distal Intergenic	13	35659833	35874063	214231	1	12593	ENSMUST00000075220.13	-163599	ENSMUSG00000059288	Cdyl	chromodomain protein, Y chromosome-like
chr13	35569127	35569860	734	*	NA_peak_12854	66	Distal Intergenic	13	35659833	35874063	214231	1	12593	ENSMUST00000075220.13	-89973	ENSMUSG00000059288	Cdyl	chromodomain protein, Y chromosome-like
chr13	36185521	36185598	78	*	NA_peak_12885	22	Intron (ENSMUST00000021857.12/69955, intron 1 of 6)	13	36232122	36246609	14488	1	69955	ENSMUST00000224540.1	-46524	ENSMUSG00000021420	Fars2	phenylalanine-tRNA synthetase 2 (mitochondrial)
chr13	37350737	37351056	320	*	NA_peak_12931	13	Intron (ENSMUST00000021860.6/17084, intron 1 of 4)	13	37345208	37419036	73829	1	17084	ENSMUST00000021860.6	5529	ENSMUSG00000021423	Ly86	lymphocyte antigen 86
chr13	37507167	37507402	236	*	NA_peak_12937	22	Exon (ENSMUST00000225935.1/ENSMUST00000225935.1, exon 1 of 2)	13	37345208	37419036	73829	1	17084	ENSMUST00000021860.6	161959	ENSMUSG00000021423	Ly86	lymphocyte antigen 86
chr13	38204837	38205148	312	*	NA_peak_12965	22	Promoter (<=1kb)	13	38204938	38215430	10493	1	67797	ENSMUST00000223557.1	0	ENSMUSG00000021431	Snrnp48	small nuclear ribonucleoprotein 48 (U11/U12)
chr13	38468043	38468361	319	*	NA_peak_12973	16	Intron (ENSMUST00000171970.2/12161, intron 1 of 6)	13	38460256	38461805	1550	2	75854	ENSMUST00000225893.1	-6238	ENSMUSG00000114895	4930579J19Rik	RIKEN cDNA 4930579J19 gene
chr13	38888800	38889059	260	*	NA_peak_12999	20	Intron (ENSMUST00000224240.1/ENSMUST00000224240.1, intron 3 of 3)	13	38932719	38943152	10434	2	108652	ENSMUST00000225396.1	54093	ENSMUSG00000021432	Slc35b3	solute carrier family 35, member B3
chr13	39594921	39595229	309	*	NA_peak_13020	36	Intron (ENSMUST00000225217.1/ENSMUST00000225217.1, intron 1 of 3)	13	38932136	38960875	28740	2	108652	ENSMUST00000021870.11	-634046	ENSMUSG00000021432	Slc35b3	solute carrier family 35, member B3
chr13	39595827	39596147	321	*	NA_peak_13021	28	Intron (ENSMUST00000225217.1/ENSMUST00000225217.1, intron 1 of 3)	13	38932136	38960875	28740	2	108652	ENSMUST00000021870.11	-634952	ENSMUSG00000021432	Slc35b3	solute carrier family 35, member B3
chr13	39597992	39598123	132	*	NA_peak_13022	26	Intron (ENSMUST00000225217.1/ENSMUST00000225217.1, intron 1 of 3)	13	38932136	38960875	28740	2	108652	ENSMUST00000021870.11	-637117	ENSMUSG00000021432	Slc35b3	solute carrier family 35, member B3
chr13	39942531	39942926	396	*	NA_peak_13034	87	Distal Intergenic	13	40001882	40288011	286130	2	218165	ENSMUST00000054635.7	345085	ENSMUSG00000047094	Ofcc1	orofacial cleft 1 candidate 1
chr13	40744606	40744947	342	*	NA_peak_13056	27	Distal Intergenic	13	40716605	40738376	21772	2	21418	ENSMUST00000223869.1	-6230	ENSMUSG00000021359	Tfap2a	transcription factor AP-2, alpha
chr13	40973045	40973257	213	*	NA_peak_13071	31	Intron (ENSMUST00000153685.1/102633880, intron 1 of 4)	13	40953415	40958228	4814	1	14538	ENSMUST00000225996.1	19630	ENSMUSG00000021360	Gcnt2	glucosaminyl (N-acetyl) transferase 2, I-branching enzyme
chr13	41058460	41058505	46	*	NA_peak_13079	23	Intron (ENSMUST00000225084.1/17152, intron 1 of 13)	13	41026142	41070459	44318	2	17152	ENSMUST00000224740.1	11954	ENSMUSG00000021363	Mak	male germ cell-associated kinase
chr13	41059367	41059643	277	*	NA_peak_13080	36	Intron (ENSMUST00000225084.1/17152, intron 1 of 13)	13	41026142	41070459	44318	2	17152	ENSMUST00000224740.1	10816	ENSMUSG00000021363	Mak	male germ cell-associated kinase
chr13	41440811	41440878	68	*	NA_peak_13101	16	Intron (ENSMUST00000021794.13/18003, intron 1 of 7)	13	41337816	41487242	149427	2	18003	ENSMUST00000225053.1	46364	ENSMUSG00000021365	Nedd9	neural precursor cell expressed, developmentally down-regulated gene 9
chr13	44869568	44869939	372	*	NA_peak_13237	460	Intron (ENSMUST00000173704.7/16468, intron 4 of 18)	13	44840783	44896481	55699	1	16468	ENSMUST00000173003.1	28785	ENSMUSG00000038518	Jarid2	jumonji, AT rich interactive domain 2
chr13	44878964	44879272	309	*	NA_peak_13238	23	Intron (ENSMUST00000173704.7/16468, intron 5 of 18)	13	44840783	44896481	55699	1	16468	ENSMUST00000173003.1	38181	ENSMUSG00000038518	Jarid2	jumonji, AT rich interactive domain 2
chr13	44987537	44987951	415	*	NA_peak_13242	48	Intron (ENSMUST00000222583.1/94245, intron 4 of 10)	13	44922086	44982997	60912	2	94245	ENSMUST00000221393.1	-4540	ENSMUSG00000057531	Dtnbp1	dystrobrevin binding protein 1
chr13	47337706	47337715	10	*	NA_peak_13339	14	Intron (ENSMUST00000224746.1/ENSMUST00000224746.1, intron 2 of 3)	13	47193825	47246417	52593	1	218215	ENSMUST00000110111.3	143881	ENSMUSG00000038068	Rnf144b	ring finger protein 144B
chr13	49125588	49125833	246	*	NA_peak_13402	24	Intron (ENSMUST00000162581.7/75607, intron 2 of 27)	13	49036309	49147232	110924	2	75607	ENSMUST00000162403.7	21399	ENSMUSG00000037989	Wnk2	WNK lysine deficient protein kinase 2
chr13	49215825	49215843	19	*	NA_peak_13407	47	Promoter (<=1kb)	13	49202950	49215860	12911	2	68480	ENSMUST00000221443.1	17	ENSMUSG00000037960	Card19	caspase recruitment domain family, member 19
chr13	49599809	49599999	191	*	NA_peak_13430	17	Intron (ENSMUST00000021818.8/66336, intron 5 of 7)	13	49608046	49624501	16456	1	18295	ENSMUST00000021822.6	-8047	ENSMUSG00000021390	Ogn	osteoglycin
chr13	49746655	49746942	288	*	NA_peak_13438	57	Distal Intergenic	13	49722119	49723096	978	1	105148	ENSMUST00000165656.1	24536	ENSMUSG00000037851	Iars	isoleucine-tRNA synthetase
chr13	49748138	49748439	302	*	NA_peak_13439	22	Distal Intergenic	13	49722119	49723096	978	1	105148	ENSMUST00000165656.1	26019	ENSMUSG00000037851	Iars	isoleucine-tRNA synthetase
chr13	50501555	50501938	384	*	NA_peak_13479	22	Distal Intergenic	13	50467307	50475355	8049	1	328250	ENSMUST00000096633.2	34248	ENSMUSG00000071909	Nutm2	NUT family member 2
chr13	50689988	50690283	296	*	NA_peak_13490	23	Distal Intergenic	13	50698312	50703435	5124	1	667693	ENSMUST00000099518.3	-8029	ENSMUSG00000094918	Gm8765	predicted gene 8765
chr13	50692688	50692813	126	*	NA_peak_13491	23	Distal Intergenic	13	50698312	50703435	5124	1	667693	ENSMUST00000099518.3	-5499	ENSMUSG00000094918	Gm8765	predicted gene 8765
chr13	50718962	50719112	151	*	NA_peak_13494	33	Distal Intergenic	13	50698312	50703435	5124	1	667693	ENSMUST00000099518.3	20650	ENSMUSG00000094918	Gm8765	predicted gene 8765
chr13	50897933	50898234	302	*	NA_peak_13506	22	Distal Intergenic	13	50753391	50765248	11858	2	71654	ENSMUST00000221281.1	-132685	ENSMUSG00000113652	4930518P08Rik	RIKEN cDNA 4930518P08 gene
chr13	51269430	51270098	669	*	NA_peak_13526	28	Distal Intergenic	13	51202727	51203065	339	2	667728	ENSMUST00000091708.5	-66365	NA	H2af-ps2	H2A histone family, pseudogene 2
chr13	51834018	51834434	417	*	NA_peak_13549	27	Distal Intergenic	13	51846678	51848468	1791	1	23882	ENSMUST00000021903.2	-12244	ENSMUSG00000021453	Gadd45g	growth arrest and DNA-damage-inducible 45 gamma
chr13	51986806	51986939	134	*	NA_peak_13553	16	Distal Intergenic	13	52096741	52124158	27418	1	74050	ENSMUST00000220691.1	-109802	ENSMUSG00000113211	4921525O09Rik	RIKEN cDNA 4921525O09 gene
chr13	53043840	53044241	402	*	NA_peak_13592	34	Distal Intergenic	13	52967209	52981073	13865	2	18030	ENSMUST00000071065.7	-62767	ENSMUSG00000056749	Nfil3	nuclear factor, interleukin 3, regulated
chr13	53254983	53254993	11	*	NA_peak_13602	46	Intron (ENSMUST00000130235.7/26564, intron 1 of 8)	13	53131960	53275658	143699	2	26564	ENSMUST00000149299.1	20665	ENSMUSG00000021464	Ror2	receptor tyrosine kinase-like orphan receptor 2
chr13	53462702	53462834	133	*	NA_peak_13614	57	Distal Intergenic	13	53466884	53473074	6191	2	17702	ENSMUST00000021922.9	10240	ENSMUSG00000021469	Msx2	msh homeobox 2
chr13	53525630	53526129	500	*	NA_peak_13618	25	Exon (ENSMUST00000081132.4/ENSMUST00000081132.4, exon 1 of 1)	13	53466884	53473074	6191	2	17702	ENSMUST00000021922.9	-52556	ENSMUSG00000021469	Msx2	msh homeobox 2
chr13	53644030	53644166	137	*	NA_peak_13626	28	Distal Intergenic	13	53648585	53650080	1496	1	75252	ENSMUST00000221718.1	-4419	ENSMUSG00000113329	4930555G21Rik	RIKEN cDNA 4930555G21 gene
chr13	54148339	54148552	214	*	NA_peak_13657	31	Distal Intergenic	13	54192129	54222432	30304	1	15466	ENSMUST00000038101.3	-43577	ENSMUSG00000034987	Hrh2	histamine receptor H2
chr13	54232597	54232963	367	*	NA_peak_13664	23	Intron (ENSMUST00000209846.1/15466, intron 1 of 1)	13	54214007	54236180	22174	1	15466	ENSMUST00000211742.1	18590	ENSMUSG00000034987	Hrh2	histamine receptor H2
chr13	54667571	54667865	295	*	NA_peak_13686	36	Distal Intergenic	13	54651441	54655546	4106	1	76577	ENSMUST00000141915.1	16130	ENSMUSG00000025873	Faf2	Fas associated factor family member 2
chr13	55185524	55185943	420	*	NA_peak_13715	104	Distal Intergenic	13	55209782	55315755	105974	1	18193	ENSMUST00000224973.1	-23839	ENSMUSG00000021488	Nsd1	nuclear receptor-binding SET-domain protein 1
chr13	55321598	55321980	383	*	NA_peak_13721	19	Promoter (<=1kb)	13	55319743	55321946	2204	2	19336	ENSMUST00000225289.1	0	ENSMUSG00000034789	Rab24	RAB24, member RAS oncogene family
chr13	55326900	55327165	266	*	NA_peak_13722	28	Promoter (2-3kb)	13	55325712	55329352	3641	2	17121	ENSMUST00000141644.1	2187	ENSMUSG00000021485	Mxd3	Max dimerization protein 3
chr13	55524526	55525079	554	*	NA_peak_13729	43	Exon (ENSMUST00000223944.1/27261, exon 2 of 4)	13	55523235	55528538	5304	2	27261	ENSMUST00000047877.4	3459	ENSMUSG00000035711	Dok3	docking protein 3
chr13	55630872	55631154	283	*	NA_peak_13735	27	Promoter (2-3kb)	13	55628281	55632411	4131	1	12328	ENSMUST00000165154.1	2591	ENSMUSG00000021501	Caml	calcium modulating ligand
chr13	56134634	56134896	263	*	NA_peak_13763	30	Promoter (<=1kb)	13	56104441	56134825	30385	2	26914	ENSMUST00000154564.1	0	ENSMUSG00000015937	Macroh2a1	macroH2A.1 histone
chr13	56444032	56444169	138	*	NA_peak_13777	22	Intron (ENSMUST00000021971.5/328258, intron 2 of 7)	13	56438355	56474239	35885	1	328258	ENSMUST00000021971.5	5677	ENSMUSG00000021509	Slc25a48	solute carrier family 25, member 48
chr13	56716584	56716822	239	*	NA_peak_13783	20	Intron (ENSMUST00000069557.13/17129, intron 1 of 6)	13	56703668	56740304	36637	1	17129	ENSMUST00000109874.1	12916	ENSMUSG00000021540	Smad5	SMAD family member 5
chr13	56895217	56895434	218	*	NA_peak_13795	14	Promoter (<=1kb)	13	56773113	56895737	122625	2	26946	ENSMUST00000022023.12	303	ENSMUSG00000021541	Trpc7	transient receptor potential cation channel, subfamily C, member 7
chr13	57184180	57184240	61	*	NA_peak_13828	27	Distal Intergenic	13	56773764	56895993	122230	2	26946	ENSMUST00000173817.8	-288187	ENSMUSG00000021541	Trpc7	transient receptor potential cation channel, subfamily C, member 7
chr13	57207734	57208070	337	*	NA_peak_13830	31	Distal Intergenic	13	56773764	56895993	122230	2	26946	ENSMUST00000173817.8	-311741	ENSMUSG00000021541	Trpc7	transient receptor potential cation channel, subfamily C, member 7
chr13	57356109	57356295	187	*	NA_peak_13841	20	Distal Intergenic	13	56773764	56895993	122230	2	26946	ENSMUST00000173817.8	-460116	ENSMUSG00000021541	Trpc7	transient receptor potential cation channel, subfamily C, member 7
chr13	57429234	57429400	167	*	NA_peak_13848	23	3' UTR	13	57429295	57907587	478293	2	20745	ENSMUST00000172326.2	478187	ENSMUSG00000056222	Spock1	sparc/osteonectin, cwcv and kazal-like domains proteoglycan 1
chr13	57687117	57687194	78	*	NA_peak_13868	24	Intron (ENSMUST00000187852.6/20745, intron 3 of 9)	13	57429295	57907587	478293	2	20745	ENSMUST00000172326.2	220393	ENSMUSG00000056222	Spock1	sparc/osteonectin, cwcv and kazal-like domains proteoglycan 1
chr13	58264189	58264320	132	*	NA_peak_13902	23	Promoter (<=1kb)	13	58250720	58263978	13259	2	56278	ENSMUST00000224273.1	-211	ENSMUSG00000021552	Gkap1	G kinase anchoring protein 1
chr13	58716714	58717059	346	*	NA_peak_13925	21	Distal Intergenic	13	58741074	58762311	21238	2	67585	ENSMUST00000225693.1	45252	ENSMUSG00000114384	4930455J16Rik	RIKEN cDNA 4930455J16 gene
chr13	59047307	59047670	364	*	NA_peak_13943	23	Intron (ENSMUST00000225488.1/18212, intron 14 of 17)	13	58871735	58986149	114415	1	18212	ENSMUST00000223636.1	175572	ENSMUSG00000055254	Ntrk2	neurotrophic tyrosine kinase, receptor, type 2
chr13	59227758	59228052	295	*	NA_peak_13956	23	Distal Intergenic	13	59449894	59465288	15395	2	67269	ENSMUST00000225133.1	237236	ENSMUSG00000021557	Agtpbp1	ATP/GTP binding protein 1
chr13	59234177	59234411	235	*	NA_peak_13958	19	Distal Intergenic	13	59449894	59465288	15395	2	67269	ENSMUST00000225133.1	230877	ENSMUSG00000021557	Agtpbp1	ATP/GTP binding protein 1
chr13	59707591	59707871	281	*	NA_peak_13985	31	Promoter (1-2kb)	13	59702683	59706197	3515	2	72219	ENSMUST00000224469.1	-1394	ENSMUSG00000050876	Spata31d1a	spermatogenesis associated 31 subfamily D, member 1A
chr13	59870805	59871160	356	*	NA_peak_13994	31	Distal Intergenic	13	59771561	59823147	51587	2	214290	ENSMUST00000071703.5	-47658	ENSMUSG00000035248	Tut7	terminal uridylyl transferase 7
chr13	59947420	59947726	307	*	NA_peak_13997	22	Distal Intergenic	13	60029711	60116669	86959	1	328263	ENSMUST00000225266.1	-81985	ENSMUSG00000114531	A530065N20Rik	RIKEN cDNA A530046M15 gene
chr13	60213045	60213502	458	*	NA_peak_14008	16	Exon (ENSMUST00000224064.1/100503759, exon 3 of 4)	13	60205471	60216023	10553	1	100503759	ENSMUST00000224064.1	7574	ENSMUSG00000050765	Gm5084	predicted gene 5084
chr13	60391081	60391365	285	*	NA_peak_14018	22	Distal Intergenic	13	60205471	60216023	10553	1	100503759	ENSMUST00000224064.1	185610	ENSMUSG00000050765	Gm5084	predicted gene 5084
chr13	60402419	60402695	277	*	NA_peak_14020	20	Distal Intergenic	13	60205471	60216023	10553	1	100503759	ENSMUST00000224064.1	196948	ENSMUSG00000050765	Gm5084	predicted gene 5084
chr13	61398979	61399648	670	*	NA_peak_14078	55	Distal Intergenic	13	61353677	61358197	4521	2	56092	ENSMUST00000225321.1	-40782	ENSMUSG00000021440	Cts7	cathepsin 7
chr13	61402124	61402220	97	*	NA_peak_14079	54	Distal Intergenic	13	61353677	61358197	4521	2	56092	ENSMUST00000225321.1	-43927	ENSMUSG00000021440	Cts7	cathepsin 7
chr13	61402936	61403260	325	*	NA_peak_14080	30	Distal Intergenic	13	61353677	61358197	4521	2	56092	ENSMUST00000225321.1	-44739	ENSMUSG00000021440	Cts7	cathepsin 7
chr13	61762627	61762922	296	*	NA_peak_14094	36	Distal Intergenic	13	61564630	61570127	5498	2	117066	ENSMUST00000223815.1	-192500	ENSMUSG00000074870	Cts3	cathepsin 3
chr13	61822550	61822838	289	*	NA_peak_14099	40	Intron (ENSMUST00000221961.1/ENSMUST00000221961.1, intron 1 of 1)	13	61564630	61570127	5498	2	117066	ENSMUST00000223815.1	-252423	ENSMUSG00000074870	Cts3	cathepsin 3
chr13	62078063	62078475	413	*	NA_peak_14103	30	Intron (ENSMUST00000220886.1/ENSMUST00000220886.1, intron 1 of 1)	13	62129886	62172258	42373	1	630579	ENSMUST00000221772.1	-51411	ENSMUSG00000074867	Zfp808	zinc finger protein 808
chr13	62093975	62094318	344	*	NA_peak_14104	36	Intron (ENSMUST00000220886.1/ENSMUST00000220886.1, intron 1 of 1)	13	62129886	62172258	42373	1	630579	ENSMUST00000221772.1	-35568	ENSMUSG00000074867	Zfp808	zinc finger protein 808
chr13	62115207	62115365	159	*	NA_peak_14106	32	Intron (ENSMUST00000220886.1/ENSMUST00000220886.1, intron 1 of 1)	13	62129886	62172258	42373	1	630579	ENSMUST00000221772.1	-14521	ENSMUSG00000074867	Zfp808	zinc finger protein 808
chr13	62126094	62126388	295	*	NA_peak_14108	61	Exon (ENSMUST00000220886.1/ENSMUST00000220886.1, exon 1 of 2)	13	62129886	62172258	42373	1	630579	ENSMUST00000221772.1	-3498	ENSMUSG00000074867	Zfp808	zinc finger protein 808
chr13	62131906	62132247	342	*	NA_peak_14110	24	Promoter (1-2kb)	13	62129933	62206485	76553	1	630579	ENSMUST00000222947.1	1973	ENSMUSG00000074867	Zfp808	zinc finger protein 808
chr13	62159393	62159444	52	*	NA_peak_14113	17	Intron (ENSMUST00000221772.1/630579, intron 1 of 2)	13	62129933	62206485	76553	1	630579	ENSMUST00000222947.1	29460	ENSMUSG00000074867	Zfp808	zinc finger protein 808
chr13	62166508	62166648	141	*	NA_peak_14117	38	Intron (ENSMUST00000221772.1/630579, intron 1 of 2)	13	62129933	62206485	76553	1	630579	ENSMUST00000222947.1	36575	ENSMUSG00000074867	Zfp808	zinc finger protein 808
chr13	62179107	62179304	198	*	NA_peak_14120	41	Intron (ENSMUST00000222809.1/630579, intron 1 of 3)	13	62129933	62206485	76553	1	630579	ENSMUST00000222947.1	49174	ENSMUSG00000074867	Zfp808	zinc finger protein 808
chr13	62187828	62187952	125	*	NA_peak_14121	20	Intron (ENSMUST00000222809.1/630579, intron 1 of 3)	13	62129933	62206485	76553	1	630579	ENSMUST00000222947.1	57895	ENSMUSG00000074867	Zfp808	zinc finger protein 808
chr13	62239569	62239855	287	*	NA_peak_14124	31	Distal Intergenic	13	62129933	62206485	76553	1	630579	ENSMUST00000222947.1	109636	ENSMUSG00000074867	Zfp808	zinc finger protein 808
chr13	62509637	62509991	355	*	NA_peak_14154	13	Intron (ENSMUST00000076195.6/71508, intron 1 of 2)	13	62517500	62520451	2952	2	77117	ENSMUST00000082203.6	10460	ENSMUSG00000074865	Zfp934	zinc finger protein 934
chr13	62565233	62565521	289	*	NA_peak_14160	22	Intron (ENSMUST00000221279.1/ENSMUST00000221279.1, intron 1 of 1)	13	62479827	62558635	78809	2	77117	ENSMUST00000221250.1	-6598	ENSMUSG00000074865	Zfp934	zinc finger protein 934
chr13	62578069	62578364	296	*	NA_peak_14161	41	Distal Intergenic	13	62479827	62558635	78809	2	77117	ENSMUST00000221250.1	-19434	ENSMUSG00000074865	Zfp934	zinc finger protein 934
chr13	62590460	62590881	422	*	NA_peak_14162	16	Distal Intergenic	13	62605190	62607499	2310	2	211378	ENSMUST00000091563.4	16618	ENSMUSG00000072066	6720489N17Rik	RIKEN cDNA 6720489N17 gene
chr13	62716768	62717045	278	*	NA_peak_14168	33	Intron (ENSMUST00000220733.1/ENSMUST00000220733.1, intron 2 of 6)	13	62760739	62760846	108	1	751548	ENSMUST00000178651.1	-43694	ENSMUSG00000119111	Mir713	microRNA 713
chr13	62944720	62945043	324	*	NA_peak_14178	20	Exon (ENSMUST00000221723.1/ENSMUST00000221723.1, exon 2 of 2)	13	62964893	63015575	50683	1	72061	ENSMUST00000222181.1	-19850	ENSMUSG00000021458	Aopep	aminopeptidase O
chr13	63581481	63581794	314	*	NA_peak_14209	20	Exon (ENSMUST00000222732.1/ENSMUST00000222732.1, exon 3 of 3)	13	63543176	63573598	30423	2	19206	ENSMUST00000195106.1	-7883	ENSMUSG00000021466	Ptch1	patched 1
chr13	64125567	64125769	203	*	NA_peak_14240	25	Intron (ENSMUST00000099441.5/70484, intron 1 of 11)	13	64101278	64129305	28028	2	70484	ENSMUST00000222692.1	3536	ENSMUSG00000033114	Slc35d2	solute carrier family 35, member D2
chr13	64135459	64135520	62	*	NA_peak_14241	36	Exon (ENSMUST00000059817.11/238673, exon 5 of 5)	13	64108401	64129368	20968	2	70484	ENSMUST00000222168.1	-6091	ENSMUSG00000033114	Slc35d2	solute carrier family 35, member D2
chr13	64407609	64408219	611	*	NA_peak_14252	40	Distal Intergenic	13	64432314	64441773	9460	1	105278	ENSMUST00000021939.7	-24095	ENSMUSG00000021483	Cdk20	cyclin-dependent kinase 20
chr13	64834145	64834420	276	*	NA_peak_14275	24	Intron (ENSMUST00000091554.5/238680, intron 3 of 23)	13	64736182	64903955	167774	2	238680	ENSMUST00000091554.5	69535	ENSMUSG00000033063	Cntnap3	contactin associated protein-like 3
chr13	64975428	64975531	104	*	NA_peak_14280	16	Distal Intergenic	13	65033058	65038004	4947	1	238683	ENSMUST00000099427.2	-57527	ENSMUSG00000074849	Spata31d1c	spermatogenesis associated 31 subfamily D, member 1C
chr13	65341546	65342036	491	*	NA_peak_14292	82	Intron (ENSMUST00000220595.1/665738, intron 1 of 3)	13	65336222	65348597	12376	2	665738	ENSMUST00000220595.1	6561	ENSMUSG00000113406	Gm7762	predicted gene 7762
chr13	65351097	65351389	293	*	NA_peak_14296	47	Promoter (2-3kb)	13	65336222	65348597	12376	2	665738	ENSMUST00000220595.1	-2500	ENSMUSG00000113406	Gm7762	predicted gene 7762
chr13	65357281	65358238	958	*	NA_peak_14299	78	Intron (ENSMUST00000222423.1/ENSMUST00000222423.1, intron 2 of 4)	13	65336222	65348597	12376	2	665738	ENSMUST00000220595.1	-8684	ENSMUSG00000113406	Gm7762	predicted gene 7762
chr13	65358533	65358876	344	*	NA_peak_14300	18	Intron (ENSMUST00000222423.1/ENSMUST00000222423.1, intron 2 of 4)	13	65336222	65348597	12376	2	665738	ENSMUST00000220595.1	-9936	ENSMUSG00000113406	Gm7762	predicted gene 7762
chr13	65365188	65366026	839	*	NA_peak_14304	76	Distal Intergenic	13	65336222	65348597	12376	2	665738	ENSMUST00000220595.1	-16591	ENSMUSG00000113406	Gm7762	predicted gene 7762
chr13	65367775	65368228	454	*	NA_peak_14305	63	Exon (ENSMUST00000222988.1/ENSMUST00000222988.1, exon 1 of 1)	13	65336222	65348597	12376	2	665738	ENSMUST00000220595.1	-19178	ENSMUSG00000113406	Gm7762	predicted gene 7762
chr13	65369195	65369779	585	*	NA_peak_14306	82	Distal Intergenic	13	65336222	65348597	12376	2	665738	ENSMUST00000220595.1	-20598	ENSMUSG00000113406	Gm7762	predicted gene 7762
chr13	65378255	65378543	289	*	NA_peak_14309	86	Distal Intergenic	13	65336222	65348597	12376	2	665738	ENSMUST00000220595.1	-29658	ENSMUSG00000113406	Gm7762	predicted gene 7762
chr13	65381848	65382246	399	*	NA_peak_14310	35	Exon (ENSMUST00000222598.1/ENSMUST00000222598.1, exon 2 of 2)	13	65336222	65348597	12376	2	665738	ENSMUST00000220595.1	-33251	ENSMUSG00000113406	Gm7762	predicted gene 7762
chr13	65390691	65391131	441	*	NA_peak_14311	32	Distal Intergenic	13	65336222	65348597	12376	2	665738	ENSMUST00000220595.1	-42094	ENSMUSG00000113406	Gm7762	predicted gene 7762
chr13	65419521	65419819	299	*	NA_peak_14315	28	Distal Intergenic	13	65336222	65348597	12376	2	665738	ENSMUST00000220595.1	-70924	ENSMUSG00000113406	Gm7762	predicted gene 7762
chr13	65430604	65431275	672	*	NA_peak_14319	22	Intron (ENSMUST00000221218.1/ENSMUST00000221218.1, intron 3 of 5)	13	65336222	65348597	12376	2	665738	ENSMUST00000220595.1	-82007	ENSMUSG00000113406	Gm7762	predicted gene 7762
chr13	65454162	65454509	348	*	NA_peak_14321	58	Distal Intergenic	13	65336222	65348597	12376	2	665738	ENSMUST00000220595.1	-105565	ENSMUSG00000113406	Gm7762	predicted gene 7762
chr13	65455296	65455518	223	*	NA_peak_14322	34	Distal Intergenic	13	65336222	65348597	12376	2	665738	ENSMUST00000220595.1	-106699	ENSMUSG00000113406	Gm7762	predicted gene 7762
chr13	65457446	65457734	289	*	NA_peak_14323	28	Distal Intergenic	13	65336222	65348597	12376	2	665738	ENSMUST00000220595.1	-108849	ENSMUSG00000113406	Gm7762	predicted gene 7762
chr13	65464230	65464691	462	*	NA_peak_14326	31	Distal Intergenic	13	65336222	65348597	12376	2	665738	ENSMUST00000220595.1	-115633	ENSMUSG00000113406	Gm7762	predicted gene 7762
chr13	65471994	65472291	298	*	NA_peak_14329	107	Distal Intergenic	13	65336222	65348597	12376	2	665738	ENSMUST00000220595.1	-123397	ENSMUSG00000113406	Gm7762	predicted gene 7762
chr13	65479517	65479698	182	*	NA_peak_14331	30	Distal Intergenic	13	65336222	65348597	12376	2	665738	ENSMUST00000220595.1	-130920	ENSMUSG00000113406	Gm7762	predicted gene 7762
chr13	65482001	65482410	410	*	NA_peak_14332	53	Distal Intergenic	13	65336222	65348597	12376	2	665738	ENSMUST00000220595.1	-133404	ENSMUSG00000113406	Gm7762	predicted gene 7762
chr13	65498335	65498588	254	*	NA_peak_14339	38	Intron (ENSMUST00000223034.1/ENSMUST00000223034.1, intron 1 of 1)	13	65336222	65348597	12376	2	665738	ENSMUST00000220595.1	-149738	ENSMUSG00000113406	Gm7762	predicted gene 7762
chr13	65515431	65516138	708	*	NA_peak_14342	151	Intron (ENSMUST00000223034.1/ENSMUST00000223034.1, intron 1 of 1)	13	65336222	65348597	12376	2	665738	ENSMUST00000220595.1	-166834	ENSMUSG00000113406	Gm7762	predicted gene 7762
chr13	65522882	65523208	327	*	NA_peak_14343	60	Intron (ENSMUST00000223034.1/ENSMUST00000223034.1, intron 1 of 1)	13	65336222	65348597	12376	2	665738	ENSMUST00000220595.1	-174285	ENSMUSG00000113406	Gm7762	predicted gene 7762
chr13	65541162	65541831	670	*	NA_peak_14349	37	Intron (ENSMUST00000223034.1/ENSMUST00000223034.1, intron 1 of 1)	13	65336222	65348597	12376	2	665738	ENSMUST00000220595.1	-192565	ENSMUSG00000113406	Gm7762	predicted gene 7762
chr13	65542272	65543018	747	*	NA_peak_14349	37	Intron (ENSMUST00000223034.1/ENSMUST00000223034.1, intron 1 of 1)	13	65336222	65348597	12376	2	665738	ENSMUST00000220595.1	-193675	ENSMUSG00000113406	Gm7762	predicted gene 7762
chr13	65559078	65559753	676	*	NA_peak_14353	40	Exon (ENSMUST00000099421.3/ENSMUST00000099421.3, exon 1 of 1)	13	65336222	65348597	12376	2	665738	ENSMUST00000220595.1	-210481	ENSMUSG00000113406	Gm7762	predicted gene 7762
chr13	65560395	65560682	288	*	NA_peak_14354	41	Intron (ENSMUST00000223034.1/ENSMUST00000223034.1, intron 1 of 1)	13	65336222	65348597	12376	2	665738	ENSMUST00000220595.1	-211798	ENSMUSG00000113406	Gm7762	predicted gene 7762
chr13	65561329	65561619	291	*	NA_peak_14355	46	Intron (ENSMUST00000223034.1/ENSMUST00000223034.1, intron 1 of 1)	13	65336222	65348597	12376	2	665738	ENSMUST00000220595.1	-212732	ENSMUSG00000113406	Gm7762	predicted gene 7762
chr13	65594119	65594484	366	*	NA_peak_14364	84	Intron (ENSMUST00000223034.1/ENSMUST00000223034.1, intron 1 of 1)	13	65336222	65348597	12376	2	665738	ENSMUST00000220595.1	-245522	ENSMUSG00000113406	Gm7762	predicted gene 7762
chr13	65621168	65621480	313	*	NA_peak_14369	65	Intron (ENSMUST00000223034.1/ENSMUST00000223034.1, intron 1 of 1)	13	65336222	65348597	12376	2	665738	ENSMUST00000220595.1	-272571	ENSMUSG00000113406	Gm7762	predicted gene 7762
chr13	65626487	65627102	616	*	NA_peak_14372	41	Intron (ENSMUST00000222230.1/ENSMUST00000222230.1, intron 1 of 1)	13	65336222	65348597	12376	2	665738	ENSMUST00000220595.1	-277890	ENSMUSG00000113406	Gm7762	predicted gene 7762
chr13	65631573	65632077	505	*	NA_peak_14373	29	Distal Intergenic	13	65336222	65348597	12376	2	665738	ENSMUST00000220595.1	-282976	ENSMUSG00000113406	Gm7762	predicted gene 7762
chr13	65649633	65649964	332	*	NA_peak_14374	79	Exon (ENSMUST00000222090.1/ENSMUST00000222090.1, exon 1 of 2)	13	65336222	65348597	12376	2	665738	ENSMUST00000220595.1	-301036	ENSMUSG00000113406	Gm7762	predicted gene 7762
chr13	65652778	65653136	359	*	NA_peak_14377	14	Distal Intergenic	13	65336222	65348597	12376	2	665738	ENSMUST00000220595.1	-304181	ENSMUSG00000113406	Gm7762	predicted gene 7762
chr13	65674587	65675088	502	*	NA_peak_14381	45	Distal Intergenic	13	65336222	65348597	12376	2	665738	ENSMUST00000220595.1	-325990	ENSMUSG00000113406	Gm7762	predicted gene 7762
chr13	65704856	65705151	296	*	NA_peak_14387	35	Intron (ENSMUST00000220573.1/ENSMUST00000220573.1, intron 3 of 5)	13	65336222	65348597	12376	2	665738	ENSMUST00000220595.1	-356259	ENSMUSG00000113406	Gm7762	predicted gene 7762
chr13	65705694	65706138	445	*	NA_peak_14388	28	Intron (ENSMUST00000220573.1/ENSMUST00000220573.1, intron 3 of 5)	13	65336222	65348597	12376	2	665738	ENSMUST00000220595.1	-357097	ENSMUSG00000113406	Gm7762	predicted gene 7762
chr13	65712156	65712442	287	*	NA_peak_14390	40	Intron (ENSMUST00000220573.1/ENSMUST00000220573.1, intron 1 of 5)	13	65336222	65348597	12376	2	665738	ENSMUST00000220595.1	-363559	ENSMUSG00000113406	Gm7762	predicted gene 7762
chr13	65753199	65753754	556	*	NA_peak_14394	57	Distal Intergenic	13	66113480	66120204	6725	1	628709	ENSMUST00000238355.1	-359726	ENSMUSG00000095909	Zfp997	zinc finger protein 997
chr13	65766842	65767529	688	*	NA_peak_14396	36	Distal Intergenic	13	66113480	66120204	6725	1	628709	ENSMUST00000238355.1	-345951	ENSMUSG00000095909	Zfp997	zinc finger protein 997
chr13	65774378	65774756	379	*	NA_peak_14398	78	Distal Intergenic	13	66113480	66120204	6725	1	628709	ENSMUST00000238355.1	-338724	ENSMUSG00000095909	Zfp997	zinc finger protein 997
chr13	65783008	65783071	64	*	NA_peak_14399	32	Distal Intergenic	13	66113480	66120204	6725	1	628709	ENSMUST00000238355.1	-330409	ENSMUSG00000095909	Zfp997	zinc finger protein 997
chr13	65788527	65788829	303	*	NA_peak_14400	21	Distal Intergenic	13	66113480	66120204	6725	1	628709	ENSMUST00000238355.1	-324651	ENSMUSG00000095909	Zfp997	zinc finger protein 997
chr13	65793129	65793513	385	*	NA_peak_14401	18	Distal Intergenic	13	66113480	66120204	6725	1	628709	ENSMUST00000238355.1	-319967	ENSMUSG00000095909	Zfp997	zinc finger protein 997
chr13	65856054	65856314	261	*	NA_peak_14408	42	Distal Intergenic	13	66113480	66120204	6725	1	628709	ENSMUST00000238355.1	-257166	ENSMUSG00000095909	Zfp997	zinc finger protein 997
chr13	65875471	65875777	307	*	NA_peak_14411	16	Distal Intergenic	13	66113480	66120204	6725	1	628709	ENSMUST00000238355.1	-237703	ENSMUSG00000095909	Zfp997	zinc finger protein 997
chr13	65880258	65880641	384	*	NA_peak_14412	58	Intron (ENSMUST00000221276.1/ENSMUST00000221276.1, intron 3 of 3)	13	66113480	66120204	6725	1	628709	ENSMUST00000238355.1	-232839	ENSMUSG00000095909	Zfp997	zinc finger protein 997
chr13	65882925	65883176	252	*	NA_peak_14413	42	Intron (ENSMUST00000221276.1/ENSMUST00000221276.1, intron 3 of 3)	13	66113480	66120204	6725	1	628709	ENSMUST00000238355.1	-230304	ENSMUSG00000095909	Zfp997	zinc finger protein 997
chr13	65884017	65884759	743	*	NA_peak_14413	42	Intron (ENSMUST00000221276.1/ENSMUST00000221276.1, intron 3 of 3)	13	66113480	66120204	6725	1	628709	ENSMUST00000238355.1	-228721	ENSMUSG00000095909	Zfp997	zinc finger protein 997
chr13	65887117	65887590	474	*	NA_peak_14414	57	Exon (ENSMUST00000223517.1/ENSMUST00000223517.1, exon 4 of 5)	13	66113480	66120204	6725	1	628709	ENSMUST00000238355.1	-225890	ENSMUSG00000095909	Zfp997	zinc finger protein 997
chr13	65908658	65908887	230	*	NA_peak_14418	19	Exon (ENSMUST00000225676.1/ENSMUST00000225676.1, exon 1 of 1)	13	66113480	66120204	6725	1	628709	ENSMUST00000238355.1	-204593	ENSMUSG00000095909	Zfp997	zinc finger protein 997
chr13	65911572	65911836	265	*	NA_peak_14420	55	Distal Intergenic	13	66113480	66120204	6725	1	628709	ENSMUST00000238355.1	-201644	ENSMUSG00000095909	Zfp997	zinc finger protein 997
chr13	65934702	65934793	92	*	NA_peak_14426	29	Distal Intergenic	13	66113480	66120204	6725	1	628709	ENSMUST00000238355.1	-178687	ENSMUSG00000095909	Zfp997	zinc finger protein 997
chr13	65936262	65936711	450	*	NA_peak_14427	89	Distal Intergenic	13	66113480	66120204	6725	1	628709	ENSMUST00000238355.1	-176769	ENSMUSG00000095909	Zfp997	zinc finger protein 997
chr13	65946499	65947350	852	*	NA_peak_14429	92	Exon (ENSMUST00000221238.2/ENSMUST00000221238.2, exon 3 of 4)	13	66113480	66120204	6725	1	628709	ENSMUST00000238355.1	-166130	ENSMUSG00000095909	Zfp997	zinc finger protein 997
chr13	65973003	65973295	293	*	NA_peak_14434	64	Distal Intergenic	13	66113480	66120204	6725	1	628709	ENSMUST00000238355.1	-140185	ENSMUSG00000095909	Zfp997	zinc finger protein 997
chr13	66026201	66026522	322	*	NA_peak_14440	66	Distal Intergenic	13	66113480	66120204	6725	1	628709	ENSMUST00000238355.1	-86958	ENSMUSG00000095909	Zfp997	zinc finger protein 997
chr13	66031152	66031753	602	*	NA_peak_14442	95	Distal Intergenic	13	66113480	66120204	6725	1	628709	ENSMUST00000238355.1	-81727	ENSMUSG00000095909	Zfp997	zinc finger protein 997
chr13	66043239	66043795	557	*	NA_peak_14446	31	Distal Intergenic	13	66113480	66120204	6725	1	628709	ENSMUST00000238355.1	-69685	ENSMUSG00000095909	Zfp997	zinc finger protein 997
chr13	66057514	66057763	250	*	NA_peak_14449	24	Distal Intergenic	13	66113480	66120204	6725	1	628709	ENSMUST00000238355.1	-55717	ENSMUSG00000095909	Zfp997	zinc finger protein 997
chr13	66062532	66062922	391	*	NA_peak_14451	48	Distal Intergenic	13	66113480	66120204	6725	1	628709	ENSMUST00000238355.1	-50558	ENSMUSG00000095909	Zfp997	zinc finger protein 997
chr13	66103745	66104094	350	*	NA_peak_14455	48	Distal Intergenic	13	66113480	66120204	6725	1	628709	ENSMUST00000238355.1	-9386	ENSMUSG00000095909	Zfp997	zinc finger protein 997
chr13	66113509	66114026	518	*	NA_peak_14458	31	Promoter (<=1kb)	13	66113480	66122468	8989	1	628709	ENSMUST00000238623.1	29	ENSMUSG00000095909	Zfp997	zinc finger protein 997
chr13	66122050	66122317	268	*	NA_peak_14459	62	Promoter (2-3kb)	13	66119547	66122836	3290	1	628709	ENSMUST00000092528.5	2503	ENSMUSG00000095909	Zfp997	zinc finger protein 997
chr13	66128125	66128821	697	*	NA_peak_14460	33	Intron (ENSMUST00000238686.1/ENSMUST00000238686.1, intron 1 of 2)	13	66119547	66122836	3290	1	628709	ENSMUST00000092528.5	8578	ENSMUSG00000095909	Zfp997	zinc finger protein 997
chr13	66131757	66132036	280	*	NA_peak_14461	23	Distal Intergenic	13	66119547	66122836	3290	1	628709	ENSMUST00000092528.5	12210	ENSMUSG00000095909	Zfp997	zinc finger protein 997
chr13	66159566	66159923	358	*	NA_peak_14464	30	Distal Intergenic	13	66119547	66122836	3290	1	628709	ENSMUST00000092528.5	40019	ENSMUSG00000095909	Zfp997	zinc finger protein 997
chr13	66204873	66205287	415	*	NA_peak_14466	27	Distal Intergenic	13	66119547	66122836	3290	1	628709	ENSMUST00000092528.5	85326	ENSMUSG00000095909	Zfp997	zinc finger protein 997
chr13	66225797	66225856	60	*	NA_peak_14471	42	Distal Intergenic	13	66119547	66122836	3290	1	628709	ENSMUST00000092528.5	106250	ENSMUSG00000095909	Zfp997	zinc finger protein 997
chr13	66227579	66227920	342	*	NA_peak_14473	33	Distal Intergenic	13	66119547	66122836	3290	1	628709	ENSMUST00000092528.5	108032	ENSMUSG00000095909	Zfp997	zinc finger protein 997
chr13	66243818	66244197	380	*	NA_peak_14476	39	Distal Intergenic	13	66119547	66122836	3290	1	628709	ENSMUST00000092528.5	124271	ENSMUSG00000095909	Zfp997	zinc finger protein 997
chr13	66258172	66258680	509	*	NA_peak_14478	39	Intron (ENSMUST00000224041.1/ENSMUST00000224041.1, intron 1 of 2)	13	66119547	66122836	3290	1	628709	ENSMUST00000092528.5	138625	ENSMUSG00000095909	Zfp997	zinc finger protein 997
chr13	66279451	66279829	379	*	NA_peak_14481	45	Intron (ENSMUST00000224041.1/ENSMUST00000224041.1, intron 1 of 2)	13	66418322	66419597	1276	2	76803	ENSMUST00000172688.3	139768	ENSMUSG00000074832	Zfp998	zinc finger protein 998
chr13	66291067	66291456	390	*	NA_peak_14484	36	Intron (ENSMUST00000224041.1/ENSMUST00000224041.1, intron 1 of 2)	13	66418322	66419597	1276	2	76803	ENSMUST00000172688.3	128141	ENSMUSG00000074832	Zfp998	zinc finger protein 998
chr13	66292537	66292909	373	*	NA_peak_14485	14	Intron (ENSMUST00000224041.1/ENSMUST00000224041.1, intron 1 of 2)	13	66418322	66419597	1276	2	76803	ENSMUST00000172688.3	126688	ENSMUSG00000074832	Zfp998	zinc finger protein 998
chr13	66295007	66295523	517	*	NA_peak_14487	34	Intron (ENSMUST00000224041.1/ENSMUST00000224041.1, intron 1 of 2)	13	66418322	66419597	1276	2	76803	ENSMUST00000172688.3	124074	ENSMUSG00000074832	Zfp998	zinc finger protein 998
chr13	66299976	66300315	340	*	NA_peak_14489	25	Intron (ENSMUST00000224041.1/ENSMUST00000224041.1, intron 1 of 2)	13	66418322	66419597	1276	2	76803	ENSMUST00000172688.3	119282	ENSMUSG00000074832	Zfp998	zinc finger protein 998
chr13	66309547	66309941	395	*	NA_peak_14490	61	Intron (ENSMUST00000225647.1/ENSMUST00000225647.1, intron 2 of 2)	13	66418322	66419597	1276	2	76803	ENSMUST00000172688.3	109656	ENSMUSG00000074832	Zfp998	zinc finger protein 998
chr13	66388897	66389231	335	*	NA_peak_14497	29	Intron (ENSMUST00000225647.1/ENSMUST00000225647.1, intron 2 of 2)	13	66418322	66419597	1276	2	76803	ENSMUST00000172688.3	30366	ENSMUSG00000074832	Zfp998	zinc finger protein 998
chr13	66392014	66392493	480	*	NA_peak_14498	50	Intron (ENSMUST00000225647.1/ENSMUST00000225647.1, intron 2 of 2)	13	66418322	66419597	1276	2	76803	ENSMUST00000172688.3	27104	ENSMUSG00000074832	Zfp998	zinc finger protein 998
chr13	66394737	66395273	537	*	NA_peak_14499	28	Intron (ENSMUST00000225647.1/ENSMUST00000225647.1, intron 2 of 2)	13	66418322	66419597	1276	2	76803	ENSMUST00000172688.3	24324	ENSMUSG00000074832	Zfp998	zinc finger protein 998
chr13	66417514	66417866	353	*	NA_peak_14501	32	Promoter (1-2kb)	13	66418322	66419597	1276	2	76803	ENSMUST00000172688.3	1731	ENSMUSG00000074832	Zfp998	zinc finger protein 998
chr13	66426674	66427008	335	*	NA_peak_14503	38	Intron (ENSMUST00000225647.1/ENSMUST00000225647.1, intron 2 of 2)	13	66418245	66433895	15651	2	76803	ENSMUST00000091541.10	6887	ENSMUSG00000074832	Zfp998	zinc finger protein 998
chr13	66428101	66428404	304	*	NA_peak_14504	18	Intron (ENSMUST00000225647.1/ENSMUST00000225647.1, intron 2 of 2)	13	66418245	66433895	15651	2	76803	ENSMUST00000091541.10	5491	ENSMUSG00000074832	Zfp998	zinc finger protein 998
chr13	66433304	66433642	339	*	NA_peak_14506	76	Promoter (<=1kb)	13	66418245	66433895	15651	2	76803	ENSMUST00000091541.10	253	ENSMUSG00000074832	Zfp998	zinc finger protein 998
chr13	66442867	66443194	328	*	NA_peak_14509	28	Promoter (1-2kb)	13	66418114	66441118	23005	2	76803	ENSMUST00000173583.7	-1749	ENSMUSG00000074832	Zfp998	zinc finger protein 998
chr13	66444050	66444610	561	*	NA_peak_14510	29	Promoter (2-3kb)	13	66418114	66441118	23005	2	76803	ENSMUST00000173583.7	-2932	ENSMUSG00000074832	Zfp998	zinc finger protein 998
chr13	66452334	66452624	291	*	NA_peak_14512	80	Distal Intergenic	13	66418114	66441118	23005	2	76803	ENSMUST00000173583.7	-11216	ENSMUSG00000074832	Zfp998	zinc finger protein 998
chr13	66472410	66473212	803	*	NA_peak_14514	79	Distal Intergenic	13	66418114	66441118	23005	2	76803	ENSMUST00000173583.7	-31292	ENSMUSG00000074832	Zfp998	zinc finger protein 998
chr13	66480061	66480483	423	*	NA_peak_14515	24	Distal Intergenic	13	66418114	66441118	23005	2	76803	ENSMUST00000173583.7	-38943	ENSMUSG00000074832	Zfp998	zinc finger protein 998
chr13	66493431	66493715	285	*	NA_peak_14517	80	Distal Intergenic	13	66418114	66441118	23005	2	76803	ENSMUST00000173583.7	-52313	ENSMUSG00000074832	Zfp998	zinc finger protein 998
chr13	66605800	66606102	303	*	NA_peak_14527	32	Distal Intergenic	13	66418114	66441118	23005	2	76803	ENSMUST00000173583.7	-164682	ENSMUSG00000074832	Zfp998	zinc finger protein 998
chr13	66608562	66609660	1099	*	NA_peak_14528	67	Distal Intergenic	13	66418114	66441118	23005	2	76803	ENSMUST00000173583.7	-167444	ENSMUSG00000074832	Zfp998	zinc finger protein 998
chr13	66637292	66637724	433	*	NA_peak_14534	26	Distal Intergenic	13	66418114	66441118	23005	2	76803	ENSMUST00000173583.7	-196174	ENSMUSG00000074832	Zfp998	zinc finger protein 998
chr13	66641493	66641800	308	*	NA_peak_14535	22	Distal Intergenic	13	66418114	66441118	23005	2	76803	ENSMUST00000173583.7	-200375	ENSMUSG00000074832	Zfp998	zinc finger protein 998
chr13	66647675	66648064	390	*	NA_peak_14537	44	Distal Intergenic	13	66418114	66441118	23005	2	76803	ENSMUST00000173583.7	-206557	ENSMUSG00000074832	Zfp998	zinc finger protein 998
chr13	66655011	66655456	446	*	NA_peak_14541	49	Distal Intergenic	13	66418114	66441118	23005	2	76803	ENSMUST00000173583.7	-213893	ENSMUSG00000074832	Zfp998	zinc finger protein 998
chr13	66683589	66683814	226	*	NA_peak_14546	26	Intron (ENSMUST00000225998.1/ENSMUST00000225998.1, intron 1 of 1)	13	66901061	66902786	1726	2	67530	ENSMUST00000174606.1	218972	ENSMUSG00000021520	Uqcrb	ubiquinol-cytochrome c reductase binding protein
chr13	66689357	66689608	252	*	NA_peak_14549	40	Intron (ENSMUST00000225998.1/ENSMUST00000225998.1, intron 1 of 1)	13	66901061	66902786	1726	2	67530	ENSMUST00000174606.1	213178	ENSMUSG00000021520	Uqcrb	ubiquinol-cytochrome c reductase binding protein
chr13	66721531	66722085	555	*	NA_peak_14556	43	Distal Intergenic	13	66901061	66902786	1726	2	67530	ENSMUST00000174606.1	180701	ENSMUSG00000021520	Uqcrb	ubiquinol-cytochrome c reductase binding protein
chr13	66722579	66723061	483	*	NA_peak_14556	43	Distal Intergenic	13	66901061	66902786	1726	2	67530	ENSMUST00000174606.1	179725	ENSMUSG00000021520	Uqcrb	ubiquinol-cytochrome c reductase binding protein
chr13	66723717	66723978	262	*	NA_peak_14557	43	Distal Intergenic	13	66901061	66902786	1726	2	67530	ENSMUST00000174606.1	178808	ENSMUSG00000021520	Uqcrb	ubiquinol-cytochrome c reductase binding protein
chr13	66725231	66725814	584	*	NA_peak_14558	46	Distal Intergenic	13	66901061	66902786	1726	2	67530	ENSMUST00000174606.1	176972	ENSMUSG00000021520	Uqcrb	ubiquinol-cytochrome c reductase binding protein
chr13	66739308	66739673	366	*	NA_peak_14560	92	Exon (ENSMUST00000225542.1/ENSMUST00000225542.1, exon 3 of 3)	13	66901061	66902786	1726	2	67530	ENSMUST00000174606.1	163113	ENSMUSG00000021520	Uqcrb	ubiquinol-cytochrome c reductase binding protein
chr13	66775304	66775813	510	*	NA_peak_14565	41	Distal Intergenic	13	66901061	66902786	1726	2	67530	ENSMUST00000174606.1	126973	ENSMUSG00000021520	Uqcrb	ubiquinol-cytochrome c reductase binding protein
chr13	66781078	66781594	517	*	NA_peak_14567	19	Distal Intergenic	13	66901061	66902786	1726	2	67530	ENSMUST00000174606.1	121192	ENSMUSG00000021520	Uqcrb	ubiquinol-cytochrome c reductase binding protein
chr13	66790438	66790623	186	*	NA_peak_14568	28	Distal Intergenic	13	66901061	66902786	1726	2	67530	ENSMUST00000174606.1	112163	ENSMUSG00000021520	Uqcrb	ubiquinol-cytochrome c reductase binding protein
chr13	66820929	66821197	269	*	NA_peak_14573	62	Distal Intergenic	13	66901061	66902786	1726	2	67530	ENSMUST00000174606.1	81589	ENSMUSG00000021520	Uqcrb	ubiquinol-cytochrome c reductase binding protein
chr13	66826967	66827686	720	*	NA_peak_14575	77	Distal Intergenic	13	66901061	66902786	1726	2	67530	ENSMUST00000174606.1	75100	ENSMUSG00000021520	Uqcrb	ubiquinol-cytochrome c reductase binding protein
chr13	66856400	66856887	488	*	NA_peak_14579	51	Distal Intergenic	13	66901061	66902786	1726	2	67530	ENSMUST00000174606.1	45899	ENSMUSG00000021520	Uqcrb	ubiquinol-cytochrome c reductase binding protein
chr13	66858879	66859072	194	*	NA_peak_14580	13	Distal Intergenic	13	66901061	66902786	1726	2	67530	ENSMUST00000174606.1	43714	ENSMUSG00000021520	Uqcrb	ubiquinol-cytochrome c reductase binding protein
chr13	67415110	67415126	17	*	NA_peak_14599	18	Intron (ENSMUST00000056470.9/328274, intron 1 of 3)	13	67408464	67421364	12901	2	328274	ENSMUST00000224113.1	6238	ENSMUSG00000055560	Zfp459	zinc finger protein 459
chr13	67563645	67563943	299	*	NA_peak_14605	45	Exon (ENSMUST00000180824.2/77857, exon 4 of 4)	13	67538641	67553830	15190	2	212276	ENSMUST00000181892.8	-9815	ENSMUSG00000095432	Zfp748	zinc finger protein 748
chr13	67931242	67931658	417	*	NA_peak_14621	40	Distal Intergenic	13	67863326	67863925	600	1	408058	ENSMUST00000078471.6	67916	ENSMUSG00000064063	BC048507	cDNA sequence BC048507
chr13	67967950	67968246	297	*	NA_peak_14626	61	Exon (ENSMUST00000220881.1/ENSMUST00000220881.1, exon 3 of 3)	13	67863326	67863925	600	1	408058	ENSMUST00000078471.6	104624	ENSMUSG00000064063	BC048507	cDNA sequence BC048507
chr13	67985872	67986152	281	*	NA_peak_14628	23	Exon (ENSMUST00000222807.1/ENSMUST00000222807.1, exon 3 of 3)	13	67863326	67863925	600	1	408058	ENSMUST00000078471.6	122546	ENSMUSG00000064063	BC048507	cDNA sequence BC048507
chr13	68003890	68004340	451	*	NA_peak_14629	17	Distal Intergenic	13	67863326	67863925	600	1	408058	ENSMUST00000078471.6	140564	ENSMUSG00000064063	BC048507	cDNA sequence BC048507
chr13	68010281	68010867	587	*	NA_peak_14631	42	Distal Intergenic	13	67863326	67863925	600	1	408058	ENSMUST00000078471.6	146955	ENSMUSG00000064063	BC048507	cDNA sequence BC048507
chr13	68019887	68020171	285	*	NA_peak_14634	64	Distal Intergenic	13	67863326	67863925	600	1	408058	ENSMUST00000078471.6	156561	ENSMUSG00000064063	BC048507	cDNA sequence BC048507
chr13	68026374	68026706	333	*	NA_peak_14635	26	Distal Intergenic	13	67863326	67863925	600	1	408058	ENSMUST00000078471.6	163048	ENSMUSG00000064063	BC048507	cDNA sequence BC048507
chr13	68051818	68052021	204	*	NA_peak_14639	15	Distal Intergenic	13	67863326	67863925	600	1	408058	ENSMUST00000078471.6	188492	ENSMUSG00000064063	BC048507	cDNA sequence BC048507
chr13	68062763	68063116	354	*	NA_peak_14641	24	Distal Intergenic	13	67863326	67863925	600	1	408058	ENSMUST00000078471.6	199437	ENSMUSG00000064063	BC048507	cDNA sequence BC048507
chr13	68087901	68088049	149	*	NA_peak_14649	22	Distal Intergenic	13	67863326	67863925	600	1	408058	ENSMUST00000078471.6	224575	ENSMUSG00000064063	BC048507	cDNA sequence BC048507
chr13	68119207	68119833	627	*	NA_peak_14652	24	Distal Intergenic	13	68353364	68356825	3462	2	666272	ENSMUST00000221830.1	236992	ENSMUSG00000113050	Gm8016	predicted gene 8016
chr13	68124827	68125130	304	*	NA_peak_14653	20	Distal Intergenic	13	68353364	68356825	3462	2	666272	ENSMUST00000221830.1	231695	ENSMUSG00000113050	Gm8016	predicted gene 8016
chr13	68249745	68250232	488	*	NA_peak_14658	31	Distal Intergenic	13	68353364	68356825	3462	2	666272	ENSMUST00000221830.1	106593	ENSMUSG00000113050	Gm8016	predicted gene 8016
chr13	68318475	68318971	497	*	NA_peak_14664	39	Distal Intergenic	13	68353364	68356825	3462	2	666272	ENSMUST00000221830.1	37854	ENSMUSG00000113050	Gm8016	predicted gene 8016
chr13	68356613	68356910	298	*	NA_peak_14667	39	Promoter (<=1kb)	13	68353364	68356825	3462	2	666272	ENSMUST00000221830.1	0	ENSMUSG00000113050	Gm8016	predicted gene 8016
chr13	68558964	68559201	238	*	NA_peak_14675	20	Distal Intergenic	13	68564149	68566216	2068	2	210009	ENSMUST00000220544.1	7015	ENSMUSG00000034617	Mtrr	5-methyltetrahydrofolate-homocysteine methyltransferase reductase
chr13	70458678	70459047	370	*	NA_peak_14758	20	Distal Intergenic	13	70573241	70576110	2870	1	73584	ENSMUST00000187681.6	-114194	ENSMUSG00000101051	1700100L14Rik	RIKEN cDNA 1700100L14 gene
chr13	70812766	70813063	298	*	NA_peak_14770	26	Intron (ENSMUST00000080145.12/271127, intron 3 of 22)	13	70727810	70841775	113966	2	271127	ENSMUST00000123552.7	28712	ENSMUSG00000049538	Adamts16	a disintegrin-like and metallopeptidase (reprolysin type) with thrombospondin type 1 motif, 16
chr13	71430477	71430819	343	*	NA_peak_14796	36	Distal Intergenic	13	71107089	71107209	121	1	100316804	ENSMUST00000116930.1	323388	ENSMUSG00000080580	Mir466f-4	microRNA 466f-4
chr13	72681033	72681374	342	*	NA_peak_14838	20	Distal Intergenic	13	72632597	72633770	1174	1	16372	ENSMUST00000172353.2	48436	ENSMUSG00000001504	Irx2	Iroquois homeobox 2
chr13	73404738	73404888	151	*	NA_peak_14874	35	Distal Intergenic	13	73344665	73347384	2720	2	432777	ENSMUST00000223470.2	-57354	ENSMUSG00000113346	Eprn	ephemeron, early developmental lncRNA
chr13	73829806	73829829	24	*	NA_peak_14892	19	Intron (ENSMUST00000022051.13/72293, intron 3 of 9)	13	73813463	73814988	1526	1	20499	ENSMUST00000221813.1	16343	ENSMUSG00000017756	Slc12a7	solute carrier family 12, member 7
chr13	73987875	73988199	325	*	NA_peak_14901	27	Intron (ENSMUST00000222487.1/71164, intron 8 of 9)	13	74009407	74031371	21965	1	72948	ENSMUST00000140217.7	-21208	ENSMUSG00000021573	Tppp	tubulin polymerization promoting protein
chr13	74713842	74714085	244	*	NA_peak_14954	27	Intron (ENSMUST00000222588.1/12380, intron 21 of 28)	13	74699105	74700885	1781	2	12380	ENSMUST00000221208.1	-12957	ENSMUSG00000021585	Cast	calpastatin
chr13	75653393	75653419	27	*	NA_peak_14999	19	Distal Intergenic	13	75645046	75645141	96	1	751556	ENSMUST00000102281.1	8347	ENSMUSG00000076236	Mir682	microRNA 682
chr13	75708538	75708793	256	*	NA_peak_15004	23	Promoter (<=1kb)	13	75707711	75762192	54482	1	192657	ENSMUST00000222853.1	827	ENSMUSG00000001542	Ell2	elongation factor for RNA polymerase II 2
chr13	75943565	75943904	340	*	NA_peak_15012	28	Promoter (<=1kb)	13	75869537	75943867	74331	2	73296	ENSMUST00000022078.11	0	ENSMUSG00000021589	Rhobtb3	Rho-related BTB domain containing 3
chr13	75992677	75992703	27	*	NA_peak_15013	20	Intron (ENSMUST00000022081.2/75571, intron 3 of 4)	13	75967747	75978343	10597	1	75571	ENSMUST00000223744.1	24930	ENSMUSG00000021590	Spata9	spermatogenesis associated 9
chr13	78138596	78138949	354	*	NA_peak_15075	45	Intron (ENSMUST00000163257.8/68675, intron 10 of 10)	13	78189872	78190443	572	2	13865	ENSMUST00000135284.1	51494	ENSMUSG00000069171	Nr2f1	nuclear receptor subfamily 2, group F, member 1
chr13	79189881	79190185	305	*	NA_peak_15109	31	Distal Intergenic	13	78202553	78231386	28834	1	320174	ENSMUST00000134705.1	987328	ENSMUSG00000087143	A830082K12Rik	RIKEN cDNA A830082K12 gene
chr13	80067910	80068011	102	*	NA_peak_15134	16	Intron (ENSMUST00000187731.2/ENSMUST00000187731.2, intron 1 of 2)	13	80883384	80889643	6260	1	105171	ENSMUST00000159090.1	-815373	ENSMUSG00000074794	Arrdc3	arrestin domain containing 3
chr13	80433635	80434056	422	*	NA_peak_15141	27	Distal Intergenic	13	80883384	80889643	6260	1	105171	ENSMUST00000159090.1	-449328	ENSMUSG00000074794	Arrdc3	arrestin domain containing 3
chr13	81818937	81819403	467	*	NA_peak_15199	13	Distal Intergenic	13	81791977	81793668	1692	1	12626	ENSMUST00000224168.1	26960	ENSMUSG00000021537	Cetn3	centrin 3
chr13	85061578	85061618	41	*	NA_peak_15289	16	Distal Intergenic	13	85189408	85213723	24316	1	66671	ENSMUST00000022030.10	-127790	ENSMUSG00000021548	Ccnh	cyclin H
chr13	85871565	85871601	37	*	NA_peak_15315	16	Distal Intergenic	13	86044821	86046347	1527	2	12867	ENSMUST00000132233.1	174746	ENSMUSG00000017778	Cox7c	cytochrome c oxidase subunit 7C
chr13	86686975	86687238	264	*	NA_peak_15326	40	Distal Intergenic	13	86044816	86046904	2089	2	12867	ENSMUST00000131011.1	-640071	ENSMUSG00000017778	Cox7c	cytochrome c oxidase subunit 7C
chr13	86755557	86755905	349	*	NA_peak_15329	27	Distal Intergenic	13	86044816	86046904	2089	2	12867	ENSMUST00000131011.1	-708653	ENSMUSG00000017778	Cox7c	cytochrome c oxidase subunit 7C
chr13	87939371	87939462	92	*	NA_peak_15361	30	Distal Intergenic	13	88821472	89200538	379067	1	13612	ENSMUST00000118731.7	-882010	ENSMUSG00000034488	Edil3	EGF-like repeats and discoidin I-like domains 3
chr13	89162425	89162740	316	*	NA_peak_15384	27	Intron (ENSMUST00000118731.7/13612, intron 6 of 9)	13	88821642	89323223	501582	1	13612	ENSMUST00000043111.6	340783	ENSMUSG00000034488	Edil3	EGF-like repeats and discoidin I-like domains 3
chr13	90740707	90740772	66	*	NA_peak_15430	15	Distal Intergenic	13	90883453	90898824	15372	2	435376	ENSMUST00000182104.1	158052	ENSMUSG00000078958	Atp6ap1l	ATPase, H+ transporting, lysosomal accessory protein 1-like
chr13	91961929	91962394	466	*	NA_peak_15499	36	Intron (ENSMUST00000151408.7/19418, intron 5 of 14)	13	91880400	91987989	107590	2	19418	ENSMUST00000151408.7	25595	ENSMUSG00000021708	Rasgrf2	RAS protein-specific guanine nucleotide-releasing factor 2
chr13	91976567	91976573	7	*	NA_peak_15501	20	Intron (ENSMUST00000151408.7/19418, intron 3 of 14)	13	91880400	91987989	107590	2	19418	ENSMUST00000151408.7	11416	ENSMUSG00000021708	Rasgrf2	RAS protein-specific guanine nucleotide-releasing factor 2
chr13	92833986	92834292	307	*	NA_peak_15528	31	Distal Intergenic	13	92844760	92848412	3653	1	382793	ENSMUST00000223719.1	-10468	ENSMUSG00000021704	Mtx3	metaxin 3
chr13	92835497	92835782	286	*	NA_peak_15529	27	Distal Intergenic	13	92844760	92848412	3653	1	382793	ENSMUST00000223719.1	-8978	ENSMUSG00000021704	Mtx3	metaxin 3
chr13	95269875	95270102	228	*	NA_peak_15624	16	Distal Intergenic	13	95024454	95250336	225883	2	218461	ENSMUST00000162412.7	-19539	ENSMUSG00000021684	Pde8b	phosphodiesterase 8B
chr13	95682412	95682856	445	*	NA_peak_15638	23	Promoter (<=1kb)	13	95661402	95682937	21536	2	544963	ENSMUST00000238595.1	81	ENSMUSG00000021676	Iqgap2	IQ motif containing GTPase activating protein 2
chr13	96347902	96348187	286	*	NA_peak_15669	22	Distal Intergenic	13	96388294	96417737	29444	1	67463	ENSMUST00000099295.5	-40107	ENSMUSG00000021671	Poc5	POC5 centriolar protein
chr13	96904185	96904294	110	*	NA_peak_15688	36	Intron (ENSMUST00000208758.1/625662, intron 24 of 24)	13	96924689	96950906	26218	1	218476	ENSMUST00000171324.2	-20395	ENSMUSG00000091387	Gcnt4	glucosaminyl (N-acetyl) transferase 4, core 2 (beta-1,6-N-acetylglucosaminyltransferase)
chr13	97365709	97365731	23	*	NA_peak_15713	36	Distal Intergenic	13	97434970	97497007	62038	1	100039691	ENSMUST00000109431.9	-69239	ENSMUSG00000078952	Lncenc1	long non-coding RNA, embryonic stem cells expressed 1
chr13	97620381	97620679	299	*	NA_peak_15729	31	Distal Intergenic	13	97560026	97577418	17393	1	328314	ENSMUST00000210897.1	60355	ENSMUSG00000110235	Gm5086	predicted gene 5086
chr13	98466843	98467106	264	*	NA_peak_15763	23	Distal Intergenic	13	98424109	98435065	10957	2	70090	ENSMUST00000186644.1	-31778	ENSMUSG00000099446	2310005E17Rik	RIKEN cDNA 2310005E17 gene
chr13	99429601	99429806	206	*	NA_peak_15796	28	Exon (ENSMUST00000064762.5/17755, exon 5 of 7)	13	99434301	99443944	9644	2	17755	ENSMUST00000223693.1	14138	ENSMUSG00000052727	Map1b	microtubule-associated protein 1B
chr13	100103540	100103822	283	*	NA_peak_15829	34	Promoter (<=1kb)	13	100023305	100103838	80534	2	544971	ENSMUST00000109379.8	16	ENSMUSG00000049658	Bdp1	B double prime 1, subunit of RNA polymerase III transcription initiation factor IIIB
chr13	100391088	100391201	114	*	NA_peak_15853	14	Distal Intergenic	13	100407838	100446461	38624	2	17940	ENSMUST00000221943.1	55260	ENSMUSG00000021640	Naip1	NLR family, apoptosis inhibitory protein 1
chr13	100426696	100427176	481	*	NA_peak_15856	28	3' UTR	13	100407838	100446461	38624	2	17940	ENSMUST00000221943.1	19285	ENSMUSG00000021640	Naip1	NLR family, apoptosis inhibitory protein 1
chr13	100444159	100444478	320	*	NA_peak_15857	27	Promoter (1-2kb)	13	100407838	100446461	38624	2	17940	ENSMUST00000221943.1	1983	ENSMUSG00000021640	Naip1	NLR family, apoptosis inhibitory protein 1
chr13	100927331	100927722	392	*	NA_peak_15875	31	Intron (ENSMUST00000185979.1/ENSMUST00000185979.1, intron 1 of 2)	13	100802648	100833427	30780	2	69048	ENSMUST00000067246.5	-93904	ENSMUSG00000021629	Slc30a5	solute carrier family 30 (zinc transporter), member 5
chr13	100953483	100953557	75	*	NA_peak_15876	31	Intron (ENSMUST00000185979.1/ENSMUST00000185979.1, intron 2 of 2)	13	100802648	100833427	30780	2	69048	ENSMUST00000067246.5	-120056	ENSMUSG00000021629	Slc30a5	solute carrier family 30 (zinc transporter), member 5
chr13	101873222	101873328	107	*	NA_peak_15916	31	Distal Intergenic	13	101680563	101768217	87655	2	18708	ENSMUST00000055518.12	-105005	ENSMUSG00000041417	Pik3r1	phosphoinositide-3-kinase regulatory subunit 1
chr13	103998117	103998292	176	*	NA_peak_16000	64	Distal Intergenic	13	104024585	104034573	9989	2	75805	ENSMUST00000225704.1	36281	ENSMUSG00000021710	Nln	neurolysin (metallopeptidase M3 family)
chr13	104062054	104062403	350	*	NA_peak_16005	13	Promoter (<=1kb)	13	104023222	104061854	38633	2	75805	ENSMUST00000225324.1	-200	ENSMUSG00000021710	Nln	neurolysin (metallopeptidase M3 family)
chr13	104178402	104178911	510	*	NA_peak_16016	23	Promoter (<=1kb)	13	104173722	104178439	4718	2	113002583	ENSMUST00000133280.1	0	ENSMUSG00000118537	Shld3	shieldin complex subunit 3
chr13	104995378	104995635	258	*	NA_peak_16051	26	Intron (ENSMUST00000063551.6/52882, intron 2 of 5)	13	104945904	105054930	109027	2	52882	ENSMUST00000063551.6	59295	ENSMUSG00000021719	Rgs7bp	regulator of G-protein signalling 7 binding protein
chr13	105075717	105076076	360	*	NA_peak_16052	40	Distal Intergenic	13	105082122	105121782	39661	1	66763	ENSMUST00000022232.5	-6046	ENSMUSG00000021718	Nt5el	5' nucleotidase, ecto-like
chr13	105403748	105404020	273	*	NA_peak_16063	20	Distal Intergenic	13	105443639	105448122	4484	1	15550	ENSMUST00000022235.5	-39619	ENSMUSG00000021721	Htr1a	5-hydroxytryptamine (serotonin) receptor 1A
chr13	106377305	106377663	359	*	NA_peak_16094	27	Distal Intergenic	13	106811888	106836321	24434	2	76582	ENSMUST00000191312.1	458658	ENSMUSG00000042590	Ipo11	importin 11
chr13	107942949	107943272	324	*	NA_peak_16150	23	Distal Intergenic	13	107724618	107890064	165447	2	67263	ENSMUST00000105097.2	-52885	ENSMUSG00000032846	Zswim6	zinc finger SWIM-type containing 6
chr13	108518313	108518558	246	*	NA_peak_16170	23	Intron (ENSMUST00000133929.7/238871, intron 1 of 3)	13	108450009	108860143	410135	1	238871	ENSMUST00000151111.1	68304	ENSMUSG00000021699	Pde4d	phosphodiesterase 4D, cAMP specific
chr13	108795173	108795518	346	*	NA_peak_16177	49	Intron (ENSMUST00000133929.7/238871, intron 3 of 3)	13	108860166	109951344	1091179	1	238871	ENSMUST00000177907.7	-64648	ENSMUSG00000021699	Pde4d	phosphodiesterase 4D, cAMP specific
chr13	109372114	109372701	588	*	NA_peak_16198	28	Intron (ENSMUST00000122041.7/238871, intron 3 of 16)	13	109324744	109324824	81	1	100124489	ENSMUST00000103758.2	47370	ENSMUSG00000076946	Mir582	microRNA 582
chr13	110014136	110014466	331	*	NA_peak_16215	16	Distal Intergenic	13	109935312	109948348	13037	1	238871	ENSMUST00000155459.1	78824	ENSMUSG00000021699	Pde4d	phosphodiesterase 4D, cAMP specific
chr13	111073747	111074025	279	*	NA_peak_16251	13	Distal Intergenic	13	111211467	111229431	17965	2	73129	ENSMUST00000225326.1	155406	ENSMUSG00000114824	3110015C05Rik	RIKEN cDNA 3110015C05 gene
chr13	111489040	111489230	191	*	NA_peak_16266	45	Promoter (<=1kb)	13	111425932	111490028	64097	2	73274	ENSMUST00000091236.10	798	ENSMUSG00000032745	Gpbp1	GC-rich promoter binding protein 1
chr13	111577630	111577956	327	*	NA_peak_16269	20	Distal Intergenic	13	111439229	111549947	110719	2	73274	ENSMUST00000231096.1	-27683	ENSMUSG00000032745	Gpbp1	GC-rich promoter binding protein 1
chr13	111729087	111729336	250	*	NA_peak_16274	22	Intron (ENSMUST00000132564.1/ENSMUST00000132564.1, intron 1 of 1)	13	111748793	111751373	2581	2	26401	ENSMUST00000175936.1	22037	ENSMUSG00000021754	Map3k1	mitogen-activated protein kinase kinase kinase 1
chr13	112297820	112298121	302	*	NA_peak_16299	20	Intron (ENSMUST00000056047.13/77318, intron 1 of 5)	13	112288820	112384002	95183	1	77318	ENSMUST00000022275.13	9000	ENSMUSG00000049985	Ankrd55	ankyrin repeat domain 55
chr13	112553896	112554149	254	*	NA_peak_16314	23	Intron (ENSMUST00000223819.1/218624, intron 3 of 18)	13	112523557	112562074	38518	2	218624	ENSMUST00000224510.1	7925	ENSMUSG00000050377	Il31ra	interleukin 31 receptor A
chr13	112688029	112688195	167	*	NA_peak_16320	31	Intron (ENSMUST00000052514.5/268706, intron 3 of 14)	13	112700229	112704961	4733	1	268706	ENSMUST00000224252.1	-12034	ENSMUSG00000047789	Slc38a9	solute carrier family 38, member 9
chr13	113285601	113286051	451	*	NA_peak_16335	19	Distal Intergenic	13	113171608	113225908	54301	2	14945	ENSMUST00000122399.7	-59693	ENSMUSG00000042385	Gzmk	granzyme K
chr13	113302898	113303566	669	*	NA_peak_16336	40	Intron (ENSMUST00000136755.9/ENSMUST00000136755.9, intron 1 of 9)	13	113171608	113225908	54301	2	14945	ENSMUST00000122399.7	-76990	ENSMUSG00000042385	Gzmk	granzyme K
chr13	113373265	113373527	263	*	NA_peak_16341	28	Intron (ENSMUST00000135096.1/ENSMUST00000135096.1, intron 2 of 2)	13	113446288	113502844	56557	2	70917	ENSMUST00000223835.1	129317	ENSMUSG00000114790	4921509O07Rik	RIKEN cDNA 4921509O07 gene
chr13	113719515	113719771	257	*	NA_peak_16359	46	Distal Intergenic	13	113662896	113663676	781	2	56534	ENSMUST00000054650.4	-55839	ENSMUSG00000051456	Hspb3	heat shock protein 3
chr13	113721892	113722182	291	*	NA_peak_16360	14	Distal Intergenic	13	113662896	113663676	781	2	56534	ENSMUST00000054650.4	-58216	ENSMUSG00000051456	Hspb3	heat shock protein 3
chr13	114037558	114037591	34	*	NA_peak_16374	31	Intron (ENSMUST00000091201.6/218639, intron 4 of 4)	13	114124348	114151592	27245	2	319803	ENSMUST00000225044.1	114001	ENSMUSG00000114213	A430090L17Rik	RIKEN cDNA A430090L17 gene
chr13	115502298	115502795	498	*	NA_peak_16430	30	Distal Intergenic	13	114953096	115101964	148869	2	109700	ENSMUST00000061673.8	-400334	ENSMUSG00000042284	Itga1	integrin alpha 1
chr13	116066777	116067094	318	*	NA_peak_16446	27	Distal Intergenic	13	116299395	116303351	3957	2	16392	ENSMUST00000176444.1	236257	ENSMUSG00000042258	Isl1	ISL1 transcription factor, LIM/homeodomain
chr13	116309974	116310245	272	*	NA_peak_16450	20	Promoter (<=1kb)	13	116298281	116309689	11409	2	16392	ENSMUST00000036060.12	-285	ENSMUSG00000042258	Isl1	ISL1 transcription factor, LIM/homeodomain
chr13	119491185	119491926	742	*	NA_peak_16538	27	Promoter (2-3kb)	13	119488860	119610458	121599	1	633640	ENSMUST00000099147.4	2325	ENSMUSG00000074634	Tmem267	transmembrane protein 267
chr13	119671685	119671944	260	*	NA_peak_16545	41	Distal Intergenic	13	119680040	119681588	1549	1	73480	ENSMUST00000189831.1	-8096	ENSMUSG00000099872	1700074H08Rik	RIKEN cDNA 1700074H08 gene
chr13	120076089	120076708	620	*	NA_peak_16561	40	Distal Intergenic	13	120043425	120052194	8770	2	100861753	ENSMUST00000224147.1	-23895	ENSMUSG00000095609	Gm21188	predicted gene, 21188
chr13	120314040	120314321	282	*	NA_peak_16575	30	Promoter (2-3kb)	13	120316878	120318178	1301	1	236219	ENSMUST00000223967.1	-2557	ENSMUSG00000095821	Tcstv3	2-cell-stage, variable group, member 3
chr14	3368270	3368581	312	*	NA_peak_16592	27	Distal Intergenic	14	3395093	3403525	8433	1	100041774	ENSMUST00000112728.8	-26512	ENSMUSG00000095533	Gm10413	predicted gene 10413
chr14	3378600	3379131	532	*	NA_peak_16594	40	Distal Intergenic	14	3395093	3403525	8433	1	100041774	ENSMUST00000112728.8	-15962	ENSMUSG00000095533	Gm10413	predicted gene 10413
chr14	3503750	3504106	357	*	NA_peak_16603	23	Intron (ENSMUST00000178060.7/100040880, intron 1 of 2)	14	3512378	3543372	30995	1	73549	ENSMUST00000180289.1	-8272	ENSMUSG00000079407	1700110I01Rik	RIKEN cDNA 1700110I01 gene
chr14	3619764	3619939	176	*	NA_peak_16622	45	Distal Intergenic	14	3634512	3642943	8432	1	100041774	ENSMUST00000112802.8	-14573	ENSMUSG00000095533	Gm10413	predicted gene 10413
chr14	3775392	3775775	384	*	NA_peak_16640	23	Intron (ENSMUST00000177770.1/73549, intron 1 of 1)	14	3751771	3782764	30994	1	73549	ENSMUST00000177770.1	23621	ENSMUSG00000079407	1700110I01Rik	RIKEN cDNA 1700110I01 gene
chr14	6283790	6284194	405	*	NA_peak_16672	44	Intron (ENSMUST00000170104.2/100861615, intron 1 of 5)	14	6259747	6287250	27504	2	100861615	ENSMUST00000170104.2	3056	ENSMUSG00000079396	Gm3411	predicted gene 3411
chr14	6550662	6551132	471	*	NA_peak_16680	20	Distal Intergenic	14	6736742	6741430	4689	2	100041151	ENSMUST00000100904.4	190298	ENSMUSG00000091754	Gm3636	predicted gene 3636
chr14	6554012	6554199	188	*	NA_peak_16681	17	Distal Intergenic	14	6736742	6741430	4689	2	100041151	ENSMUST00000100904.4	187231	ENSMUSG00000091754	Gm3636	predicted gene 3636
chr14	9127652	9127793	142	*	NA_peak_16729	24	Distal Intergenic	14	8666446	8673185	6740	1	74859	ENSMUST00000224776.1	461206	ENSMUSG00000097898	4930455B14Rik	RIKEN cDNA 4930455B14 gene
chr14	10018555	10018700	146	*	NA_peak_16740	30	Exon (ENSMUST00000223773.1/ENSMUST00000223773.1, exon 1 of 1)	14	9886026	9886629	604	1	100042415	ENSMUST00000162462.1	132529	ENSMUSG00000089686	Mnd1-ps	Mnd1 retrotransposed pseudogene
chr14	10496601	10497058	458	*	NA_peak_16743	16	Intron (ENSMUST00000162278.7/14198, intron 3 of 8)	14	9550092	10453458	903367	2	14198	ENSMUST00000161302.7	-43143	ENSMUSG00000060579	Fhit	fragile histidine triad gene
chr14	19415780	19416360	581	*	NA_peak_16824	331	Exon (ENSMUST00000177817.1/ENSMUST00000177817.1, exon 5 of 6)	14	19594139	19602581	8443	2	432825	ENSMUST00000096121.11	186221	ENSMUSG00000095024	Gm5458	predicted gene 5458
chr14	19416853	19419590	2738	*	NA_peak_16825	1001	Exon (ENSMUST00000177817.1/ENSMUST00000177817.1, exon 1 of 6)	14	19594139	19602581	8443	2	432825	ENSMUST00000096121.11	182991	ENSMUSG00000095024	Gm5458	predicted gene 5458
chr14	20181604	20181808	205	*	NA_peak_16838	27	Promoter (<=1kb)	14	20140057	20181809	41753	2	16529	ENSMUST00000024011.9	1	ENSMUSG00000023243	Kcnk5	potassium channel, subfamily K, member 5
chr14	20280570	20280881	312	*	NA_peak_16840	38	Distal Intergenic	14	20262756	20269199	6444	2	74571	ENSMUST00000024155.8	-11371	ENSMUSG00000023387	Kcnk16	potassium channel, subfamily K, member 16
chr14	28606420	28606688	269	*	NA_peak_16941	15	Distal Intergenic	14	28511451	28511907	457	1	22418	ENSMUST00000146192.1	94969	ENSMUSG00000021994	Wnt5a	wingless-type MMTV integration site family, member 5A
chr14	29765894	29766241	348	*	NA_peak_16951	64	Distal Intergenic	14	28904943	29721864	816922	2	12294	ENSMUST00000022567.8	-44030	ENSMUSG00000021991	Cacna2d3	calcium channel, voltage-dependent, alpha2/delta subunit 3
chr14	34805727	34806127	401	*	NA_peak_17010	26	Distal Intergenic	14	34820108	35583379	763272	1	14803	ENSMUST00000043349.6	-13981	ENSMUSG00000041078	Grid1	glutamate receptor, ionotropic, delta 1
chr14	35719906	35720180	275	*	NA_peak_17017	22	Distal Intergenic	14	35809488	35811978	2491	2	239036	ENSMUST00000043266.6	91798	ENSMUSG00000041068	4930596D02Rik	RIKEN cDNA 4930596D02 gene
chr14	37596054	37596396	343	*	NA_peak_17035	45	Distal Intergenic	14	37131398	37135272	3875	2	66092	ENSMUST00000223921.1	-460782	ENSMUSG00000041028	Ghitm	growth hormone inducible transmembrane protein
chr14	38606176	38606487	312	*	NA_peak_17041	36	Intron (ENSMUST00000166968.8/18183, intron 3 of 9)	14	38898302	38958794	60493	1	75170	ENSMUST00000177141.1	-291815	ENSMUSG00000093528	Nrg3os	neuregulin 3, opposite strand
chr14	40662267	40662297	31	*	NA_peak_17052	23	Distal Intergenic	14	40813789	40853305	39517	2	328381	ENSMUST00000070328.9	191008	ENSMUSG00000037833	Sh2d4b	SH2 domain containing 4B
chr14	40915204	40915235	32	*	NA_peak_17054	23	Intron (ENSMUST00000047652.5/52588, intron 5 of 8)	14	40915241	40934316	19076	2	52588	ENSMUST00000224349.1	19081	ENSMUSG00000037824	Tspan14	tetraspanin 14
chr14	41297417	41297736	320	*	NA_peak_17060	45	Distal Intergenic	14	41172214	41185149	12936	2	20390	ENSMUST00000077136.4	-112268	ENSMUSG00000021795	Sftpd	surfactant associated protein D
chr14	41343070	41343375	306	*	NA_peak_17063	21	Distal Intergenic	14	41172214	41185149	12936	2	20390	ENSMUST00000077136.4	-157921	ENSMUSG00000021795	Sftpd	surfactant associated protein D
chr14	41362678	41362963	286	*	NA_peak_17067	27	Distal Intergenic	14	41172214	41185149	12936	2	20390	ENSMUST00000077136.4	-177529	ENSMUSG00000021795	Sftpd	surfactant associated protein D
chr14	41365336	41365592	257	*	NA_peak_17068	36	Distal Intergenic	14	41172214	41185149	12936	2	20390	ENSMUST00000077136.4	-180187	ENSMUSG00000021795	Sftpd	surfactant associated protein D
chr14	41455850	41455881	32	*	NA_peak_17077	30	Distal Intergenic	14	41573211	41581305	8095	1	100041722	ENSMUST00000163912.2	-117330	ENSMUSG00000090440	1700049E17Rik2	tandem duplication of RIKEN cDNA 1700049E17 gene, gene 2
chr14	41467264	41467715	452	*	NA_peak_17082	23	Distal Intergenic	14	41573211	41581305	8095	1	100041722	ENSMUST00000163912.2	-105496	ENSMUSG00000090440	1700049E17Rik2	tandem duplication of RIKEN cDNA 1700049E17 gene, gene 2
chr14	41468506	41469277	772	*	NA_peak_17083	90	Distal Intergenic	14	41573211	41581305	8095	1	100041722	ENSMUST00000163912.2	-103934	ENSMUSG00000090440	1700049E17Rik2	tandem duplication of RIKEN cDNA 1700049E17 gene, gene 2
chr14	41576052	41576279	228	*	NA_peak_17098	23	Promoter (2-3kb)	14	41573342	41576186	2845	1	100041722	ENSMUST00000111874.2	2710	ENSMUSG00000090440	1700049E17Rik2	tandem duplication of RIKEN cDNA 1700049E17 gene, gene 2
chr14	42140160	42140542	383	*	NA_peak_17106	20	Distal Intergenic	14	42089750	42095277	5528	2	73553	ENSMUST00000185725.6	-44883	ENSMUSG00000090462	1700091H14Rik	RIKEN cDNA 1700091H14 gene
chr14	42168528	42168796	269	*	NA_peak_17107	21	Distal Intergenic	14	42089750	42095277	5528	2	73553	ENSMUST00000185725.6	-73251	ENSMUSG00000090462	1700091H14Rik	RIKEN cDNA 1700091H14 gene
chr14	42380143	42380549	407	*	NA_peak_17112	23	Distal Intergenic	14	42254659	42260048	5390	2	101056136	ENSMUST00000166674.1	-120095	ENSMUSG00000092152	Gm17026	predicted gene 17026
chr14	42406625	42406801	177	*	NA_peak_17114	20	Distal Intergenic	14	42254659	42260048	5390	2	101056136	ENSMUST00000166674.1	-146577	ENSMUSG00000092152	Gm17026	predicted gene 17026
chr14	43305150	43305498	349	*	NA_peak_17162	40	3' UTR	14	43298872	43306004	7133	1	108168154	ENSMUST00000228117.1	6278	ENSMUSG00000115483	Gm9732	predicted gene 9732
chr14	43362930	43363267	338	*	NA_peak_17174	25	Distal Intergenic	14	43342383	43347811	5429	2	71826	ENSMUST00000178178.1	-15119	ENSMUSG00000095384	1700001F09Rik	RIKEN cDNA 1700001F09 gene
chr14	43367974	43368433	460	*	NA_peak_17175	46	Distal Intergenic	14	43342383	43347811	5429	2	71826	ENSMUST00000178178.1	-20163	ENSMUSG00000095384	1700001F09Rik	RIKEN cDNA 1700001F09 gene
chr14	43378839	43379204	366	*	NA_peak_17177	40	Distal Intergenic	14	43342383	43347811	5429	2	71826	ENSMUST00000178178.1	-31028	ENSMUSG00000095384	1700001F09Rik	RIKEN cDNA 1700001F09 gene
chr14	43523323	43523879	557	*	NA_peak_17191	31	Distal Intergenic	14	43602627	43608013	5387	2	100042342	ENSMUST00000100692.3	84134	ENSMUSG00000095528	Gm10375	predicted gene 10375
chr14	43625110	43625482	373	*	NA_peak_17196	36	Distal Intergenic	14	43602630	43608013	5384	2	100042342	ENSMUST00000228350.1	-17097	ENSMUSG00000095528	Gm10375	predicted gene 10375
chr14	44427392	44427677	286	*	NA_peak_17207	23	Distal Intergenic	14	44492463	44506345	13883	1	385138	ENSMUST00000227102.1	-64786	ENSMUSG00000072145	BC061237	cDNA sequence BC061237
chr14	44762016	44762419	404	*	NA_peak_17210	45	Intron (ENSMUST00000228539.1/ENSMUST00000228539.1, intron 2 of 2)	14	44717173	44750340	33168	2	666744	ENSMUST00000226900.1	-11676	ENSMUSG00000091923	Gm8267	predicted gene 8267
chr14	45028662	45028902	241	*	NA_peak_17213	22	Distal Intergenic	14	44958607	44989699	31093	2	73895	ENSMUST00000226133.1	-38963	ENSMUSG00000075042	4930431P03Rik	RIKEN cDNA 4930431P03 gene
chr14	50683868	50684109	242	*	NA_peak_17266	20	Promoter (2-3kb)	14	50680691	50681645	955	2	258264	ENSMUST00000078075.4	-2223	ENSMUSG00000057179	Olfr747	olfactory receptor 747
chr14	51300836	51301169	334	*	NA_peak_17276	27	Distal Intergenic	14	51317335	51345489	28155	2	75377	ENSMUST00000228344.1	44320	ENSMUSG00000115540	4930597G03Rik	RIKEN cDNA 4930597G03 gene
chr14	51580734	51581160	427	*	NA_peak_17283	15	Intron (ENSMUST00000096170.4/434459, intron 1 of 4)	14	51552790	51662953	110164	1	434459	ENSMUST00000096170.4	27944	ENSMUSG00000079244	Gm5622	predicted gene 5622
chr14	51595342	51595622	281	*	NA_peak_17287	14	Intron (ENSMUST00000096170.4/434459, intron 1 of 4)	14	51552790	51662953	110164	1	434459	ENSMUST00000096170.4	42552	ENSMUSG00000079244	Gm5622	predicted gene 5622
chr14	51609888	51610311	424	*	NA_peak_17290	26	Exon (ENSMUST00000167617.3/ENSMUST00000167617.3, exon 2 of 5)	14	51552790	51662953	110164	1	434459	ENSMUST00000096170.4	57098	ENSMUSG00000079244	Gm5622	predicted gene 5622
chr14	51611783	51612084	302	*	NA_peak_17291	31	Intron (ENSMUST00000096170.4/434459, intron 1 of 4)	14	51552790	51662953	110164	1	434459	ENSMUST00000096170.4	58993	ENSMUSG00000079244	Gm5622	predicted gene 5622
chr14	53577589	53579064	1476	*	NA_peak_17319	31	Distal Intergenic	14	53032417	53039466	7050	2	102632039	ENSMUST00000199271.1	-538123	ENSMUSG00000104598	Gm30214	predicted gene, 30214
chr14	54894492	54894752	261	*	NA_peak_17333	17	Promoter (<=1kb)	14	54894573	54897557	2985	1	54196	ENSMUST00000141446.7	0	ENSMUSG00000022194	Pabpn1	poly(A) binding protein, nuclear 1
chr14	57699691	57699945	255	*	NA_peak_17367	36	Promoter (<=1kb)	14	57697227	57699890	2664	2	50523	ENSMUST00000173964.1	0	ENSMUSG00000021959	Lats2	large tumor suppressor 2
chr14	60684011	60684052	42	*	NA_peak_17403	20	Intron (ENSMUST00000159169.1/219140, intron 1 of 1)	14	60691975	60709569	17595	1	219140	ENSMUST00000160095.2	-7923	ENSMUSG00000021990	Spata13	spermatogenesis associated 13
chr14	60960339	60960624	286	*	NA_peak_17406	59	Distal Intergenic	14	60966351	60975885	9535	2	29820	ENSMUST00000225501.1	15261	ENSMUSG00000060548	Tnfrsf19	tumor necrosis factor receptor superfamily, member 19
chr14	68680812	68681129	318	*	NA_peak_17492	13	Distal Intergenic	14	68607734	68655842	48109	2	13522	ENSMUST00000224039.1	-24970	ENSMUSG00000014725	Adam28	a disintegrin and metallopeptidase domain 28
chr14	69162023	69162308	286	*	NA_peak_17501	31	Distal Intergenic	14	69171802	69175518	3717	1	18092	ENSMUST00000062437.9	-9494	ENSMUSG00000044186	Nkx2-6	NK2 homeobox 6
chr14	75445226	75445455	230	*	NA_peak_17547	23	Distal Intergenic	14	75455982	75529708	73727	1	380918	ENSMUST00000164848.2	-10527	ENSMUSG00000091722	Siah3	siah E3 ubiquitin protein ligase family member 3
chr14	76415788	76416062	275	*	NA_peak_17557	13	Promoter (<=1kb)	14	76415587	76507762	92176	1	21807	ENSMUST00000048371.14	201	ENSMUSG00000022010	Tsc22d1	TSC22 domain family, member 1
chr14	79835963	79836091	129	*	NA_peak_17586	59	Distal Intergenic	14	79863074	79868398	5325	2	100038734	ENSMUST00000179430.1	32307	ENSMUSG00000095959	Gm10845	predicted gene 10845
chr14	80351310	80351662	353	*	NA_peak_17591	31	Distal Intergenic	14	80000302	80021930	21629	1	380924	ENSMUST00000088735.3	351008	ENSMUSG00000022026	Olfm4	olfactomedin 4
chr14	81794030	81794308	279	*	NA_peak_17601	66	Distal Intergenic	14	80000302	80021930	21629	1	380924	ENSMUST00000088735.3	1793728	ENSMUSG00000022026	Olfm4	olfactomedin 4
chr14	82957792	82958103	312	*	NA_peak_17604	25	Distal Intergenic	14	84046431	84075290	28860	2	102635012	ENSMUST00000228897.1	1117187	ENSMUSG00000115043	Gm32455	predicted gene, 32455
chr14	82960396	82960679	284	*	NA_peak_17605	40	Distal Intergenic	14	84046431	84075290	28860	2	102635012	ENSMUST00000228897.1	1114611	ENSMUSG00000115043	Gm32455	predicted gene, 32455
chr14	84856156	84856543	388	*	NA_peak_17620	50	Distal Intergenic	14	84458724	84476424	17701	2	319903	ENSMUST00000228125.1	-379732	ENSMUSG00000115529	9630013A20Rik	RIKEN cDNA 9630013A20 gene
chr14	85411442	85412226	785	*	NA_peak_17626	31	Distal Intergenic	14	86245970	86262042	16073	1	75155	ENSMUST00000227144.1	-833744	ENSMUSG00000115271	4930529K09Rik	RIKEN cDNA 4930529K09 gene
chr14	92036341	92036684	344	*	NA_peak_17647	78	Distal Intergenic	14	93173729	93885748	712020	2	211712	ENSMUST00000194129.1	1849064	ENSMUSG00000055421	Pcdh9	protocadherin 9
chr14	97325545	97325825	281	*	NA_peak_17652	34	Distal Intergenic	14	96102736	96519102	416367	2	93688	ENSMUST00000022666.8	-806443	ENSMUSG00000022076	Klhl1	kelch-like 1
chr14	100249470	100249843	374	*	NA_peak_17666	42	Intron (ENSMUST00000228216.1/16597, intron 1 of 7)	14	100022832	100284484	261653	2	16597	ENSMUST00000226774.1	34641	ENSMUSG00000072294	Klf12	Kruppel-like factor 12
chr14	100800629	100800829	201	*	NA_peak_17671	23	Distal Intergenic	14	101197690	101200069	2380	2	76627	ENSMUST00000057718.10	399240	ENSMUSG00000042888	Prr30	proline rich 30
chr14	101963273	101963497	225	*	NA_peak_17676	20	Distal Intergenic	14	101929261	101932866	3606	1	380928	ENSMUST00000160038.1	34012	ENSMUSG00000033060	Lmo7	LIM domain only 7
chr14	103237139	103237462	324	*	NA_peak_17693	16	Intron (ENSMUST00000160758.7/105689, intron 26 of 82)	14	103262814	103275795	12982	2	105689	ENSMUST00000226961.1	38333	ENSMUSG00000033004	Mycbp2	MYC binding protein 2, E3 ubiquitin protein ligase
chr14	104110483	104110784	302	*	NA_peak_17703	36	Distal Intergenic	14	103977628	104027142	49515	2	73877	ENSMUST00000228770.1	-83341	ENSMUSG00000115727	4930432J09Rik	RIKEN cDNA 4930432J09 gene
chr14	109680238	109681087	850	*	NA_peak_17729	40	Distal Intergenic	14	108908800	108914158	5359	2	76965	ENSMUST00000100322.3	-766080	ENSMUSG00000075478	Slitrk1	SLIT and NTRK-like family, member 1
chr14	111908715	111909124	410	*	NA_peak_17747	51	Distal Intergenic	14	111675849	111679342	3494	1	75409	ENSMUST00000227891.1	232866	ENSMUSG00000033214	Slitrk5	SLIT and NTRK-like family, member 5
chr14	112336519	112336790	272	*	NA_peak_17751	27	Distal Intergenic	14	111675849	111679342	3494	1	75409	ENSMUST00000227891.1	660670	ENSMUSG00000033214	Slitrk5	SLIT and NTRK-like family, member 5
chr14	112369530	112369687	158	*	NA_peak_17753	23	Distal Intergenic	14	111675849	111679342	3494	1	75409	ENSMUST00000227891.1	693681	ENSMUSG00000033214	Slitrk5	SLIT and NTRK-like family, member 5
chr14	112633588	112633772	185	*	NA_peak_17756	21	Distal Intergenic	14	111675849	111679342	3494	1	75409	ENSMUST00000227891.1	957739	ENSMUSG00000033214	Slitrk5	SLIT and NTRK-like family, member 5
chr14	117179833	117180268	436	*	NA_peak_17774	15	Intron (ENSMUST00000123239.1/23888, intron 1 of 3)	14	116925936	117975086	1049151	1	23888	ENSMUST00000078849.11	253897	ENSMUSG00000058571	Gpc6	glypican 6
chr14	118695171	118695321	151	*	NA_peak_17783	27	Intron (ENSMUST00000036554.13/239273, intron 1 of 30)	14	118484333	118699492	215160	2	239273	ENSMUST00000228848.1	4171	ENSMUSG00000032849	Abcc4	ATP-binding cassette, sub-family C (CFTR/MRP), member 4
chr14	119829420	119829587	168	*	NA_peak_17794	20	Intron (ENSMUST00000065904.4/50787, intron 1 of 1)	14	119749225	119751564	2340	1	75432	ENSMUST00000188582.1	80195	ENSMUSG00000100274	1700006F04Rik	RIKEN cDNA 1700006F04 gene
chr14	121185233	121185295	63	*	NA_peak_17813	13	Intron (ENSMUST00000135010.7/223254, intron 2 of 7)	14	121254908	121267921	13014	1	223254	ENSMUST00000137971.1	-69613	ENSMUSG00000025555	Farp1	FERM, RhoGEF (Arhgef) and pleckstrin domain protein 1 (chondrocyte-derived)
chr14	123432674	123432997	324	*	NA_peak_17833	27	Intron (ENSMUST00000000201.6/338370, intron 13 of 43)	14	123299686	123626876	327191	2	338370	ENSMUST00000227818.1	193879	ENSMUSG00000000197	Nalcn	sodium leak channel, non-selective
chr14	124787651	124787685	35	*	NA_peak_17848	27	Distal Intergenic	14	123977907	124677127	699221	2	14169	ENSMUST00000095529.9	-110524	ENSMUSG00000025551	Fgf14	fibroblast growth factor 14
chr14	124801634	124802034	401	*	NA_peak_17850	65	Distal Intergenic	14	123977907	124677127	699221	2	14169	ENSMUST00000095529.9	-124507	ENSMUSG00000025551	Fgf14	fibroblast growth factor 14
chr15	3053047	3053450	404	*	NA_peak_17852	64	Exon (ENSMUST00000227870.1/ENSMUST00000227870.1, exon 1 of 1)	15	3268547	3277273	8727	1	20363	ENSMUST00000160787.8	-215097	ENSMUSG00000064373	Selenop	selenoprotein P
chr15	3054319	3054712	394	*	NA_peak_17852	64	Distal Intergenic	15	3268547	3277273	8727	1	20363	ENSMUST00000160787.8	-213835	ENSMUSG00000064373	Selenop	selenoprotein P
chr15	3068407	3068952	546	*	NA_peak_17856	23	Distal Intergenic	15	3268547	3277273	8727	1	20363	ENSMUST00000160787.8	-199595	ENSMUSG00000064373	Selenop	selenoprotein P
chr15	3121400	3121561	162	*	NA_peak_17874	23	Distal Intergenic	15	3268547	3277273	8727	1	20363	ENSMUST00000160787.8	-146986	ENSMUSG00000064373	Selenop	selenoprotein P
chr15	3128562	3128656	95	*	NA_peak_17876	25	Exon (ENSMUST00000226888.1/ENSMUST00000226888.1, exon 1 of 3)	15	3268547	3277273	8727	1	20363	ENSMUST00000160787.8	-139891	ENSMUSG00000064373	Selenop	selenoprotein P
chr15	3133319	3133588	270	*	NA_peak_17877	16	Intron (ENSMUST00000226888.1/ENSMUST00000226888.1, intron 1 of 2)	15	3268547	3277273	8727	1	20363	ENSMUST00000160787.8	-134959	ENSMUSG00000064373	Selenop	selenoprotein P
chr15	3143006	3143093	88	*	NA_peak_17880	23	Intron (ENSMUST00000226888.1/ENSMUST00000226888.1, intron 1 of 2)	15	3268547	3277273	8727	1	20363	ENSMUST00000160787.8	-125454	ENSMUSG00000064373	Selenop	selenoprotein P
chr15	3149319	3149775	457	*	NA_peak_17884	27	Intron (ENSMUST00000226888.1/ENSMUST00000226888.1, intron 1 of 2)	15	3268547	3277273	8727	1	20363	ENSMUST00000160787.8	-118772	ENSMUSG00000064373	Selenop	selenoprotein P
chr15	3152505	3152700	196	*	NA_peak_17885	43	Intron (ENSMUST00000226888.1/ENSMUST00000226888.1, intron 1 of 2)	15	3268547	3277273	8727	1	20363	ENSMUST00000160787.8	-115847	ENSMUSG00000064373	Selenop	selenoprotein P
chr15	3154035	3154392	358	*	NA_peak_17886	22	Intron (ENSMUST00000226888.1/ENSMUST00000226888.1, intron 1 of 2)	15	3268547	3277273	8727	1	20363	ENSMUST00000160787.8	-114155	ENSMUSG00000064373	Selenop	selenoprotein P
chr15	3155581	3155620	40	*	NA_peak_17887	24	Intron (ENSMUST00000226888.1/ENSMUST00000226888.1, intron 1 of 2)	15	3268547	3277273	8727	1	20363	ENSMUST00000160787.8	-112927	ENSMUSG00000064373	Selenop	selenoprotein P
chr15	3156975	3157337	363	*	NA_peak_17888	16	Intron (ENSMUST00000226888.1/ENSMUST00000226888.1, intron 1 of 2)	15	3268547	3277273	8727	1	20363	ENSMUST00000160787.8	-111210	ENSMUSG00000064373	Selenop	selenoprotein P
chr15	3162819	3162904	86	*	NA_peak_17890	20	Distal Intergenic	15	3268547	3277273	8727	1	20363	ENSMUST00000160787.8	-105643	ENSMUSG00000064373	Selenop	selenoprotein P
chr15	3165865	3166360	496	*	NA_peak_17891	88	Distal Intergenic	15	3268547	3277273	8727	1	20363	ENSMUST00000160787.8	-102187	ENSMUSG00000064373	Selenop	selenoprotein P
chr15	3178834	3179089	256	*	NA_peak_17895	20	Exon (ENSMUST00000227475.1/ENSMUST00000227475.1, exon 3 of 4)	15	3268547	3277273	8727	1	20363	ENSMUST00000160787.8	-89458	ENSMUSG00000064373	Selenop	selenoprotein P
chr15	3184994	3185307	314	*	NA_peak_17898	43	Distal Intergenic	15	3268547	3277273	8727	1	20363	ENSMUST00000160787.8	-83240	ENSMUSG00000064373	Selenop	selenoprotein P
chr15	3212440	3212769	330	*	NA_peak_17907	17	Distal Intergenic	15	3268547	3277273	8727	1	20363	ENSMUST00000160787.8	-55778	ENSMUSG00000064373	Selenop	selenoprotein P
chr15	3217659	3217972	314	*	NA_peak_17908	33	Exon (ENSMUST00000227053.1/ENSMUST00000227053.1, exon 1 of 1)	15	3268547	3277273	8727	1	20363	ENSMUST00000160787.8	-50575	ENSMUSG00000064373	Selenop	selenoprotein P
chr15	3225968	3226029	62	*	NA_peak_17910	27	Distal Intergenic	15	3268547	3277273	8727	1	20363	ENSMUST00000160787.8	-42518	ENSMUSG00000064373	Selenop	selenoprotein P
chr15	3240766	3241080	315	*	NA_peak_17916	36	Distal Intergenic	15	3268547	3277273	8727	1	20363	ENSMUST00000160787.8	-27467	ENSMUSG00000064373	Selenop	selenoprotein P
chr15	3274695	3274978	284	*	NA_peak_17925	20	Promoter (2-3kb)	15	3272085	3277271	5187	1	20363	ENSMUST00000160930.1	2610	ENSMUSG00000064373	Selenop	selenoprotein P
chr15	3279387	3279747	361	*	NA_peak_17927	27	3' UTR	15	3272085	3277271	5187	1	20363	ENSMUST00000160930.1	7302	ENSMUSG00000064373	Selenop	selenoprotein P
chr15	3281197	3281591	395	*	NA_peak_17928	23	Intron (ENSMUST00000226261.1/100039139, intron 6 of 7)	15	3272085	3277271	5187	1	20363	ENSMUST00000160930.1	9112	ENSMUSG00000064373	Selenop	selenoprotein P
chr15	3287019	3287108	90	*	NA_peak_17931	23	Intron (ENSMUST00000226261.1/100039139, intron 5 of 7)	15	3280070	3301196	21127	2	100039139	ENSMUST00000226261.1	14088	ENSMUSG00000091119	Ccdc152	coiled-coil domain containing 152
chr15	3294150	3294519	370	*	NA_peak_17932	33	Intron (ENSMUST00000226261.1/100039139, intron 2 of 7)	15	3280070	3301196	21127	2	100039139	ENSMUST00000226261.1	6677	ENSMUSG00000091119	Ccdc152	coiled-coil domain containing 152
chr15	3309613	3309894	282	*	NA_peak_17935	16	Distal Intergenic	15	3280627	3303526	22900	2	100039139	ENSMUST00000165386.1	-6087	ENSMUSG00000091119	Ccdc152	coiled-coil domain containing 152
chr15	3320739	3321043	305	*	NA_peak_17938	23	Exon (ENSMUST00000069451.10/14600, exon 10 of 11)	15	3280627	3303526	22900	2	100039139	ENSMUST00000165386.1	-17213	ENSMUSG00000091119	Ccdc152	coiled-coil domain containing 152
chr15	3332221	3332368	148	*	NA_peak_17942	23	Intron (ENSMUST00000069451.10/14600, intron 7 of 10)	15	3280627	3303526	22900	2	100039139	ENSMUST00000165386.1	-28695	ENSMUSG00000091119	Ccdc152	coiled-coil domain containing 152
chr15	3334946	3335717	772	*	NA_peak_17944	25	Intron (ENSMUST00000069451.10/14600, intron 6 of 10)	15	3280627	3303526	22900	2	100039139	ENSMUST00000165386.1	-31420	ENSMUSG00000091119	Ccdc152	coiled-coil domain containing 152
chr15	3376072	3376485	414	*	NA_peak_17949	20	Intron (ENSMUST00000069451.10/14600, intron 3 of 10)	15	3280627	3303526	22900	2	100039139	ENSMUST00000165386.1	-72546	ENSMUSG00000091119	Ccdc152	coiled-coil domain containing 152
chr15	3382868	3383309	442	*	NA_peak_17952	14	Intron (ENSMUST00000069451.10/14600, intron 3 of 10)	15	3280627	3303526	22900	2	100039139	ENSMUST00000165386.1	-79342	ENSMUSG00000091119	Ccdc152	coiled-coil domain containing 152
chr15	3392363	3392447	85	*	NA_peak_17954	27	Intron (ENSMUST00000069451.10/14600, intron 2 of 10)	15	3327539	3471644	144106	2	14600	ENSMUST00000110697.8	79197	ENSMUSG00000055737	Ghr	growth hormone receptor
chr15	3468715	3468859	145	*	NA_peak_17963	30	Promoter (2-3kb)	15	3327539	3471644	144106	2	14600	ENSMUST00000110697.8	2785	ENSMUSG00000055737	Ghr	growth hormone receptor
chr15	3509451	3509594	144	*	NA_peak_17975	22	Intron (ENSMUST00000069451.10/14600, intron 1 of 10)	15	3327539	3471644	144106	2	14600	ENSMUST00000110697.8	-37807	ENSMUSG00000055737	Ghr	growth hormone receptor
chr15	3519629	3520019	391	*	NA_peak_17976	43	Intron (ENSMUST00000069451.10/14600, intron 1 of 10)	15	3327539	3471644	144106	2	14600	ENSMUST00000110697.8	-47985	ENSMUSG00000055737	Ghr	growth hormone receptor
chr15	3535454	3535749	296	*	NA_peak_17980	40	Intron (ENSMUST00000069451.10/14600, intron 1 of 10)	15	3319009	3581842	262834	2	14600	ENSMUST00000161561.7	46093	ENSMUSG00000055737	Ghr	growth hormone receptor
chr15	3538040	3538230	191	*	NA_peak_17981	20	Intron (ENSMUST00000069451.10/14600, intron 1 of 10)	15	3319009	3581842	262834	2	14600	ENSMUST00000161561.7	43612	ENSMUSG00000055737	Ghr	growth hormone receptor
chr15	3555095	3555205	111	*	NA_peak_17988	31	Intron (ENSMUST00000069451.10/14600, intron 1 of 10)	15	3319009	3581842	262834	2	14600	ENSMUST00000161561.7	26637	ENSMUSG00000055737	Ghr	growth hormone receptor
chr15	3604225	3604485	261	*	NA_peak_17998	13	Distal Intergenic	15	3384309	3583492	199184	2	14600	ENSMUST00000161180.1	-20733	ENSMUSG00000055737	Ghr	growth hormone receptor
chr15	3651574	3651679	106	*	NA_peak_18007	27	Distal Intergenic	15	3384309	3583492	199184	2	14600	ENSMUST00000161180.1	-68082	ENSMUSG00000055737	Ghr	growth hormone receptor
chr15	3652143	3652394	252	*	NA_peak_18007	27	Distal Intergenic	15	3384309	3583492	199184	2	14600	ENSMUST00000161180.1	-68651	ENSMUSG00000055737	Ghr	growth hormone receptor
chr15	3653157	3653344	188	*	NA_peak_18008	27	Distal Intergenic	15	3384309	3583492	199184	2	14600	ENSMUST00000161180.1	-69665	ENSMUSG00000055737	Ghr	growth hormone receptor
chr15	3665743	3666166	424	*	NA_peak_18011	32	Distal Intergenic	15	3384309	3583492	199184	2	14600	ENSMUST00000161180.1	-82251	ENSMUSG00000055737	Ghr	growth hormone receptor
chr15	3678087	3678491	405	*	NA_peak_18014	45	Distal Intergenic	15	3384309	3583492	199184	2	14600	ENSMUST00000161180.1	-94595	ENSMUSG00000055737	Ghr	growth hormone receptor
chr15	3687259	3687310	52	*	NA_peak_18017	42	Distal Intergenic	15	3384309	3583492	199184	2	14600	ENSMUST00000161180.1	-103767	ENSMUSG00000055737	Ghr	growth hormone receptor
chr15	3712817	3713595	779	*	NA_peak_18024	26	Distal Intergenic	15	3384309	3583492	199184	2	14600	ENSMUST00000161180.1	-129325	ENSMUSG00000055737	Ghr	growth hormone receptor
chr15	3732788	3733283	496	*	NA_peak_18029	66	Distal Intergenic	15	3384309	3583492	199184	2	14600	ENSMUST00000161180.1	-149296	ENSMUSG00000055737	Ghr	growth hormone receptor
chr15	3733587	3733806	220	*	NA_peak_18029	66	Distal Intergenic	15	3384309	3583492	199184	2	14600	ENSMUST00000161180.1	-150095	ENSMUSG00000055737	Ghr	growth hormone receptor
chr15	3762320	3762594	275	*	NA_peak_18036	23	Distal Intergenic	15	3384309	3583492	199184	2	14600	ENSMUST00000161180.1	-178828	ENSMUSG00000055737	Ghr	growth hormone receptor
chr15	3807597	3807879	283	*	NA_peak_18044	24	Distal Intergenic	15	3971284	3971982	699	2	106052	ENSMUST00000148169.1	164103	ENSMUSG00000022184	Fbxo4	F-box protein 4
chr15	3816870	3817182	313	*	NA_peak_18048	31	Distal Intergenic	15	3971284	3971982	699	2	106052	ENSMUST00000148169.1	154800	ENSMUSG00000022184	Fbxo4	F-box protein 4
chr15	3818066	3818411	346	*	NA_peak_18049	13	Distal Intergenic	15	3971284	3971982	699	2	106052	ENSMUST00000148169.1	153571	ENSMUSG00000022184	Fbxo4	F-box protein 4
chr15	3825112	3825211	100	*	NA_peak_18052	24	Distal Intergenic	15	3971284	3971982	699	2	106052	ENSMUST00000148169.1	146771	ENSMUSG00000022184	Fbxo4	F-box protein 4
chr15	3852473	3852520	48	*	NA_peak_18060	33	Distal Intergenic	15	3971284	3971982	699	2	106052	ENSMUST00000148169.1	119462	ENSMUSG00000022184	Fbxo4	F-box protein 4
chr15	3877560	3877863	304	*	NA_peak_18068	27	Distal Intergenic	15	3971284	3971982	699	2	106052	ENSMUST00000148169.1	94119	ENSMUSG00000022184	Fbxo4	F-box protein 4
chr15	3886529	3886840	312	*	NA_peak_18072	54	Distal Intergenic	15	3971284	3971982	699	2	106052	ENSMUST00000148169.1	85142	ENSMUSG00000022184	Fbxo4	F-box protein 4
chr15	3889924	3889983	60	*	NA_peak_18074	23	Distal Intergenic	15	3971284	3971982	699	2	106052	ENSMUST00000148169.1	81999	ENSMUSG00000022184	Fbxo4	F-box protein 4
chr15	3893308	3893582	275	*	NA_peak_18076	36	Distal Intergenic	15	3971284	3971982	699	2	106052	ENSMUST00000148169.1	78400	ENSMUSG00000022184	Fbxo4	F-box protein 4
chr15	3928094	3928319	226	*	NA_peak_18083	16	Distal Intergenic	15	3971284	3971982	699	2	106052	ENSMUST00000148169.1	43663	ENSMUSG00000022184	Fbxo4	F-box protein 4
chr15	3956388	3956761	374	*	NA_peak_18089	30	Distal Intergenic	15	3971284	3971982	699	2	106052	ENSMUST00000148169.1	15221	ENSMUSG00000022184	Fbxo4	F-box protein 4
chr15	3998557	3998849	293	*	NA_peak_18097	16	Promoter (2-3kb)	15	3996039	4015858	19820	1	328489	ENSMUST00000180518.1	2518	ENSMUSG00000097662	Gm2093	predicted gene 2093
chr15	4115970	4116421	452	*	NA_peak_18108	53	Intron (ENSMUST00000110690.8/67041, intron 13 of 16)	15	4142523	4153980	11458	1	67041	ENSMUST00000124591.7	-26102	ENSMUSG00000022186	Oxct1	3-oxoacid CoA transferase 1
chr15	4126651	4126824	174	*	NA_peak_18111	40	Intron (ENSMUST00000110690.8/67041, intron 13 of 16)	15	4142523	4153980	11458	1	67041	ENSMUST00000124591.7	-15699	ENSMUSG00000022186	Oxct1	3-oxoacid CoA transferase 1
chr15	4190973	4191424	452	*	NA_peak_18124	17	Distal Intergenic	15	4142812	4153959	11148	1	67041	ENSMUST00000133130.1	48161	ENSMUSG00000022186	Oxct1	3-oxoacid CoA transferase 1
chr15	4236949	4237484	536	*	NA_peak_18138	24	Distal Intergenic	15	4142812	4153959	11148	1	67041	ENSMUST00000133130.1	94137	ENSMUSG00000022186	Oxct1	3-oxoacid CoA transferase 1
chr15	4298003	4298188	186	*	NA_peak_18154	27	Distal Intergenic	15	4375491	4520414	144924	1	239318	ENSMUST00000130332.1	-77303	ENSMUSG00000049148	Plcxd3	phosphatidylinositol-specific phospholipase C, X domain containing 3
chr15	4307573	4307714	142	*	NA_peak_18159	16	Distal Intergenic	15	4375491	4520414	144924	1	239318	ENSMUST00000130332.1	-67777	ENSMUSG00000049148	Plcxd3	phosphatidylinositol-specific phospholipase C, X domain containing 3
chr15	4310812	4311103	292	*	NA_peak_18160	32	Distal Intergenic	15	4375491	4520414	144924	1	239318	ENSMUST00000130332.1	-64388	ENSMUSG00000049148	Plcxd3	phosphatidylinositol-specific phospholipase C, X domain containing 3
chr15	4341536	4341823	288	*	NA_peak_18169	40	Distal Intergenic	15	4375491	4520414	144924	1	239318	ENSMUST00000130332.1	-33668	ENSMUSG00000049148	Plcxd3	phosphatidylinositol-specific phospholipase C, X domain containing 3
chr15	4345434	4345896	463	*	NA_peak_18170	36	Distal Intergenic	15	4375491	4520414	144924	1	239318	ENSMUST00000130332.1	-29595	ENSMUSG00000049148	Plcxd3	phosphatidylinositol-specific phospholipase C, X domain containing 3
chr15	4346392	4346579	188	*	NA_peak_18171	22	Distal Intergenic	15	4375491	4520414	144924	1	239318	ENSMUST00000130332.1	-28912	ENSMUSG00000049148	Plcxd3	phosphatidylinositol-specific phospholipase C, X domain containing 3
chr15	4410048	4410220	173	*	NA_peak_18184	27	Intron (ENSMUST00000130332.1/239318, intron 1 of 2)	15	4375504	4575553	200050	1	239318	ENSMUST00000061925.4	34544	ENSMUSG00000049148	Plcxd3	phosphatidylinositol-specific phospholipase C, X domain containing 3
chr15	4419652	4420298	647	*	NA_peak_18187	16	Intron (ENSMUST00000130332.1/239318, intron 1 of 2)	15	4375504	4575553	200050	1	239318	ENSMUST00000061925.4	44148	ENSMUSG00000049148	Plcxd3	phosphatidylinositol-specific phospholipase C, X domain containing 3
chr15	4496691	4497097	407	*	NA_peak_18211	26	Intron (ENSMUST00000130332.1/239318, intron 2 of 2)	15	4375504	4575553	200050	1	239318	ENSMUST00000061925.4	121187	ENSMUSG00000049148	Plcxd3	phosphatidylinositol-specific phospholipase C, X domain containing 3
chr15	4501017	4501304	288	*	NA_peak_18212	23	Intron (ENSMUST00000130332.1/239318, intron 2 of 2)	15	4375504	4575553	200050	1	239318	ENSMUST00000061925.4	125513	ENSMUSG00000049148	Plcxd3	phosphatidylinositol-specific phospholipase C, X domain containing 3
chr15	4507575	4507860	286	*	NA_peak_18214	19	Intron (ENSMUST00000130332.1/239318, intron 2 of 2)	15	4375504	4575553	200050	1	239318	ENSMUST00000061925.4	132071	ENSMUSG00000049148	Plcxd3	phosphatidylinositol-specific phospholipase C, X domain containing 3
chr15	4530429	4530600	172	*	NA_peak_18221	23	Intron (ENSMUST00000061925.4/239318, intron 2 of 2)	15	4375504	4575553	200050	1	239318	ENSMUST00000061925.4	154925	ENSMUSG00000049148	Plcxd3	phosphatidylinositol-specific phospholipase C, X domain containing 3
chr15	4641385	4641665	281	*	NA_peak_18240	19	Distal Intergenic	15	4727175	4804045	76871	1	12274	ENSMUST00000162585.7	-85510	ENSMUSG00000022181	C6	complement component 6
chr15	4669076	4669504	429	*	NA_peak_18248	65	Distal Intergenic	15	4727175	4804045	76871	1	12274	ENSMUST00000162585.7	-57671	ENSMUSG00000022181	C6	complement component 6
chr15	4677386	4677804	419	*	NA_peak_18250	20	Distal Intergenic	15	4727175	4804045	76871	1	12274	ENSMUST00000162585.7	-49371	ENSMUSG00000022181	C6	complement component 6
chr15	4712983	4713264	282	*	NA_peak_18260	55	Distal Intergenic	15	4727175	4804045	76871	1	12274	ENSMUST00000162585.7	-13911	ENSMUSG00000022181	C6	complement component 6
chr15	4723820	4724100	281	*	NA_peak_18262	15	Distal Intergenic	15	4727175	4804045	76871	1	12274	ENSMUST00000162585.7	-3075	ENSMUSG00000022181	C6	complement component 6
chr15	4749083	4749432	350	*	NA_peak_18268	36	Intron (ENSMUST00000162585.7/12274, intron 5 of 15)	15	4765945	4791164	25220	1	12274	ENSMUST00000162729.1	-16513	ENSMUSG00000022181	C6	complement component 6
chr15	4790557	4790660	104	*	NA_peak_18275	31	Intron (ENSMUST00000162585.7/12274, intron 10 of 15)	15	4765945	4791164	25220	1	12274	ENSMUST00000162729.1	24612	ENSMUSG00000022181	C6	complement component 6
chr15	4796438	4796628	191	*	NA_peak_18276	34	Intron (ENSMUST00000162585.7/12274, intron 13 of 15)	15	4765945	4791164	25220	1	12274	ENSMUST00000162729.1	30493	ENSMUSG00000022181	C6	complement component 6
chr15	4818433	4818851	419	*	NA_peak_18283	40	Distal Intergenic	15	4765945	4791164	25220	1	12274	ENSMUST00000162729.1	52488	ENSMUSG00000022181	C6	complement component 6
chr15	4822406	4822427	22	*	NA_peak_18284	22	Distal Intergenic	15	4765945	4791164	25220	1	12274	ENSMUST00000162729.1	56461	ENSMUSG00000022181	C6	complement component 6
chr15	4862106	4862455	350	*	NA_peak_18295	30	Distal Intergenic	15	4898737	4906310	7574	1	223825	ENSMUST00000226277.1	-36282	ENSMUSG00000022155	Mroh2b	maestro heat-like repeat family member 2B
chr15	4878350	4878666	317	*	NA_peak_18302	23	Distal Intergenic	15	4898737	4906310	7574	1	223825	ENSMUST00000226277.1	-20071	ENSMUSG00000022155	Mroh2b	maestro heat-like repeat family member 2B
chr15	4884891	4885778	888	*	NA_peak_18304	40	Exon (ENSMUST00000228510.1/ENSMUST00000228510.1, exon 1 of 1)	15	4898737	4906310	7574	1	223825	ENSMUST00000226277.1	-12959	ENSMUSG00000022155	Mroh2b	maestro heat-like repeat family member 2B
chr15	4886279	4886656	378	*	NA_peak_18304	40	Distal Intergenic	15	4898737	4906310	7574	1	223825	ENSMUST00000226277.1	-12081	ENSMUSG00000022155	Mroh2b	maestro heat-like repeat family member 2B
chr15	4894133	4894827	695	*	NA_peak_18307	38	Distal Intergenic	15	4898737	4906310	7574	1	223825	ENSMUST00000226277.1	-3910	ENSMUSG00000022155	Mroh2b	maestro heat-like repeat family member 2B
chr15	4899546	4899870	325	*	NA_peak_18308	26	Promoter (<=1kb)	15	4899142	4962205	63064	1	223825	ENSMUST00000045736.8	404	ENSMUSG00000022155	Mroh2b	maestro heat-like repeat family member 2B
chr15	4923315	4923551	237	*	NA_peak_18315	27	Intron (ENSMUST00000045736.8/223825, intron 18 of 41)	15	4929853	4962205	32353	1	223825	ENSMUST00000228458.1	-6302	ENSMUSG00000022155	Mroh2b	maestro heat-like repeat family member 2B
chr15	4925672	4925686	15	*	NA_peak_18316	13	Exon (ENSMUST00000045736.8/223825, exon 21 of 42)	15	4929853	4962205	32353	1	223825	ENSMUST00000228458.1	-4167	ENSMUSG00000022155	Mroh2b	maestro heat-like repeat family member 2B
chr15	4945052	4945281	230	*	NA_peak_18320	43	Exon (ENSMUST00000045736.8/223825, exon 33 of 42)	15	4948482	4962072	13591	1	223825	ENSMUST00000226849.1	-3201	ENSMUSG00000022155	Mroh2b	maestro heat-like repeat family member 2B
chr15	4959816	4960255	440	*	NA_peak_18322	25	Intron (ENSMUST00000045736.8/223825, intron 41 of 41)	15	4948482	4962072	13591	1	223825	ENSMUST00000226849.1	11334	ENSMUSG00000022155	Mroh2b	maestro heat-like repeat family member 2B
chr15	5039114	5039782	669	*	NA_peak_18339	26	Intron (ENSMUST00000110689.4/109828, intron 6 of 17)	15	4988762	5063740	74979	2	109828	ENSMUST00000110689.4	23958	ENSMUSG00000079105	C7	complement component 7
chr15	5063512	5063628	117	*	NA_peak_18343	15	Promoter (<=1kb)	15	4988762	5063740	74979	2	109828	ENSMUST00000110689.4	112	ENSMUSG00000079105	C7	complement component 7
chr15	5065792	5066127	336	*	NA_peak_18344	33	Promoter (2-3kb)	15	4988762	5063740	74979	2	109828	ENSMUST00000110689.4	-2052	ENSMUSG00000079105	C7	complement component 7
chr15	5099772	5100056	285	*	NA_peak_18351	20	Exon (ENSMUST00000118365.2/239319, exon 4 of 4)	15	5105137	5108484	3348	2	239319	ENSMUST00000141020.1	8428	ENSMUSG00000041849	Card6	caspase recruitment domain family, member 6
chr15	5173485	5173887	403	*	NA_peak_18365	23	Intron (ENSMUST00000051186.8/105787, intron 5 of 8)	15	5185525	5218336	32812	1	67515	ENSMUST00000118193.7	-11638	ENSMUSG00000022151	Ttc33	tetratricopeptide repeat domain 33
chr15	5177981	5178336	356	*	NA_peak_18367	30	Intron (ENSMUST00000051186.8/105787, intron 8 of 8)	15	5185525	5218336	32812	1	67515	ENSMUST00000118193.7	-7189	ENSMUSG00000022151	Ttc33	tetratricopeptide repeat domain 33
chr15	5258560	5258898	339	*	NA_peak_18383	16	Distal Intergenic	15	5233399	5244187	10789	2	19219	ENSMUST00000047379.14	-14373	ENSMUSG00000039942	Ptger4	prostaglandin E receptor 4 (subtype EP4)
chr15	5266925	5267384	460	*	NA_peak_18385	49	Distal Intergenic	15	5233399	5244187	10789	2	19219	ENSMUST00000047379.14	-22738	ENSMUSG00000039942	Ptger4	prostaglandin E receptor 4 (subtype EP4)
chr15	5269638	5270000	363	*	NA_peak_18386	31	Distal Intergenic	15	5233399	5244187	10789	2	19219	ENSMUST00000047379.14	-25451	ENSMUSG00000039942	Ptger4	prostaglandin E receptor 4 (subtype EP4)
chr15	5308473	5308542	70	*	NA_peak_18397	18	Distal Intergenic	15	5233399	5244187	10789	2	19219	ENSMUST00000047379.14	-64286	ENSMUSG00000039942	Ptger4	prostaglandin E receptor 4 (subtype EP4)
chr15	5329326	5329335	10	*	NA_peak_18401	20	Distal Intergenic	15	5233399	5244187	10789	2	19219	ENSMUST00000047379.14	-85139	ENSMUSG00000039942	Ptger4	prostaglandin E receptor 4 (subtype EP4)
chr15	5409153	5409558	406	*	NA_peak_18413	31	Distal Intergenic	15	5496266	5594984	98719	1	71432	ENSMUST00000211750.1	-86708	ENSMUSG00000110018	5430437J10Rik	RIKEN cDNA 5430437J10 gene
chr15	5412454	5412931	478	*	NA_peak_18414	19	Distal Intergenic	15	5496266	5594984	98719	1	71432	ENSMUST00000211750.1	-83335	ENSMUSG00000110018	5430437J10Rik	RIKEN cDNA 5430437J10 gene
chr15	5453983	5454571	589	*	NA_peak_18422	21	Distal Intergenic	15	5496266	5594984	98719	1	71432	ENSMUST00000211750.1	-41695	ENSMUSG00000110018	5430437J10Rik	RIKEN cDNA 5430437J10 gene
chr15	5475819	5475995	177	*	NA_peak_18426	27	Distal Intergenic	15	5496266	5594984	98719	1	71432	ENSMUST00000211750.1	-20271	ENSMUSG00000110018	5430437J10Rik	RIKEN cDNA 5430437J10 gene
chr15	5505130	5505415	286	*	NA_peak_18433	30	Intron (ENSMUST00000211750.1/71432, intron 2 of 8)	15	5496318	5594983	98666	1	71432	ENSMUST00000228069.1	8812	ENSMUSG00000110018	5430437J10Rik	RIKEN cDNA 5430437J10 gene
chr15	5507094	5507405	312	*	NA_peak_18434	31	Intron (ENSMUST00000211750.1/71432, intron 2 of 8)	15	5496318	5594983	98666	1	71432	ENSMUST00000228069.1	10776	ENSMUSG00000110018	5430437J10Rik	RIKEN cDNA 5430437J10 gene
chr15	5519467	5519621	155	*	NA_peak_18436	23	Intron (ENSMUST00000211750.1/71432, intron 2 of 8)	15	5496318	5594983	98666	1	71432	ENSMUST00000228069.1	23149	ENSMUSG00000110018	5430437J10Rik	RIKEN cDNA 5430437J10 gene
chr15	5520779	5520875	97	*	NA_peak_18437	20	Intron (ENSMUST00000211750.1/71432, intron 2 of 8)	15	5496318	5594983	98666	1	71432	ENSMUST00000228069.1	24461	ENSMUSG00000110018	5430437J10Rik	RIKEN cDNA 5430437J10 gene
chr15	5543856	5544121	266	*	NA_peak_18441	55	Intron (ENSMUST00000211750.1/71432, intron 3 of 8)	15	5496318	5594983	98666	1	71432	ENSMUST00000228069.1	47538	ENSMUSG00000110018	5430437J10Rik	RIKEN cDNA 5430437J10 gene
chr15	5561947	5562405	459	*	NA_peak_18446	36	Intron (ENSMUST00000211750.1/71432, intron 3 of 8)	15	5496318	5594983	98666	1	71432	ENSMUST00000228069.1	65629	ENSMUSG00000110018	5430437J10Rik	RIKEN cDNA 5430437J10 gene
chr15	5566939	5566967	29	*	NA_peak_18449	27	Intron (ENSMUST00000211750.1/71432, intron 3 of 8)	15	5496318	5594983	98666	1	71432	ENSMUST00000228069.1	70621	ENSMUSG00000110018	5430437J10Rik	RIKEN cDNA 5430437J10 gene
chr15	5589193	5589706	514	*	NA_peak_18453	23	Intron (ENSMUST00000211750.1/71432, intron 8 of 8)	15	5496318	5594983	98666	1	71432	ENSMUST00000228069.1	92875	ENSMUSG00000110018	5430437J10Rik	RIKEN cDNA 5430437J10 gene
chr15	5714735	5714997	263	*	NA_peak_18482	20	Distal Intergenic	15	5496318	5594983	98666	1	71432	ENSMUST00000228069.1	218417	ENSMUSG00000110018	5430437J10Rik	RIKEN cDNA 5430437J10 gene
chr15	5770356	5770724	369	*	NA_peak_18493	22	Distal Intergenic	15	5496318	5594983	98666	1	71432	ENSMUST00000228069.1	274038	ENSMUSG00000110018	5430437J10Rik	RIKEN cDNA 5430437J10 gene
chr15	5792802	5793276	475	*	NA_peak_18499	27	Distal Intergenic	15	5496318	5594983	98666	1	71432	ENSMUST00000228069.1	296484	ENSMUSG00000110018	5430437J10Rik	RIKEN cDNA 5430437J10 gene
chr15	5806617	5806914	298	*	NA_peak_18503	19	Distal Intergenic	15	5496318	5594983	98666	1	71432	ENSMUST00000228069.1	310299	ENSMUSG00000110018	5430437J10Rik	RIKEN cDNA 5430437J10 gene
chr15	5810977	5811287	311	*	NA_peak_18504	30	Distal Intergenic	15	5496318	5594983	98666	1	71432	ENSMUST00000228069.1	314659	ENSMUSG00000110018	5430437J10Rik	RIKEN cDNA 5430437J10 gene
chr15	5820532	5820798	267	*	NA_peak_18507	16	Distal Intergenic	15	5496318	5594983	98666	1	71432	ENSMUST00000228069.1	324214	ENSMUSG00000110018	5430437J10Rik	RIKEN cDNA 5430437J10 gene
chr15	5884110	5884333	224	*	NA_peak_18518	26	Distal Intergenic	15	5496318	5594983	98666	1	71432	ENSMUST00000228069.1	387792	ENSMUSG00000110018	5430437J10Rik	RIKEN cDNA 5430437J10 gene
chr15	5936382	5936628	247	*	NA_peak_18530	16	Distal Intergenic	15	6299788	6435520	135733	1	13132	ENSMUST00000159552.1	-363160	ENSMUSG00000022150	Dab2	disabled 2, mitogen-responsive phosphoprotein
chr15	5982606	5982623	18	*	NA_peak_18538	40	Distal Intergenic	15	6299788	6435520	135733	1	13132	ENSMUST00000159552.1	-317165	ENSMUSG00000022150	Dab2	disabled 2, mitogen-responsive phosphoprotein
chr15	5983817	5983937	121	*	NA_peak_18539	15	Distal Intergenic	15	6299788	6435520	135733	1	13132	ENSMUST00000159552.1	-315851	ENSMUSG00000022150	Dab2	disabled 2, mitogen-responsive phosphoprotein
chr15	5987019	5987401	383	*	NA_peak_18540	59	Distal Intergenic	15	6299788	6435520	135733	1	13132	ENSMUST00000159552.1	-312387	ENSMUSG00000022150	Dab2	disabled 2, mitogen-responsive phosphoprotein
chr15	6011882	6011972	91	*	NA_peak_18544	36	Distal Intergenic	15	6299788	6435520	135733	1	13132	ENSMUST00000159552.1	-287816	ENSMUSG00000022150	Dab2	disabled 2, mitogen-responsive phosphoprotein
chr15	6034508	6034790	283	*	NA_peak_18550	20	Distal Intergenic	15	6299788	6435520	135733	1	13132	ENSMUST00000159552.1	-264998	ENSMUSG00000022150	Dab2	disabled 2, mitogen-responsive phosphoprotein
chr15	6126010	6126219	210	*	NA_peak_18565	27	Distal Intergenic	15	6299788	6435520	135733	1	13132	ENSMUST00000159552.1	-173569	ENSMUSG00000022150	Dab2	disabled 2, mitogen-responsive phosphoprotein
chr15	6160963	6161139	177	*	NA_peak_18572	32	Distal Intergenic	15	6299788	6435520	135733	1	13132	ENSMUST00000159552.1	-138649	ENSMUSG00000022150	Dab2	disabled 2, mitogen-responsive phosphoprotein
chr15	6264766	6264876	111	*	NA_peak_18589	18	Distal Intergenic	15	6299788	6435520	135733	1	13132	ENSMUST00000159552.1	-34912	ENSMUSG00000022150	Dab2	disabled 2, mitogen-responsive phosphoprotein
chr15	6367839	6367989	151	*	NA_peak_18607	31	Intron (ENSMUST00000159552.1/13132, intron 1 of 5)	15	6386598	6440705	54108	1	13132	ENSMUST00000080880.11	-18609	ENSMUSG00000022150	Dab2	disabled 2, mitogen-responsive phosphoprotein
chr15	6381478	6382017	540	*	NA_peak_18609	19	Intron (ENSMUST00000159552.1/13132, intron 1 of 5)	15	6386598	6440705	54108	1	13132	ENSMUST00000080880.11	-4581	ENSMUSG00000022150	Dab2	disabled 2, mitogen-responsive phosphoprotein
chr15	6388620	6388913	294	*	NA_peak_18610	28	Promoter (<=1kb)	15	6389050	6418318	29269	1	13132	ENSMUST00000159490.7	-137	ENSMUSG00000022150	Dab2	disabled 2, mitogen-responsive phosphoprotein
chr15	6430753	6430948	196	*	NA_peak_18620	42	Intron (ENSMUST00000159552.1/13132, intron 5 of 5)	15	6423162	6425024	1863	1	13132	ENSMUST00000161558.1	7591	ENSMUSG00000022150	Dab2	disabled 2, mitogen-responsive phosphoprotein
chr15	6497049	6497365	317	*	NA_peak_18631	16	3' UTR	15	6489918	6498744	8827	1	12279	ENSMUST00000147905.1	7131	ENSMUSG00000022149	C9	complement component 9
chr15	6675159	6675450	292	*	NA_peak_18660	19	Distal Intergenic	15	6660405	6663251	2847	1	23880	ENSMUST00000161947.1	14754	ENSMUSG00000022148	Fyb	FYN binding protein
chr15	6696498	6696740	243	*	NA_peak_18663	18	Distal Intergenic	15	6708379	6765417	57039	1	78757	ENSMUST00000228918.1	-11639	ENSMUSG00000050310	Rictor	RPTOR independent companion of MTOR, complex 2
chr15	6719492	6719750	259	*	NA_peak_18667	34	Intron (ENSMUST00000228918.1/78757, intron 2 of 9)	15	6708383	6800401	92019	1	78757	ENSMUST00000061656.7	11109	ENSMUSG00000050310	Rictor	RPTOR independent companion of MTOR, complex 2
chr15	6729312	6729624	313	*	NA_peak_18670	34	Intron (ENSMUST00000228918.1/78757, intron 2 of 9)	15	6708383	6800401	92019	1	78757	ENSMUST00000061656.7	20929	ENSMUSG00000050310	Rictor	RPTOR independent companion of MTOR, complex 2
chr15	6801328	6801660	333	*	NA_peak_18679	27	Distal Intergenic	15	6820637	6824595	3959	2	18414	ENSMUST00000176554.1	22935	ENSMUSG00000022146	Osmr	oncostatin M receptor
chr15	6805789	6806175	387	*	NA_peak_18680	24	Distal Intergenic	15	6820637	6824595	3959	2	18414	ENSMUST00000176554.1	18420	ENSMUSG00000022146	Osmr	oncostatin M receptor
chr15	7101050	7101285	236	*	NA_peak_18707	20	Intron (ENSMUST00000228723.1/16880, intron 1 of 4)	15	7090614	7164566	73953	1	16880	ENSMUST00000228723.1	10436	ENSMUSG00000054263	Lifr	LIF receptor alpha
chr15	7111309	7111569	261	*	NA_peak_18708	23	Intron (ENSMUST00000228723.1/16880, intron 1 of 4)	15	7129559	7191743	62185	1	16880	ENSMUST00000067190.11	-17990	ENSMUSG00000054263	Lifr	LIF receptor alpha
chr15	7122058	7122519	462	*	NA_peak_18711	28	Intron (ENSMUST00000228723.1/16880, intron 1 of 4)	15	7129559	7191743	62185	1	16880	ENSMUST00000067190.11	-7040	ENSMUSG00000054263	Lifr	LIF receptor alpha
chr15	7131303	7131696	394	*	NA_peak_18714	22	Promoter (1-2kb)	15	7129572	7185343	55772	1	16880	ENSMUST00000164529.8	1731	ENSMUSG00000054263	Lifr	LIF receptor alpha
chr15	7273659	7274004	346	*	NA_peak_18733	55	Intron (ENSMUST00000058593.9/268780, intron 6 of 21)	15	7253511	7254768	1258	2	268780	ENSMUST00000162105.1	-18891	ENSMUSG00000042961	Egflam	EGF-like, fibronectin type III and laminin G domains
chr15	7276136	7276150	15	*	NA_peak_18734	16	Intron (ENSMUST00000058593.9/268780, intron 6 of 21)	15	7253511	7254768	1258	2	268780	ENSMUST00000162105.1	-21368	ENSMUSG00000042961	Egflam	EGF-like, fibronectin type III and laminin G domains
chr15	7276462	7276999	538	*	NA_peak_18735	27	Intron (ENSMUST00000058593.9/268780, intron 6 of 21)	15	7253511	7254768	1258	2	268780	ENSMUST00000162105.1	-21694	ENSMUSG00000042961	Egflam	EGF-like, fibronectin type III and laminin G domains
chr15	7324804	7324925	122	*	NA_peak_18746	31	Intron (ENSMUST00000058593.9/268780, intron 1 of 21)	15	7253511	7254768	1258	2	268780	ENSMUST00000162105.1	-70036	ENSMUSG00000042961	Egflam	EGF-like, fibronectin type III and laminin G domains
chr15	7342506	7342757	252	*	NA_peak_18749	23	Exon (ENSMUST00000159098.1/ENSMUST00000159098.1, exon 1 of 1)	15	7305070	7398261	93192	2	268780	ENSMUST00000159726.1	55504	ENSMUSG00000042961	Egflam	EGF-like, fibronectin type III and laminin G domains
chr15	7359556	7359702	147	*	NA_peak_18753	39	Intron (ENSMUST00000058593.9/268780, intron 1 of 21)	15	7305070	7398261	93192	2	268780	ENSMUST00000159726.1	38559	ENSMUSG00000042961	Egflam	EGF-like, fibronectin type III and laminin G domains
chr15	7418598	7418644	47	*	NA_peak_18759	13	Distal Intergenic	15	7206583	7398395	191813	2	268780	ENSMUST00000160207.7	-20203	ENSMUSG00000042961	Egflam	EGF-like, fibronectin type III and laminin G domains
chr15	7527393	7527931	539	*	NA_peak_18775	30	Distal Intergenic	15	7206583	7398395	191813	2	268780	ENSMUST00000160207.7	-128998	ENSMUSG00000042961	Egflam	EGF-like, fibronectin type III and laminin G domains
chr15	7548163	7548256	94	*	NA_peak_18779	27	Distal Intergenic	15	7206583	7398395	191813	2	268780	ENSMUST00000160207.7	-149768	ENSMUSG00000042961	Egflam	EGF-like, fibronectin type III and laminin G domains
chr15	7555304	7555973	670	*	NA_peak_18781	38	Distal Intergenic	15	7206583	7398395	191813	2	268780	ENSMUST00000160207.7	-156909	ENSMUSG00000042961	Egflam	EGF-like, fibronectin type III and laminin G domains
chr15	7618916	7619316	401	*	NA_peak_18787	45	Distal Intergenic	15	7810846	7837575	26730	1	14573	ENSMUST00000022744.4	-191530	ENSMUSG00000022144	Gdnf	glial cell line derived neurotrophic factor
chr15	7657008	7657402	395	*	NA_peak_18791	45	Distal Intergenic	15	7810846	7837575	26730	1	14573	ENSMUST00000022744.4	-153444	ENSMUSG00000022144	Gdnf	glial cell line derived neurotrophic factor
chr15	7684478	7684697	220	*	NA_peak_18795	22	Distal Intergenic	15	7810846	7837575	26730	1	14573	ENSMUST00000022744.4	-126149	ENSMUSG00000022144	Gdnf	glial cell line derived neurotrophic factor
chr15	7698706	7699189	484	*	NA_peak_18796	21	Distal Intergenic	15	7810846	7837575	26730	1	14573	ENSMUST00000022744.4	-111657	ENSMUSG00000022144	Gdnf	glial cell line derived neurotrophic factor
chr15	7850762	7851049	288	*	NA_peak_18808	58	Distal Intergenic	15	7873055	7886377	13323	2	545085	ENSMUST00000226928.1	35328	ENSMUSG00000039828	Wdr70	WD repeat domain 70
chr15	7904546	7904899	354	*	NA_peak_18813	29	Intron (ENSMUST00000045766.7/545085, intron 13 of 17)	15	7873055	7886377	13323	2	545085	ENSMUST00000226928.1	-18169	ENSMUSG00000039828	Wdr70	WD repeat domain 70
chr15	7994827	7995043	217	*	NA_peak_18828	37	Intron (ENSMUST00000045766.7/545085, intron 9 of 17)	15	7873062	8099191	226130	2	545085	ENSMUST00000045766.7	104148	ENSMUSG00000039828	Wdr70	WD repeat domain 70
chr15	8145633	8145939	307	*	NA_peak_18854	20	Promoter (2-3kb)	15	8143124	8144572	1449	1	170762	ENSMUST00000229039.1	2509	ENSMUSG00000022142	Nup155	nucleoporin 155
chr15	8291451	8292023	573	*	NA_peak_18873	27	Exon (ENSMUST00000052965.7/71175, exon 47 of 47)	15	8247103	8252976	5874	1	73692	ENSMUST00000128772.1	44348	ENSMUSG00000039801	Cplane1	ciliogenesis and planar polarity effector 1
chr15	8314870	8314978	109	*	NA_peak_18877	20	Intron (ENSMUST00000052965.7/71175, intron 32 of 46)	15	8247103	8252976	5874	1	73692	ENSMUST00000128772.1	67767	ENSMUSG00000039801	Cplane1	ciliogenesis and planar polarity effector 1
chr15	8342743	8343064	322	*	NA_peak_18882	31	Intron (ENSMUST00000052965.7/71175, intron 11 of 46)	15	8247103	8252976	5874	1	73692	ENSMUST00000128772.1	95640	ENSMUSG00000039801	Cplane1	ciliogenesis and planar polarity effector 1
chr15	8348150	8348718	569	*	NA_peak_18883	20	Intron (ENSMUST00000052965.7/71175, intron 10 of 46)	15	8290617	8444463	153847	2	71175	ENSMUST00000052965.7	95745	ENSMUSG00000022141	Nipbl	NIPBL cohesin loading factor
chr15	8400720	8400962	243	*	NA_peak_18891	14	Intron (ENSMUST00000052965.7/71175, intron 1 of 46)	15	8290617	8444463	153847	2	71175	ENSMUST00000052965.7	43501	ENSMUSG00000022141	Nipbl	NIPBL cohesin loading factor
chr15	8406429	8406592	164	*	NA_peak_18894	23	Intron (ENSMUST00000052965.7/71175, intron 1 of 46)	15	8290617	8444463	153847	2	71175	ENSMUST00000052965.7	37871	ENSMUSG00000022141	Nipbl	NIPBL cohesin loading factor
chr15	8613586	8613635	50	*	NA_peak_18931	27	Distal Intergenic	15	8642256	8643247	992	2	20512	ENSMUST00000128879.1	29612	ENSMUSG00000005360	Slc1a3	solute carrier family 1 (glial high affinity glutamate transporter), member 3
chr15	8762366	8762421	56	*	NA_peak_18945	29	Distal Intergenic	15	8634124	8710764	76641	2	20512	ENSMUST00000005493.13	-51602	ENSMUSG00000005360	Slc1a3	solute carrier family 1 (glial high affinity glutamate transporter), member 3
chr15	8765668	8766107	440	*	NA_peak_18946	22	Distal Intergenic	15	8634124	8710764	76641	2	20512	ENSMUST00000005493.13	-54904	ENSMUSG00000005360	Slc1a3	solute carrier family 1 (glial high affinity glutamate transporter), member 3
chr15	8796172	8796576	405	*	NA_peak_18953	23	Distal Intergenic	15	8634124	8710764	76641	2	20512	ENSMUST00000005493.13	-85408	ENSMUSG00000005360	Slc1a3	solute carrier family 1 (glial high affinity glutamate transporter), member 3
chr15	8841568	8841591	24	*	NA_peak_18959	27	Distal Intergenic	15	8967949	8970298	2350	1	223332	ENSMUST00000229662.1	-126358	ENSMUSG00000048424	Ranbp3l	RAN binding protein 3-like
chr15	8890177	8890180	4	*	NA_peak_18965	26	Distal Intergenic	15	8967949	8970298	2350	1	223332	ENSMUST00000229662.1	-77769	ENSMUSG00000048424	Ranbp3l	RAN binding protein 3-like
chr15	8970408	8970904	497	*	NA_peak_18972	32	Promoter (1-2kb)	15	8968426	9066551	98126	1	223332	ENSMUST00000053308.9	1982	ENSMUSG00000048424	Ranbp3l	RAN binding protein 3-like
chr15	9015926	9016275	350	*	NA_peak_18982	13	Intron (ENSMUST00000053308.9/223332, intron 10 of 15)	15	9007266	9067335	60070	1	223332	ENSMUST00000227191.1	8660	ENSMUSG00000048424	Ranbp3l	RAN binding protein 3-like
chr15	9057225	9057737	513	*	NA_peak_18983	28	Exon (ENSMUST00000053308.9/223332, exon 12 of 16)	15	9071260	9110487	39228	1	68646	ENSMUST00000067760.10	-13523	ENSMUSG00000022253	Nadk2	NAD kinase 2, mitochondrial
chr15	9099817	9099956	140	*	NA_peak_18986	19	Promoter (<=1kb)	15	9100156	9107178	7023	1	68646	ENSMUST00000188194.1	-200	ENSMUSG00000022253	Nadk2	NAD kinase 2, mitochondrial
chr15	9190206	9190406	201	*	NA_peak_19001	16	Intron (ENSMUST00000227556.1/320506, intron 16 of 17)	15	9175463	9182586	7124	1	320506	ENSMUST00000227216.1	14743	ENSMUSG00000039704	Lmbrd2	LMBR1 domain containing 2
chr15	9298298	9298648	351	*	NA_peak_19019	37	Intron (ENSMUST00000175695.8/105887, intron 2 of 3)	15	9283501	9292027	8527	1	105887	ENSMUST00000176878.1	14797	ENSMUSG00000072664	Ugt3a1	UDP glycosyltransferases 3 family, polypeptide A1
chr15	9303192	9303716	525	*	NA_peak_19022	15	Intron (ENSMUST00000175695.8/105887, intron 2 of 3)	15	9283501	9292027	8527	1	105887	ENSMUST00000176878.1	19691	ENSMUSG00000072664	Ugt3a1	UDP glycosyltransferases 3 family, polypeptide A1
chr15	9304831	9305216	386	*	NA_peak_19023	20	Intron (ENSMUST00000175695.8/105887, intron 2 of 3)	15	9283501	9292027	8527	1	105887	ENSMUST00000176878.1	21330	ENSMUSG00000072664	Ugt3a1	UDP glycosyltransferases 3 family, polypeptide A1
chr15	9332489	9332803	315	*	NA_peak_19028	30	Promoter (2-3kb)	15	9335550	9370955	35406	1	223337	ENSMUST00000072403.6	-2747	ENSMUSG00000049152	Ugt3a2	UDP glycosyltransferases 3 family, polypeptide A2
chr15	9402593	9402865	273	*	NA_peak_19042	20	Distal Intergenic	15	9436028	9466038	30011	1	75568	ENSMUST00000042360.4	-33163	ENSMUSG00000039676	Capsl	calcyphosine-like
chr15	9404912	9405121	210	*	NA_peak_19043	27	Distal Intergenic	15	9436028	9466038	30011	1	75568	ENSMUST00000042360.4	-30907	ENSMUSG00000039676	Capsl	calcyphosine-like
chr15	9414722	9414864	143	*	NA_peak_19045	16	Intron (ENSMUST00000228785.1/ENSMUST00000228785.1, intron 2 of 6)	15	9436028	9466038	30011	1	75568	ENSMUST00000042360.4	-21164	ENSMUSG00000039676	Capsl	calcyphosine-like
chr15	9417199	9417270	72	*	NA_peak_19046	27	Intron (ENSMUST00000228785.1/ENSMUST00000228785.1, intron 2 of 6)	15	9436028	9466038	30011	1	75568	ENSMUST00000042360.4	-18758	ENSMUSG00000039676	Capsl	calcyphosine-like
chr15	9441833	9442085	253	*	NA_peak_19049	30	Intron (ENSMUST00000042360.4/75568, intron 1 of 4)	15	9436028	9466038	30011	1	75568	ENSMUST00000226688.1	5805	ENSMUSG00000039676	Capsl	calcyphosine-like
chr15	9461218	9462088	871	*	NA_peak_19054	36	Exon (ENSMUST00000042360.4/75568, exon 3 of 5)	15	9436028	9466038	30011	1	75568	ENSMUST00000226688.1	25190	ENSMUSG00000039676	Capsl	calcyphosine-like
chr15	9557466	9557749	284	*	NA_peak_19067	23	Distal Intergenic	15	9516409	9530176	13768	2	16197	ENSMUST00000228673.1	-27290	ENSMUSG00000003882	Il7r	interleukin 7 receptor
chr15	9560206	9560445	240	*	NA_peak_19069	20	Distal Intergenic	15	9516409	9530176	13768	2	16197	ENSMUST00000228673.1	-30030	ENSMUSG00000003882	Il7r	interleukin 7 receptor
chr15	9570254	9570740	487	*	NA_peak_19072	23	Distal Intergenic	15	9516409	9530176	13768	2	16197	ENSMUST00000228673.1	-40078	ENSMUSG00000003882	Il7r	interleukin 7 receptor
chr15	9580661	9580847	187	*	NA_peak_19074	36	Intron (ENSMUST00000160236.7/320277, intron 34 of 34)	15	9516409	9530176	13768	2	16197	ENSMUST00000228673.1	-50485	ENSMUSG00000003882	Il7r	interleukin 7 receptor
chr15	9583791	9583996	206	*	NA_peak_19075	31	Exon (ENSMUST00000160236.7/320277, exon 33 of 35)	15	9516409	9530176	13768	2	16197	ENSMUST00000228673.1	-53615	ENSMUSG00000003882	Il7r	interleukin 7 receptor
chr15	9614509	9615030	522	*	NA_peak_19082	20	Intron (ENSMUST00000160236.7/320277, intron 24 of 34)	15	9516409	9530176	13768	2	16197	ENSMUST00000228673.1	-84333	ENSMUSG00000003882	Il7r	interleukin 7 receptor
chr15	9723748	9723958	211	*	NA_peak_19095	26	Intron (ENSMUST00000160236.7/320277, intron 4 of 34)	15	9704312	9748777	44466	2	320277	ENSMUST00000159368.1	24819	ENSMUSG00000072663	Spef2	sperm flagellar 2
chr15	9755491	9755794	304	*	NA_peak_19101	36	Distal Intergenic	15	9661546	9748868	87323	2	320277	ENSMUST00000041840.13	-6623	ENSMUSG00000072663	Spef2	sperm flagellar 2
chr15	9776871	9777227	357	*	NA_peak_19105	27	Distal Intergenic	15	9661546	9748868	87323	2	320277	ENSMUST00000041840.13	-28003	ENSMUSG00000072663	Spef2	sperm flagellar 2
chr15	9870605	9870788	184	*	NA_peak_19122	23	Distal Intergenic	15	9661546	9748868	87323	2	320277	ENSMUST00000041840.13	-121737	ENSMUSG00000072663	Spef2	sperm flagellar 2
chr15	9905472	9905863	392	*	NA_peak_19126	27	Distal Intergenic	15	9661546	9748868	87323	2	320277	ENSMUST00000041840.13	-156604	ENSMUSG00000072663	Spef2	sperm flagellar 2
chr15	10106243	10106525	283	*	NA_peak_19161	14	Distal Intergenic	15	10177238	10329388	152151	1	19116	ENSMUST00000005400.12	-70713	ENSMUSG00000005268	Prlr	prolactin receptor
chr15	10274577	10274919	343	*	NA_peak_19191	43	Intron (ENSMUST00000005400.12/19116, intron 1 of 8)	15	10249560	10322492	72933	1	19116	ENSMUST00000134410.7	25017	ENSMUSG00000005268	Prlr	prolactin receptor
chr15	10327506	10327639	134	*	NA_peak_19200	23	Promoter (2-3kb)	15	10325380	10373749	48370	1	19116	ENSMUST00000157020.1	2126	ENSMUSG00000005268	Prlr	prolactin receptor
chr15	10335611	10335853	243	*	NA_peak_19202	18	3' UTR	15	10325380	10373749	48370	1	19116	ENSMUST00000157020.1	10231	ENSMUSG00000005268	Prlr	prolactin receptor
chr15	10367160	10367487	328	*	NA_peak_19210	19	Intron (ENSMUST00000157020.1/19116, intron 3 of 4)	15	10358579	10409738	51160	1	268782	ENSMUST00000022858.7	8581	ENSMUSG00000089678	Agxt2	alanine-glyoxylate aminotransferase 2
chr15	10368109	10368763	655	*	NA_peak_19211	26	Intron (ENSMUST00000157020.1/19116, intron 3 of 4)	15	10358579	10409738	51160	1	268782	ENSMUST00000022858.7	9530	ENSMUSG00000089678	Agxt2	alanine-glyoxylate aminotransferase 2
chr15	10461380	10461809	430	*	NA_peak_19225	45	Promoter (<=1kb)	15	10446765	10461407	14643	2	78244	ENSMUST00000145719.1	0	ENSMUSG00000044224	Dnajc21	DnaJ heat shock protein family (Hsp40) member C21
chr15	10513796	10513843	48	*	NA_peak_19231	27	Intron (ENSMUST00000167842.8/75777, intron 9 of 11)	15	10486609	10493674	7066	1	19355	ENSMUST00000170100.1	27187	ENSMUSG00000022248	Rad1	RAD1 checkpoint DNA exonuclease
chr15	10529497	10529601	105	*	NA_peak_19236	18	Intron (ENSMUST00000167842.8/75777, intron 7 of 11)	15	10537626	10558650	21025	2	75777	ENSMUST00000166039.1	29049	ENSMUSG00000022249	Ttc23l	tetratricopeptide repeat domain 23-like
chr15	10604885	10605422	538	*	NA_peak_19241	19	Intron (ENSMUST00000227861.1/100038608, intron 2 of 2)	15	10600337	10607491	7155	1	100038608	ENSMUST00000228059.1	4548	ENSMUSG00000115667	Gm10389	predicted gene 10389
chr15	10606886	10606925	40	*	NA_peak_19242	26	Exon (ENSMUST00000228059.1/100038608, exon 3 of 3)	15	10600337	10607491	7155	1	100038608	ENSMUST00000228059.1	6549	ENSMUSG00000115667	Gm10389	predicted gene 10389
chr15	10652912	10653271	360	*	NA_peak_19253	30	Intron (ENSMUST00000090339.10/75646, intron 2 of 17)	15	10600337	10607491	7155	1	100038608	ENSMUST00000228059.1	52575	ENSMUSG00000115667	Gm10389	predicted gene 10389
chr15	10855139	10855412	274	*	NA_peak_19275	26	Distal Intergenic	15	10814827	10835214	20388	1	100502601	ENSMUST00000228418.1	40312	NA	Gm19276	predicted gene, 19276
chr15	10878194	10878570	377	*	NA_peak_19282	28	Distal Intergenic	15	10814827	10835214	20388	1	100502601	ENSMUST00000228418.1	63367	NA	Gm19276	predicted gene, 19276
chr15	10968149	10968392	244	*	NA_peak_19292	22	Intron (ENSMUST00000022853.14/81799, intron 3 of 5)	15	10981756	10996626	14871	1	17117	ENSMUST00000070877.6	-13364	ENSMUSG00000022244	Amacr	alpha-methylacyl-CoA racemase
chr15	10990643	10990910	268	*	NA_peak_19294	37	Intron (ENSMUST00000070877.6/17117, intron 4 of 4)	15	10983406	10995007	11602	1	17117	ENSMUST00000228886.1	7237	ENSMUSG00000022244	Amacr	alpha-methylacyl-CoA racemase
chr15	11051690	11051900	211	*	NA_peak_19298	16	Distal Intergenic	15	11064790	11153010	88221	1	239337	ENSMUST00000227189.1	-12890	ENSMUSG00000047497	Adamts12	a disintegrin-like and metallopeptidase (reprolysin type) with thrombospondin type 1 motif, 12
chr15	11202166	11202457	292	*	NA_peak_19319	22	Intron (ENSMUST00000061318.8/239337, intron 3 of 23)	15	11064818	11217121	152304	1	239337	ENSMUST00000228940.1	137348	ENSMUSG00000047497	Adamts12	a disintegrin-like and metallopeptidase (reprolysin type) with thrombospondin type 1 motif, 12
chr15	11212414	11213521	1108	*	NA_peak_19322	53	Intron (ENSMUST00000061318.8/239337, intron 3 of 23)	15	11064818	11217121	152304	1	239337	ENSMUST00000228940.1	147596	ENSMUSG00000047497	Adamts12	a disintegrin-like and metallopeptidase (reprolysin type) with thrombospondin type 1 motif, 12
chr15	11217872	11218155	284	*	NA_peak_19325	22	Exon (ENSMUST00000061318.8/239337, exon 5 of 24)	15	11064818	11217121	152304	1	239337	ENSMUST00000228940.1	153054	ENSMUSG00000047497	Adamts12	a disintegrin-like and metallopeptidase (reprolysin type) with thrombospondin type 1 motif, 12
chr15	11223535	11223829	295	*	NA_peak_19327	20	Intron (ENSMUST00000061318.8/239337, intron 5 of 23)	15	11064818	11217121	152304	1	239337	ENSMUST00000228940.1	158717	ENSMUSG00000047497	Adamts12	a disintegrin-like and metallopeptidase (reprolysin type) with thrombospondin type 1 motif, 12
chr15	11246136	11246403	268	*	NA_peak_19333	30	Intron (ENSMUST00000061318.8/239337, intron 7 of 23)	15	11384067	11387345	3279	2	110960	ENSMUST00000228710.1	140942	ENSMUSG00000022241	Tars	threonyl-tRNA synthetase
chr15	11255508	11256052	545	*	NA_peak_19334	20	Exon (ENSMUST00000061318.8/239337, exon 8 of 24)	15	11384067	11387345	3279	2	110960	ENSMUST00000228710.1	131293	ENSMUSG00000022241	Tars	threonyl-tRNA synthetase
chr15	11277978	11278145	168	*	NA_peak_19338	20	Intron (ENSMUST00000061318.8/239337, intron 14 of 23)	15	11384067	11387345	3279	2	110960	ENSMUST00000228710.1	109200	ENSMUSG00000022241	Tars	threonyl-tRNA synthetase
chr15	11289351	11289467	117	*	NA_peak_19341	23	Intron (ENSMUST00000061318.8/239337, intron 16 of 23)	15	11384067	11387345	3279	2	110960	ENSMUST00000228710.1	97878	ENSMUSG00000022241	Tars	threonyl-tRNA synthetase
chr15	11324078	11324389	312	*	NA_peak_19350	27	Intron (ENSMUST00000061318.8/239337, intron 20 of 23)	15	11384067	11387345	3279	2	110960	ENSMUST00000228710.1	62956	ENSMUSG00000022241	Tars	threonyl-tRNA synthetase
chr15	11488293	11488533	241	*	NA_peak_19381	23	Distal Intergenic	15	11382301	11399665	17365	2	110960	ENSMUST00000022849.6	-88628	ENSMUSG00000022241	Tars	threonyl-tRNA synthetase
chr15	11498282	11498487	206	*	NA_peak_19384	39	Distal Intergenic	15	11382301	11399665	17365	2	110960	ENSMUST00000022849.6	-98617	ENSMUSG00000022241	Tars	threonyl-tRNA synthetase
chr15	11513535	11513963	429	*	NA_peak_19389	14	Distal Intergenic	15	11382301	11399665	17365	2	110960	ENSMUST00000022849.6	-113870	ENSMUSG00000022241	Tars	threonyl-tRNA synthetase
chr15	11521695	11521989	295	*	NA_peak_19391	36	Distal Intergenic	15	11382301	11399665	17365	2	110960	ENSMUST00000022849.6	-122030	ENSMUSG00000022241	Tars	threonyl-tRNA synthetase
chr15	11535376	11535777	402	*	NA_peak_19394	23	Distal Intergenic	15	11382301	11399665	17365	2	110960	ENSMUST00000022849.6	-135711	ENSMUSG00000022241	Tars	threonyl-tRNA synthetase
chr15	11548505	11549008	504	*	NA_peak_19397	31	Distal Intergenic	15	11382301	11399665	17365	2	110960	ENSMUST00000022849.6	-148840	ENSMUSG00000022241	Tars	threonyl-tRNA synthetase
chr15	11553828	11554607	780	*	NA_peak_19399	40	Distal Intergenic	15	11382301	11399665	17365	2	110960	ENSMUST00000022849.6	-154163	ENSMUSG00000022241	Tars	threonyl-tRNA synthetase
chr15	11588543	11588748	206	*	NA_peak_19402	20	Distal Intergenic	15	11382301	11399665	17365	2	110960	ENSMUST00000022849.6	-188878	ENSMUSG00000022241	Tars	threonyl-tRNA synthetase
chr15	11610096	11610682	587	*	NA_peak_19407	13	Distal Intergenic	15	11382301	11399665	17365	2	110960	ENSMUST00000022849.6	-210431	ENSMUSG00000022241	Tars	threonyl-tRNA synthetase
chr15	11767057	11767357	301	*	NA_peak_19429	28	Distal Intergenic	15	11842260	11890988	48729	2	18162	ENSMUST00000226139.1	123631	ENSMUSG00000022206	Npr3	natriuretic peptide receptor 3
chr15	11798500	11798729	230	*	NA_peak_19434	21	Distal Intergenic	15	11842260	11890988	48729	2	18162	ENSMUST00000226139.1	92259	ENSMUSG00000022206	Npr3	natriuretic peptide receptor 3
chr15	11820627	11820648	22	*	NA_peak_19435	40	Distal Intergenic	15	11842260	11890988	48729	2	18162	ENSMUST00000226139.1	70340	ENSMUSG00000022206	Npr3	natriuretic peptide receptor 3
chr15	11820943	11820943	1	*	NA_peak_19436	16	Distal Intergenic	15	11842260	11890988	48729	2	18162	ENSMUST00000226139.1	70045	ENSMUSG00000022206	Npr3	natriuretic peptide receptor 3
chr15	11824966	11825163	198	*	NA_peak_19438	36	Distal Intergenic	15	11842260	11890988	48729	2	18162	ENSMUST00000226139.1	65825	ENSMUSG00000022206	Npr3	natriuretic peptide receptor 3
chr15	11840917	11841254	338	*	NA_peak_19442	23	3' UTR	15	11842260	11890988	48729	2	18162	ENSMUST00000226139.1	49734	ENSMUSG00000022206	Npr3	natriuretic peptide receptor 3
chr15	11936934	11937361	428	*	NA_peak_19459	28	Distal Intergenic	15	11964276	11969474	5199	1	73339	ENSMUST00000191278.6	-26915	ENSMUSG00000099349	1700047G03Rik	RIKEN cDNA 1700047G03 gene
chr15	12061812	12062120	309	*	NA_peak_19467	40	Distal Intergenic	15	12117831	12185683	67853	1	22763	ENSMUST00000122941.7	-55711	ENSMUSG00000022201	Zfr	zinc finger RNA binding protein
chr15	12098489	12098558	70	*	NA_peak_19469	18	Distal Intergenic	15	12117831	12185683	67853	1	22763	ENSMUST00000122941.7	-19273	ENSMUSG00000022201	Zfr	zinc finger RNA binding protein
chr15	12276706	12276991	286	*	NA_peak_19492	19	Distal Intergenic	15	12321450	12343430	21981	1	66629	ENSMUST00000228301.1	-44459	ENSMUSG00000022200	Golph3	golgi phosphoprotein 3
chr15	12277725	12277807	83	*	NA_peak_19493	21	Distal Intergenic	15	12321450	12343430	21981	1	66629	ENSMUST00000228301.1	-43643	ENSMUSG00000022200	Golph3	golgi phosphoprotein 3
chr15	12325673	12326012	340	*	NA_peak_19496	16	Intron (ENSMUST00000228301.1/66629, intron 1 of 3)	15	12321635	12351591	29957	1	66629	ENSMUST00000228671.1	4038	ENSMUSG00000022200	Golph3	golgi phosphoprotein 3
chr15	12352396	12352680	285	*	NA_peak_19503	29	Distal Intergenic	15	12321635	12351591	29957	1	66629	ENSMUST00000228671.1	30761	ENSMUSG00000022200	Golph3	golgi phosphoprotein 3
chr15	12360420	12360728	309	*	NA_peak_19505	29	3' UTR	15	12321635	12351591	29957	1	66629	ENSMUST00000228671.1	38785	ENSMUSG00000022200	Golph3	golgi phosphoprotein 3
chr15	12443601	12443766	166	*	NA_peak_19515	33	Exon (ENSMUST00000189469.6/68070, exon 5 of 5)	15	12404932	12412380	7449	2	68070	ENSMUST00000191339.1	-31221	ENSMUSG00000022197	Pdzd2	PDZ domain containing 2
chr15	12474817	12474922	106	*	NA_peak_19521	35	Intron (ENSMUST00000075317.11/68070, intron 1 of 23)	15	12458106	12493559	35454	2	68070	ENSMUST00000186113.1	18637	ENSMUSG00000022197	Pdzd2	PDZ domain containing 2
chr15	12659292	12659355	64	*	NA_peak_19543	30	Intron (ENSMUST00000189469.6/68070, intron 2 of 4)	15	12588515	12599056	10542	2	68070	ENSMUST00000189746.1	-60236	ENSMUSG00000022197	Pdzd2	PDZ domain containing 2
chr15	12712120	12712296	177	*	NA_peak_19546	21	Intron (ENSMUST00000189469.6/68070, intron 2 of 4)	15	12443331	12739924	296594	2	68070	ENSMUST00000189469.6	27628	ENSMUSG00000022197	Pdzd2	PDZ domain containing 2
chr15	12715737	12715880	144	*	NA_peak_19547	30	Intron (ENSMUST00000189469.6/68070, intron 2 of 4)	15	12443331	12739924	296594	2	68070	ENSMUST00000189469.6	24044	ENSMUSG00000022197	Pdzd2	PDZ domain containing 2
chr15	12756111	12756493	383	*	NA_peak_19549	19	Distal Intergenic	15	12443331	12739924	296594	2	68070	ENSMUST00000189469.6	-16187	ENSMUSG00000022197	Pdzd2	PDZ domain containing 2
chr15	12805003	12805267	265	*	NA_peak_19555	32	Exon (ENSMUST00000228527.1/ENSMUST00000228527.1, exon 1 of 1)	15	12813160	12817900	4741	2	77877	ENSMUST00000227821.1	12633	ENSMUSG00000022195	6030458C11Rik	RIKEN cDNA 6030458C11 gene
chr15	12865821	12866153	333	*	NA_peak_19566	26	Intron (ENSMUST00000169061.7/14000, intron 13 of 34)	15	12878708	12885230	6523	1	14000	ENSMUST00000141010.1	-12555	ENSMUSG00000022191	Drosha	drosha, ribonuclease type III
chr15	12969655	12969997	343	*	NA_peak_19582	49	Distal Intergenic	15	12878708	12885230	6523	1	14000	ENSMUST00000141010.1	90947	ENSMUSG00000022191	Drosha	drosha, ribonuclease type III
chr15	12974176	12974469	294	*	NA_peak_19583	24	Distal Intergenic	15	12878708	12885230	6523	1	14000	ENSMUST00000141010.1	95468	ENSMUSG00000022191	Drosha	drosha, ribonuclease type III
chr15	12993611	12994043	433	*	NA_peak_19591	27	Distal Intergenic	15	12878708	12885230	6523	1	14000	ENSMUST00000141010.1	114903	ENSMUSG00000022191	Drosha	drosha, ribonuclease type III
chr15	13004785	13005107	323	*	NA_peak_19594	24	Distal Intergenic	15	12878708	12885230	6523	1	14000	ENSMUST00000141010.1	126077	ENSMUSG00000022191	Drosha	drosha, ribonuclease type III
chr15	13041894	13042265	372	*	NA_peak_19599	26	Intron (ENSMUST00000036439.5/12563, intron 9 of 11)	15	13028701	13173675	144975	2	12563	ENSMUST00000036439.5	131410	ENSMUSG00000039385	Cdh6	cadherin 6
chr15	13111199	13111659	461	*	NA_peak_19613	78	Intron (ENSMUST00000036439.5/12563, intron 1 of 11)	15	13028701	13173675	144975	2	12563	ENSMUST00000036439.5	62016	ENSMUSG00000039385	Cdh6	cadherin 6
chr15	13186705	13186814	110	*	NA_peak_19631	20	Distal Intergenic	15	13059251	13173675	114425	2	12563	ENSMUST00000226917.1	-13030	ENSMUSG00000039385	Cdh6	cadherin 6
chr15	13201450	13201830	381	*	NA_peak_19634	50	Distal Intergenic	15	13059251	13173675	114425	2	12563	ENSMUST00000226917.1	-27775	ENSMUSG00000039385	Cdh6	cadherin 6
chr15	13339366	13339666	301	*	NA_peak_19663	23	Distal Intergenic	15	13059251	13173675	114425	2	12563	ENSMUST00000226917.1	-165691	ENSMUSG00000039385	Cdh6	cadherin 6
chr15	13533242	13533717	476	*	NA_peak_19687	20	Distal Intergenic	15	13059251	13173675	114425	2	12563	ENSMUST00000226917.1	-359567	ENSMUSG00000039385	Cdh6	cadherin 6
chr15	13755412	13755659	248	*	NA_peak_19707	16	Exon (ENSMUST00000226118.1/ENSMUST00000226118.1, exon 3 of 3)	15	13059251	13173675	114425	2	12563	ENSMUST00000226917.1	-581737	ENSMUSG00000039385	Cdh6	cadherin 6
chr15	13944939	13945413	475	*	NA_peak_19729	31	Distal Intergenic	15	13059251	13173675	114425	2	12563	ENSMUST00000226917.1	-771264	ENSMUSG00000039385	Cdh6	cadherin 6
chr15	14536468	14536783	316	*	NA_peak_19780	27	Distal Intergenic	15	13059251	13173675	114425	2	12563	ENSMUST00000226917.1	-1362793	ENSMUSG00000039385	Cdh6	cadherin 6
chr15	14573414	14573818	405	*	NA_peak_19785	20	Distal Intergenic	15	13059251	13173675	114425	2	12563	ENSMUST00000226917.1	-1399739	ENSMUSG00000039385	Cdh6	cadherin 6
chr15	14877001	14877781	781	*	NA_peak_19819	49	Distal Intergenic	15	13059251	13173675	114425	2	12563	ENSMUST00000226917.1	-1703326	ENSMUSG00000039385	Cdh6	cadherin 6
chr15	15059292	15059659	368	*	NA_peak_19840	21	Distal Intergenic	15	16728756	16857094	128339	1	12565	ENSMUST00000228307.1	-1669097	ENSMUSG00000025370	Cdh9	cadherin 9
chr15	15265981	15266043	63	*	NA_peak_19863	16	Distal Intergenic	15	16728756	16857094	128339	1	12565	ENSMUST00000228307.1	-1462713	ENSMUSG00000025370	Cdh9	cadherin 9
chr15	15419089	15419163	75	*	NA_peak_19874	16	Distal Intergenic	15	16728756	16857094	128339	1	12565	ENSMUST00000228307.1	-1309593	ENSMUSG00000025370	Cdh9	cadherin 9
chr15	15434706	15435217	512	*	NA_peak_19876	31	Distal Intergenic	15	16728756	16857094	128339	1	12565	ENSMUST00000228307.1	-1293539	ENSMUSG00000025370	Cdh9	cadherin 9
chr15	15550667	15550706	40	*	NA_peak_19887	23	Distal Intergenic	15	16728756	16857094	128339	1	12565	ENSMUST00000228307.1	-1178050	ENSMUSG00000025370	Cdh9	cadherin 9
chr15	15810661	15810773	113	*	NA_peak_19913	15	Intron (ENSMUST00000226912.1/ENSMUST00000226912.1, intron 2 of 3)	15	16728756	16857094	128339	1	12565	ENSMUST00000228307.1	-917983	ENSMUSG00000025370	Cdh9	cadherin 9
chr15	15916684	15916953	270	*	NA_peak_19922	23	Distal Intergenic	15	16728756	16857094	128339	1	12565	ENSMUST00000228307.1	-811803	ENSMUSG00000025370	Cdh9	cadherin 9
chr15	16135774	16135851	78	*	NA_peak_19941	31	Distal Intergenic	15	16728756	16857094	128339	1	12565	ENSMUST00000228307.1	-592905	ENSMUSG00000025370	Cdh9	cadherin 9
chr15	16180821	16180874	54	*	NA_peak_19947	27	Distal Intergenic	15	16728756	16857094	128339	1	12565	ENSMUST00000228307.1	-547882	ENSMUSG00000025370	Cdh9	cadherin 9
chr15	16435450	16435800	351	*	NA_peak_19970	23	Distal Intergenic	15	16728756	16857094	128339	1	12565	ENSMUST00000228307.1	-292956	ENSMUSG00000025370	Cdh9	cadherin 9
chr15	16460318	16460556	239	*	NA_peak_19972	22	Distal Intergenic	15	16728756	16857094	128339	1	12565	ENSMUST00000228307.1	-268200	ENSMUSG00000025370	Cdh9	cadherin 9
chr15	16656374	16656445	72	*	NA_peak_19985	23	Distal Intergenic	15	16728756	16857094	128339	1	12565	ENSMUST00000228307.1	-72311	ENSMUSG00000025370	Cdh9	cadherin 9
chr15	16865263	16865393	131	*	NA_peak_20009	13	Distal Intergenic	15	16778101	16856767	78667	1	12565	ENSMUST00000026432.7	87162	ENSMUSG00000025370	Cdh9	cadherin 9
chr15	16994954	16995111	158	*	NA_peak_20019	23	Distal Intergenic	15	16778101	16856767	78667	1	12565	ENSMUST00000026432.7	216853	ENSMUSG00000025370	Cdh9	cadherin 9
chr15	17034777	17035051	275	*	NA_peak_20025	27	Intron (ENSMUST00000227358.1/ENSMUST00000227358.1, intron 2 of 2)	15	16778101	16856767	78667	1	12565	ENSMUST00000026432.7	256676	ENSMUSG00000025370	Cdh9	cadherin 9
chr15	17104442	17104543	102	*	NA_peak_20033	23	Distal Intergenic	15	16778101	16856767	78667	1	12565	ENSMUST00000026432.7	326341	ENSMUSG00000025370	Cdh9	cadherin 9
chr15	17252508	17252936	429	*	NA_peak_20043	36	Distal Intergenic	15	16778101	16856767	78667	1	12565	ENSMUST00000026432.7	474407	ENSMUSG00000025370	Cdh9	cadherin 9
chr15	17456279	17456553	275	*	NA_peak_20065	20	Distal Intergenic	15	16778101	16856767	78667	1	12565	ENSMUST00000026432.7	678178	ENSMUSG00000025370	Cdh9	cadherin 9
chr15	17577678	17578177	500	*	NA_peak_20080	20	Distal Intergenic	15	18078118	18259800	181683	2	70886	ENSMUST00000183117.2	681623	ENSMUSG00000098150	4921515E04Rik	RIKEN cDNA 4921515E04 gene
chr15	17580522	17580812	291	*	NA_peak_20081	27	Distal Intergenic	15	18078118	18259800	181683	2	70886	ENSMUST00000183117.2	678988	ENSMUSG00000098150	4921515E04Rik	RIKEN cDNA 4921515E04 gene
chr15	17639833	17640228	396	*	NA_peak_20084	36	Distal Intergenic	15	18078118	18259800	181683	2	70886	ENSMUST00000183117.2	619572	ENSMUSG00000098150	4921515E04Rik	RIKEN cDNA 4921515E04 gene
chr15	17643421	17643566	146	*	NA_peak_20085	31	Distal Intergenic	15	18078118	18259800	181683	2	70886	ENSMUST00000183117.2	616234	ENSMUSG00000098150	4921515E04Rik	RIKEN cDNA 4921515E04 gene
chr15	17750218	17750509	292	*	NA_peak_20092	23	Distal Intergenic	15	18078118	18259800	181683	2	70886	ENSMUST00000183117.2	509291	ENSMUSG00000098150	4921515E04Rik	RIKEN cDNA 4921515E04 gene
chr15	17750799	17750866	68	*	NA_peak_20093	20	Distal Intergenic	15	18078118	18259800	181683	2	70886	ENSMUST00000183117.2	508934	ENSMUSG00000098150	4921515E04Rik	RIKEN cDNA 4921515E04 gene
chr15	17753338	17753349	12	*	NA_peak_20095	27	Distal Intergenic	15	18078118	18259800	181683	2	70886	ENSMUST00000183117.2	506451	ENSMUSG00000098150	4921515E04Rik	RIKEN cDNA 4921515E04 gene
chr15	17813269	17813555	287	*	NA_peak_20101	20	Distal Intergenic	15	18078118	18259800	181683	2	70886	ENSMUST00000183117.2	446245	ENSMUSG00000098150	4921515E04Rik	RIKEN cDNA 4921515E04 gene
chr15	17903882	17904297	416	*	NA_peak_20111	22	Distal Intergenic	15	18078118	18259800	181683	2	70886	ENSMUST00000183117.2	355503	ENSMUSG00000098150	4921515E04Rik	RIKEN cDNA 4921515E04 gene
chr15	17918945	17919618	674	*	NA_peak_20112	21	Distal Intergenic	15	18078118	18259800	181683	2	70886	ENSMUST00000183117.2	340182	ENSMUSG00000098150	4921515E04Rik	RIKEN cDNA 4921515E04 gene
chr15	17942788	17943115	328	*	NA_peak_20116	40	Distal Intergenic	15	18078118	18259800	181683	2	70886	ENSMUST00000183117.2	316685	ENSMUSG00000098150	4921515E04Rik	RIKEN cDNA 4921515E04 gene
chr15	18112323	18112367	45	*	NA_peak_20125	15	Intron (ENSMUST00000183117.2/70886, intron 5 of 7)	15	18078118	18259800	181683	2	70886	ENSMUST00000183117.2	147433	ENSMUSG00000098150	4921515E04Rik	RIKEN cDNA 4921515E04 gene
chr15	18267409	18267694	286	*	NA_peak_20146	13	Intron (ENSMUST00000226383.1/70886, intron 4 of 8)	15	18078118	18259800	181683	2	70886	ENSMUST00000183117.2	-7609	ENSMUSG00000098150	4921515E04Rik	RIKEN cDNA 4921515E04 gene
chr15	18368310	18368456	147	*	NA_peak_20156	16	Promoter (<=1kb)	15	18078131	18368248	290118	2	70886	ENSMUST00000226383.1	-62	ENSMUSG00000098150	4921515E04Rik	RIKEN cDNA 4921515E04 gene
chr15	18408110	18408477	368	*	NA_peak_20167	36	Distal Intergenic	15	18078137	18369627	291491	2	70886	ENSMUST00000227364.1	-38483	ENSMUSG00000098150	4921515E04Rik	RIKEN cDNA 4921515E04 gene
chr15	18409584	18409625	42	*	NA_peak_20168	22	Distal Intergenic	15	18078137	18369627	291491	2	70886	ENSMUST00000227364.1	-39957	ENSMUSG00000098150	4921515E04Rik	RIKEN cDNA 4921515E04 gene
chr15	18424651	18424927	277	*	NA_peak_20171	27	Distal Intergenic	15	18078137	18369627	291491	2	70886	ENSMUST00000227364.1	-55024	ENSMUSG00000098150	4921515E04Rik	RIKEN cDNA 4921515E04 gene
chr15	18544734	18544996	263	*	NA_peak_20182	26	Distal Intergenic	15	18078137	18369627	291491	2	70886	ENSMUST00000227364.1	-175107	ENSMUSG00000098150	4921515E04Rik	RIKEN cDNA 4921515E04 gene
chr15	18934204	18934469	266	*	NA_peak_20219	14	Intron (ENSMUST00000166873.8/320873, intron 2 of 11)	15	18899589	19013682	114094	1	320873	ENSMUST00000176146.7	34615	ENSMUSG00000022321	Cdh10	cadherin 10
chr15	19132239	19132637	399	*	NA_peak_20237	21	Distal Intergenic	15	19185373	19203329	17957	1	102639102	ENSMUST00000226343.1	-52736	ENSMUSG00000115803	Gm35496	predicted gene, 35496
chr15	19513178	19513452	275	*	NA_peak_20268	27	Distal Intergenic	15	19185373	19203329	17957	1	102639102	ENSMUST00000226343.1	327805	ENSMUSG00000115803	Gm35496	predicted gene, 35496
chr15	19515940	19516332	393	*	NA_peak_20269	27	Distal Intergenic	15	19185373	19203329	17957	1	102639102	ENSMUST00000226343.1	330567	ENSMUSG00000115803	Gm35496	predicted gene, 35496
chr15	19637868	19638249	382	*	NA_peak_20284	20	Distal Intergenic	15	19185373	19203329	17957	1	102639102	ENSMUST00000226343.1	452495	ENSMUSG00000115803	Gm35496	predicted gene, 35496
chr15	19646759	19647084	326	*	NA_peak_20286	20	Distal Intergenic	15	19185373	19203329	17957	1	102639102	ENSMUST00000226343.1	461386	ENSMUSG00000115803	Gm35496	predicted gene, 35496
chr15	19893447	19893675	229	*	NA_peak_20301	18	Distal Intergenic	15	19185373	19203329	17957	1	102639102	ENSMUST00000226343.1	708074	ENSMUSG00000115803	Gm35496	predicted gene, 35496
chr15	20062133	20062326	194	*	NA_peak_20324	36	Distal Intergenic	15	20665214	20666750	1537	2	64833	ENSMUST00000052910.5	604424	ENSMUSG00000047565	Acot10	acyl-CoA thioesterase 10
chr15	20373194	20373466	273	*	NA_peak_20348	23	Distal Intergenic	15	20665214	20666750	1537	2	64833	ENSMUST00000052910.5	293284	ENSMUSG00000047565	Acot10	acyl-CoA thioesterase 10
chr15	20405562	20405877	316	*	NA_peak_20350	24	Distal Intergenic	15	20665214	20666750	1537	2	64833	ENSMUST00000052910.5	260873	ENSMUSG00000047565	Acot10	acyl-CoA thioesterase 10
chr15	20514031	20514138	108	*	NA_peak_20358	20	Intron (ENSMUST00000227439.1/ENSMUST00000227439.1, intron 1 of 1)	15	20665214	20666750	1537	2	64833	ENSMUST00000052910.5	152612	ENSMUSG00000047565	Acot10	acyl-CoA thioesterase 10
chr15	20629713	20630131	419	*	NA_peak_20369	27	Intron (ENSMUST00000227439.1/ENSMUST00000227439.1, intron 1 of 1)	15	20665214	20666750	1537	2	64833	ENSMUST00000052910.5	36619	ENSMUSG00000047565	Acot10	acyl-CoA thioesterase 10
chr15	21183169	21183455	287	*	NA_peak_20423	13	Intron (ENSMUST00000227496.1/215654, intron 2 of 12)	15	21111452	21589530	478079	1	215654	ENSMUST00000075132.7	71717	ENSMUSG00000040452	Cdh12	cadherin 12
chr15	21336730	21337058	329	*	NA_peak_20438	45	Intron (ENSMUST00000227496.1/215654, intron 3 of 12)	15	21111452	21589530	478079	1	215654	ENSMUST00000075132.7	225278	ENSMUSG00000040452	Cdh12	cadherin 12
chr15	21447752	21447945	194	*	NA_peak_20450	30	Intron (ENSMUST00000227496.1/215654, intron 4 of 12)	15	21111452	21589530	478079	1	215654	ENSMUST00000075132.7	336300	ENSMUSG00000040452	Cdh12	cadherin 12
chr15	21452818	21452936	119	*	NA_peak_20451	22	Intron (ENSMUST00000227496.1/215654, intron 4 of 12)	15	21111452	21589530	478079	1	215654	ENSMUST00000075132.7	341366	ENSMUSG00000040452	Cdh12	cadherin 12
chr15	21526282	21526636	355	*	NA_peak_20466	31	Intron (ENSMUST00000227496.1/215654, intron 7 of 12)	15	21111452	21589530	478079	1	215654	ENSMUST00000075132.7	414830	ENSMUSG00000040452	Cdh12	cadherin 12
chr15	22007643	22008029	387	*	NA_peak_20497	20	Distal Intergenic	15	22549022	23400567	851546	1	320865	ENSMUST00000163361.7	-540993	ENSMUSG00000040420	Cdh18	cadherin 18
chr15	22288143	22288331	189	*	NA_peak_20523	23	Distal Intergenic	15	22549022	23400567	851546	1	320865	ENSMUST00000163361.7	-260691	ENSMUSG00000040420	Cdh18	cadherin 18
chr15	22395837	22395878	42	*	NA_peak_20535	20	Distal Intergenic	15	22549022	23400567	851546	1	320865	ENSMUST00000163361.7	-153144	ENSMUSG00000040420	Cdh18	cadherin 18
chr15	22594903	22594993	91	*	NA_peak_20561	20	Intron (ENSMUST00000163361.7/320865, intron 1 of 6)	15	22549022	23400567	851546	1	320865	ENSMUST00000163361.7	45881	ENSMUSG00000040420	Cdh18	cadherin 18
chr15	22699052	22699372	321	*	NA_peak_20571	48	Intron (ENSMUST00000163361.7/320865, intron 1 of 6)	15	22713868	22714830	963	2	545091	ENSMUST00000022493.6	15458	ENSMUSG00000021927	Hnrnpa1l2-ps2	heterogeneous nuclear ribonucleoprotein A1-like 2, pseudogene 2
chr15	22766872	22767153	282	*	NA_peak_20576	23	Intron (ENSMUST00000163361.7/320865, intron 1 of 6)	15	22713868	22714830	963	2	545091	ENSMUST00000022493.6	-52042	ENSMUSG00000021927	Hnrnpa1l2-ps2	heterogeneous nuclear ribonucleoprotein A1-like 2, pseudogene 2
chr15	22806167	22806784	618	*	NA_peak_20580	36	Intron (ENSMUST00000163361.7/320865, intron 1 of 6)	15	22713868	22714830	963	2	545091	ENSMUST00000022493.6	-91337	ENSMUSG00000021927	Hnrnpa1l2-ps2	heterogeneous nuclear ribonucleoprotein A1-like 2, pseudogene 2
chr15	22872257	22872569	313	*	NA_peak_20589	36	Intron (ENSMUST00000163361.7/320865, intron 1 of 6)	15	22713868	22714830	963	2	545091	ENSMUST00000022493.6	-157427	ENSMUSG00000021927	Hnrnpa1l2-ps2	heterogeneous nuclear ribonucleoprotein A1-like 2, pseudogene 2
chr15	23222123	23222236	114	*	NA_peak_20622	20	Intron (ENSMUST00000163361.7/320865, intron 2 of 6)	15	23173864	23474029	300166	1	320865	ENSMUST00000167623.1	48259	ENSMUSG00000040420	Cdh18	cadherin 18
chr15	23445592	23445686	95	*	NA_peak_20637	31	Intron (ENSMUST00000040427.13/320865, intron 9 of 9)	15	23173864	23474029	300166	1	320865	ENSMUST00000167623.1	271728	ENSMUSG00000040420	Cdh18	cadherin 18
chr15	23463384	23463581	198	*	NA_peak_20639	23	Intron (ENSMUST00000164787.7/320865, intron 11 of 11)	15	23173864	23474029	300166	1	320865	ENSMUST00000167623.1	289520	ENSMUSG00000040420	Cdh18	cadherin 18
chr15	23464866	23465186	321	*	NA_peak_20640	31	Intron (ENSMUST00000164787.7/320865, intron 11 of 11)	15	23173864	23474029	300166	1	320865	ENSMUST00000167623.1	291002	ENSMUSG00000040420	Cdh18	cadherin 18
chr15	23575024	23575376	353	*	NA_peak_20648	59	Distal Intergenic	15	23173864	23474029	300166	1	320865	ENSMUST00000167623.1	401160	ENSMUSG00000040420	Cdh18	cadherin 18
chr15	23776009	23776526	518	*	NA_peak_20667	30	Distal Intergenic	15	23173864	23474029	300166	1	320865	ENSMUST00000167623.1	602145	ENSMUSG00000040420	Cdh18	cadherin 18
chr15	23793252	23793295	44	*	NA_peak_20669	20	Distal Intergenic	15	23173864	23474029	300166	1	320865	ENSMUST00000167623.1	619388	ENSMUSG00000040420	Cdh18	cadherin 18
chr15	23825736	23826050	315	*	NA_peak_20674	20	Distal Intergenic	15	23173864	23474029	300166	1	320865	ENSMUST00000167623.1	651872	ENSMUSG00000040420	Cdh18	cadherin 18
chr15	23862740	23863042	303	*	NA_peak_20679	26	Distal Intergenic	15	23173864	23474029	300166	1	320865	ENSMUST00000167623.1	688876	ENSMUSG00000040420	Cdh18	cadherin 18
chr15	23929438	23929687	250	*	NA_peak_20690	23	Distal Intergenic	15	23173864	23474029	300166	1	320865	ENSMUST00000167623.1	755574	ENSMUSG00000040420	Cdh18	cadherin 18
chr15	23950712	23951116	405	*	NA_peak_20691	31	Distal Intergenic	15	23173864	23474029	300166	1	320865	ENSMUST00000167623.1	776848	ENSMUSG00000040420	Cdh18	cadherin 18
chr15	23958229	23958818	590	*	NA_peak_20693	39	Distal Intergenic	15	23173864	23474029	300166	1	320865	ENSMUST00000167623.1	784365	ENSMUSG00000040420	Cdh18	cadherin 18
chr15	23969804	23970470	667	*	NA_peak_20696	20	Distal Intergenic	15	23173864	23474029	300166	1	320865	ENSMUST00000167623.1	795940	ENSMUSG00000040420	Cdh18	cadherin 18
chr15	23974024	23974329	306	*	NA_peak_20697	20	Distal Intergenic	15	23173864	23474029	300166	1	320865	ENSMUST00000167623.1	800160	ENSMUSG00000040420	Cdh18	cadherin 18
chr15	24113757	24114029	273	*	NA_peak_20721	40	Distal Intergenic	15	23173864	23474029	300166	1	320865	ENSMUST00000167623.1	939893	ENSMUSG00000040420	Cdh18	cadherin 18
chr15	24351088	24351501	414	*	NA_peak_20755	31	Intron (ENSMUST00000228438.1/ENSMUST00000228438.1, intron 3 of 4)	15	25364857	25413698	48842	2	70350	ENSMUST00000228597.1	1062197	ENSMUSG00000045763	Basp1	brain abundant, membrane attached signal protein 1
chr15	24359653	24359667	15	*	NA_peak_20757	22	Intron (ENSMUST00000228438.1/ENSMUST00000228438.1, intron 3 of 4)	15	25364857	25413698	48842	2	70350	ENSMUST00000228597.1	1054031	ENSMUSG00000045763	Basp1	brain abundant, membrane attached signal protein 1
chr15	24366646	24366885	240	*	NA_peak_20758	21	Intron (ENSMUST00000228438.1/ENSMUST00000228438.1, intron 3 of 4)	15	25364857	25413698	48842	2	70350	ENSMUST00000228597.1	1046813	ENSMUSG00000045763	Basp1	brain abundant, membrane attached signal protein 1
chr15	24529105	24529185	81	*	NA_peak_20778	23	Distal Intergenic	15	25364857	25413698	48842	2	70350	ENSMUST00000228597.1	884513	ENSMUSG00000045763	Basp1	brain abundant, membrane attached signal protein 1
chr15	24637458	24637756	299	*	NA_peak_20792	31	Distal Intergenic	15	25364857	25413698	48842	2	70350	ENSMUST00000228597.1	775942	ENSMUSG00000045763	Basp1	brain abundant, membrane attached signal protein 1
chr15	24647183	24647473	291	*	NA_peak_20794	17	Distal Intergenic	15	25364857	25413698	48842	2	70350	ENSMUST00000228597.1	766225	ENSMUSG00000045763	Basp1	brain abundant, membrane attached signal protein 1
chr15	24665543	24665543	1	*	NA_peak_20799	30	Distal Intergenic	15	25364857	25413698	48842	2	70350	ENSMUST00000228597.1	748155	ENSMUSG00000045763	Basp1	brain abundant, membrane attached signal protein 1
chr15	24668126	24668142	17	*	NA_peak_20801	20	Distal Intergenic	15	25364857	25413698	48842	2	70350	ENSMUST00000228597.1	745556	ENSMUSG00000045763	Basp1	brain abundant, membrane attached signal protein 1
chr15	24713373	24713675	303	*	NA_peak_20808	40	Distal Intergenic	15	25364857	25413698	48842	2	70350	ENSMUST00000228597.1	700023	ENSMUSG00000045763	Basp1	brain abundant, membrane attached signal protein 1
chr15	24734740	24735105	366	*	NA_peak_20813	31	Distal Intergenic	15	25364857	25413698	48842	2	70350	ENSMUST00000228597.1	678593	ENSMUSG00000045763	Basp1	brain abundant, membrane attached signal protein 1
chr15	24823032	24823043	12	*	NA_peak_20821	19	Distal Intergenic	15	25364857	25413698	48842	2	70350	ENSMUST00000228597.1	590655	ENSMUSG00000045763	Basp1	brain abundant, membrane attached signal protein 1
chr15	24896665	24896937	273	*	NA_peak_20832	58	Intron (ENSMUST00000228215.1/ENSMUST00000228215.1, intron 1 of 6)	15	25364857	25413698	48842	2	70350	ENSMUST00000228597.1	516761	ENSMUSG00000045763	Basp1	brain abundant, membrane attached signal protein 1
chr15	24901940	24902225	286	*	NA_peak_20835	23	Intron (ENSMUST00000228215.1/ENSMUST00000228215.1, intron 1 of 6)	15	25364857	25413698	48842	2	70350	ENSMUST00000228597.1	511473	ENSMUSG00000045763	Basp1	brain abundant, membrane attached signal protein 1
chr15	24906095	24906463	369	*	NA_peak_20836	40	Intron (ENSMUST00000228215.1/ENSMUST00000228215.1, intron 1 of 6)	15	25364857	25413698	48842	2	70350	ENSMUST00000228597.1	507235	ENSMUSG00000045763	Basp1	brain abundant, membrane attached signal protein 1
chr15	24913059	24913415	357	*	NA_peak_20837	40	Distal Intergenic	15	25364857	25413698	48842	2	70350	ENSMUST00000228597.1	500283	ENSMUSG00000045763	Basp1	brain abundant, membrane attached signal protein 1
chr15	25033193	25033218	26	*	NA_peak_20857	31	Distal Intergenic	15	25364857	25413698	48842	2	70350	ENSMUST00000228597.1	380480	ENSMUSG00000045763	Basp1	brain abundant, membrane attached signal protein 1
chr15	25042142	25042227	86	*	NA_peak_20859	26	Distal Intergenic	15	25364857	25413698	48842	2	70350	ENSMUST00000228597.1	371471	ENSMUSG00000045763	Basp1	brain abundant, membrane attached signal protein 1
chr15	25141160	25141433	274	*	NA_peak_20874	36	Intron (ENSMUST00000056401.4/ENSMUST00000056401.4, intron 2 of 2)	15	25364857	25413698	48842	2	70350	ENSMUST00000228597.1	272265	ENSMUSG00000045763	Basp1	brain abundant, membrane attached signal protein 1
chr15	25429469	25429628	160	*	NA_peak_20913	23	Intron (ENSMUST00000227204.1/432939, intron 1 of 1)	15	25415063	25433520	18458	1	432939	ENSMUST00000226401.1	14406	NA	Gm48957	predicted gene, 48957
chr15	25753977	25754322	346	*	NA_peak_20930	35	Promoter (<=1kb)	15	25752979	25779774	26796	1	17909	ENSMUST00000135173.7	998	ENSMUSG00000022272	Myo10	myosin X
chr15	26077173	26077300	128	*	NA_peak_20946	39	Distal Intergenic	15	26054365	26062438	8074	2	105245898	ENSMUST00000227975.1	-14735	ENSMUSG00000115335	Gm41279	predicted gene, 41279
chr15	26101455	26101799	345	*	NA_peak_20951	27	Distal Intergenic	15	26054365	26062438	8074	2	105245898	ENSMUST00000227975.1	-39017	ENSMUSG00000115335	Gm41279	predicted gene, 41279
chr15	26190892	26191137	246	*	NA_peak_20968	16	Distal Intergenic	15	26309048	26312371	3324	1	211147	ENSMUST00000126304.1	-117911	ENSMUSG00000022269	Marchf11	membrane associated ring-CH-type finger 11
chr15	26194365	26194659	295	*	NA_peak_20970	31	Distal Intergenic	15	26309048	26312371	3324	1	211147	ENSMUST00000126304.1	-114389	ENSMUSG00000022269	Marchf11	membrane associated ring-CH-type finger 11
chr15	26239591	26240176	586	*	NA_peak_20980	22	Distal Intergenic	15	26309048	26312371	3324	1	211147	ENSMUST00000126304.1	-68872	ENSMUSG00000022269	Marchf11	membrane associated ring-CH-type finger 11
chr15	26243421	26243809	389	*	NA_peak_20982	23	Distal Intergenic	15	26309048	26312371	3324	1	211147	ENSMUST00000126304.1	-65239	ENSMUSG00000022269	Marchf11	membrane associated ring-CH-type finger 11
chr15	26291636	26291832	197	*	NA_peak_20990	27	Distal Intergenic	15	26309048	26312371	3324	1	211147	ENSMUST00000126304.1	-17216	ENSMUSG00000022269	Marchf11	membrane associated ring-CH-type finger 11
chr15	26404521	26404756	236	*	NA_peak_21004	50	Intron (ENSMUST00000140840.7/211147, intron 3 of 3)	15	26387719	26409576	21858	1	211147	ENSMUST00000155819.1	16802	ENSMUSG00000022269	Marchf11	membrane associated ring-CH-type finger 11
chr15	26476837	26477046	210	*	NA_peak_21011	14	Distal Intergenic	15	26387719	26409576	21858	1	211147	ENSMUST00000155819.1	89118	ENSMUSG00000022269	Marchf11	membrane associated ring-CH-type finger 11
chr15	26509099	26509102	4	*	NA_peak_21015	36	Distal Intergenic	15	26387719	26409576	21858	1	211147	ENSMUST00000155819.1	121380	ENSMUSG00000022269	Marchf11	membrane associated ring-CH-type finger 11
chr15	26608495	26608573	79	*	NA_peak_21029	22	Intron (ENSMUST00000059204.10/448987, intron 2 of 3)	15	26387719	26409576	21858	1	211147	ENSMUST00000155819.1	220776	ENSMUSG00000022269	Marchf11	membrane associated ring-CH-type finger 11
chr15	26620476	26620882	407	*	NA_peak_21030	27	Exon (ENSMUST00000228205.1/ENSMUST00000228205.1, exon 3 of 6)	15	26387719	26409576	21858	1	211147	ENSMUST00000155819.1	232757	ENSMUSG00000022269	Marchf11	membrane associated ring-CH-type finger 11
chr15	26879066	26879609	544	*	NA_peak_21070	23	Intron (ENSMUST00000059204.10/448987, intron 1 of 3)	15	26787619	26895518	107900	2	448987	ENSMUST00000226377.1	15909	ENSMUSG00000043556	Fbxl7	F-box and leucine-rich repeat protein 7
chr15	26901122	26901381	260	*	NA_peak_21076	20	Distal Intergenic	15	26540459	26895580	355122	2	448987	ENSMUST00000059204.10	-5542	ENSMUSG00000043556	Fbxl7	F-box and leucine-rich repeat protein 7
chr15	26905447	26905795	349	*	NA_peak_21077	16	Distal Intergenic	15	26540459	26895580	355122	2	448987	ENSMUST00000059204.10	-9867	ENSMUSG00000043556	Fbxl7	F-box and leucine-rich repeat protein 7
chr15	26922179	26922258	80	*	NA_peak_21079	27	Distal Intergenic	15	26540459	26895580	355122	2	448987	ENSMUST00000059204.10	-26599	ENSMUSG00000043556	Fbxl7	F-box and leucine-rich repeat protein 7
chr15	27057980	27058319	340	*	NA_peak_21095	23	Distal Intergenic	15	26540459	26895580	355122	2	448987	ENSMUST00000059204.10	-162400	ENSMUSG00000043556	Fbxl7	F-box and leucine-rich repeat protein 7
chr15	27068384	27068699	316	*	NA_peak_21097	14	Distal Intergenic	15	26540459	26895580	355122	2	448987	ENSMUST00000059204.10	-172804	ENSMUSG00000043556	Fbxl7	F-box and leucine-rich repeat protein 7
chr15	27089585	27089691	107	*	NA_peak_21101	20	Distal Intergenic	15	26540459	26895580	355122	2	448987	ENSMUST00000059204.10	-194005	ENSMUSG00000043556	Fbxl7	F-box and leucine-rich repeat protein 7
chr15	27206595	27206761	167	*	NA_peak_21120	22	Distal Intergenic	15	27466677	27594909	128233	1	11732	ENSMUST00000022875.6	-259916	ENSMUSG00000022265	Ank	progressive ankylosis
chr15	27228376	27228638	263	*	NA_peak_21123	30	Distal Intergenic	15	27466677	27594909	128233	1	11732	ENSMUST00000022875.6	-238039	ENSMUSG00000022265	Ank	progressive ankylosis
chr15	27236477	27236489	13	*	NA_peak_21125	16	Distal Intergenic	15	27466677	27594909	128233	1	11732	ENSMUST00000022875.6	-230188	ENSMUSG00000022265	Ank	progressive ankylosis
chr15	27273291	27273557	267	*	NA_peak_21129	40	Distal Intergenic	15	27466677	27594909	128233	1	11732	ENSMUST00000022875.6	-193120	ENSMUSG00000022265	Ank	progressive ankylosis
chr15	27280645	27280728	84	*	NA_peak_21132	23	Distal Intergenic	15	27466677	27594909	128233	1	11732	ENSMUST00000022875.6	-185949	ENSMUSG00000022265	Ank	progressive ankylosis
chr15	27374030	27374054	25	*	NA_peak_21141	28	Distal Intergenic	15	27466677	27594909	128233	1	11732	ENSMUST00000022875.6	-92623	ENSMUSG00000022265	Ank	progressive ankylosis
chr15	27733779	27733815	37	*	NA_peak_21166	34	Promoter (2-3kb)	15	27735050	27736522	1473	2	223435	ENSMUST00000228054.1	2707	ENSMUSG00000022263	Trio	triple functional domain (PTPRF interacting)
chr15	28242699	28242805	107	*	NA_peak_21207	24	Exon (ENSMUST00000067048.7/110082, exon 12 of 79)	15	28203752	28472052	268301	1	110082	ENSMUST00000067048.7	38947	ENSMUSG00000022262	Dnah5	dynein, axonemal, heavy chain 5
chr15	28244967	28245269	303	*	NA_peak_21208	18	Intron (ENSMUST00000067048.7/110082, intron 12 of 78)	15	28203752	28472052	268301	1	110082	ENSMUST00000067048.7	41215	ENSMUSG00000022262	Dnah5	dynein, axonemal, heavy chain 5
chr15	28380098	28380203	106	*	NA_peak_21232	35	Intron (ENSMUST00000067048.7/110082, intron 53 of 78)	15	28203752	28472052	268301	1	110082	ENSMUST00000067048.7	176346	ENSMUSG00000022262	Dnah5	dynein, axonemal, heavy chain 5
chr15	28405513	28405830	318	*	NA_peak_21236	17	Intron (ENSMUST00000067048.7/110082, intron 61 of 78)	15	28203752	28472052	268301	1	110082	ENSMUST00000067048.7	201761	ENSMUSG00000022262	Dnah5	dynein, axonemal, heavy chain 5
chr15	28527036	28527138	103	*	NA_peak_21257	36	Distal Intergenic	15	28203752	28472052	268301	1	110082	ENSMUST00000067048.7	323284	ENSMUSG00000022262	Dnah5	dynein, axonemal, heavy chain 5
chr15	28573727	28574049	323	*	NA_peak_21265	27	Distal Intergenic	15	28203752	28472052	268301	1	110082	ENSMUST00000067048.7	369975	ENSMUSG00000022262	Dnah5	dynein, axonemal, heavy chain 5
chr15	28624494	28624713	220	*	NA_peak_21271	23	Distal Intergenic	15	28203752	28472052	268301	1	110082	ENSMUST00000067048.7	420742	ENSMUSG00000022262	Dnah5	dynein, axonemal, heavy chain 5
chr15	28662074	28662496	423	*	NA_peak_21277	16	Distal Intergenic	15	28203752	28472052	268301	1	110082	ENSMUST00000067048.7	458322	ENSMUSG00000022262	Dnah5	dynein, axonemal, heavy chain 5
chr15	28780158	28780476	319	*	NA_peak_21296	27	Distal Intergenic	15	28203752	28472052	268301	1	110082	ENSMUST00000067048.7	576406	ENSMUSG00000022262	Dnah5	dynein, axonemal, heavy chain 5
chr15	28786147	28786563	417	*	NA_peak_21297	31	Distal Intergenic	15	28203752	28472052	268301	1	110082	ENSMUST00000067048.7	582395	ENSMUSG00000022262	Dnah5	dynein, axonemal, heavy chain 5
chr15	28824974	28825338	365	*	NA_peak_21305	50	Distal Intergenic	15	28203752	28472052	268301	1	110082	ENSMUST00000067048.7	621222	ENSMUSG00000022262	Dnah5	dynein, axonemal, heavy chain 5
chr15	28827383	28827987	605	*	NA_peak_21307	31	Distal Intergenic	15	28203752	28472052	268301	1	110082	ENSMUST00000067048.7	623631	ENSMUSG00000022262	Dnah5	dynein, axonemal, heavy chain 5
chr15	28924424	28924601	178	*	NA_peak_21320	31	Distal Intergenic	15	28203752	28472052	268301	1	110082	ENSMUST00000067048.7	720672	ENSMUSG00000022262	Dnah5	dynein, axonemal, heavy chain 5
chr15	29150991	29151305	315	*	NA_peak_21347	23	Distal Intergenic	15	29713331	29713404	74	2	100628607	ENSMUST00000174898.1	562099	ENSMUSG00000092639	Mir3964	microRNA 3964
chr15	29172090	29172470	381	*	NA_peak_21349	50	Distal Intergenic	15	29713331	29713404	74	2	100628607	ENSMUST00000174898.1	540934	ENSMUSG00000092639	Mir3964	microRNA 3964
chr15	29253132	29253450	319	*	NA_peak_21359	27	Distal Intergenic	15	29713331	29713404	74	2	100628607	ENSMUST00000174898.1	459954	ENSMUSG00000092639	Mir3964	microRNA 3964
chr15	29289478	29289572	95	*	NA_peak_21368	40	Distal Intergenic	15	29713331	29713404	74	2	100628607	ENSMUST00000174898.1	423832	ENSMUSG00000092639	Mir3964	microRNA 3964
chr15	29290133	29290583	451	*	NA_peak_21369	40	Distal Intergenic	15	29713331	29713404	74	2	100628607	ENSMUST00000174898.1	422821	ENSMUSG00000092639	Mir3964	microRNA 3964
chr15	29369314	29369810	497	*	NA_peak_21379	13	Distal Intergenic	15	29713331	29713404	74	2	100628607	ENSMUST00000174898.1	343594	ENSMUSG00000092639	Mir3964	microRNA 3964
chr15	29371949	29372233	285	*	NA_peak_21380	19	Distal Intergenic	15	29713331	29713404	74	2	100628607	ENSMUST00000174898.1	341171	ENSMUSG00000092639	Mir3964	microRNA 3964
chr15	29548224	29548629	406	*	NA_peak_21403	26	Distal Intergenic	15	29713331	29713404	74	2	100628607	ENSMUST00000174898.1	164775	ENSMUSG00000092639	Mir3964	microRNA 3964
chr15	29628341	29628745	405	*	NA_peak_21416	20	Distal Intergenic	15	29713331	29713404	74	2	100628607	ENSMUST00000174898.1	84659	ENSMUSG00000092639	Mir3964	microRNA 3964
chr15	29649113	29649174	62	*	NA_peak_21417	18	Distal Intergenic	15	29713331	29713404	74	2	100628607	ENSMUST00000174898.1	64230	ENSMUSG00000092639	Mir3964	microRNA 3964
chr15	29683822	29684078	257	*	NA_peak_21423	20	Distal Intergenic	15	29713331	29713404	74	2	100628607	ENSMUST00000174898.1	29326	ENSMUSG00000092639	Mir3964	microRNA 3964
chr15	29907396	29907942	547	*	NA_peak_21445	30	Distal Intergenic	15	29713331	29713404	74	2	100628607	ENSMUST00000174898.1	-193992	ENSMUSG00000092639	Mir3964	microRNA 3964
chr15	29969891	29970204	314	*	NA_peak_21454	50	Distal Intergenic	15	30172593	31029341	856749	1	18163	ENSMUST00000081728.6	-202389	ENSMUSG00000022240	Ctnnd2	catenin (cadherin associated protein), delta 2
chr15	29992114	29992376	263	*	NA_peak_21456	16	Distal Intergenic	15	30172593	31029341	856749	1	18163	ENSMUST00000081728.6	-180217	ENSMUSG00000022240	Ctnnd2	catenin (cadherin associated protein), delta 2
chr15	30221896	30222293	398	*	NA_peak_21486	159	Intron (ENSMUST00000081728.6/18163, intron 1 of 22)	15	30173138	30481349	308212	1	18163	ENSMUST00000226797.1	48758	ENSMUSG00000022240	Ctnnd2	catenin (cadherin associated protein), delta 2
chr15	30255358	30255539	182	*	NA_peak_21491	37	Intron (ENSMUST00000081728.6/18163, intron 1 of 22)	15	30173138	30481349	308212	1	18163	ENSMUST00000226797.1	82220	ENSMUSG00000022240	Ctnnd2	catenin (cadherin associated protein), delta 2
chr15	30276002	30276138	137	*	NA_peak_21496	19	Intron (ENSMUST00000081728.6/18163, intron 1 of 22)	15	30173138	30481349	308212	1	18163	ENSMUST00000226797.1	102864	ENSMUSG00000022240	Ctnnd2	catenin (cadherin associated protein), delta 2
chr15	30485697	30485871	175	*	NA_peak_21526	20	Intron (ENSMUST00000081728.6/18163, intron 3 of 22)	15	30457788	30504438	46651	1	18163	ENSMUST00000227004.1	27909	ENSMUSG00000022240	Ctnnd2	catenin (cadherin associated protein), delta 2
chr15	30614215	30614521	307	*	NA_peak_21542	23	Intron (ENSMUST00000081728.6/18163, intron 3 of 22)	15	30646532	30671124	24593	1	18163	ENSMUST00000228753.1	-32011	ENSMUSG00000022240	Ctnnd2	catenin (cadherin associated protein), delta 2
chr15	30945526	30945830	305	*	NA_peak_21598	17	Intron (ENSMUST00000081728.6/18163, intron 17 of 22)	15	31004796	31020776	15981	1	18163	ENSMUST00000227029.1	-58966	ENSMUSG00000022240	Ctnnd2	catenin (cadherin associated protein), delta 2
chr15	30971906	30971982	77	*	NA_peak_21604	36	Intron (ENSMUST00000081728.6/18163, intron 18 of 22)	15	31004796	31020776	15981	1	18163	ENSMUST00000227029.1	-32814	ENSMUSG00000022240	Ctnnd2	catenin (cadherin associated protein), delta 2
chr15	31078563	31078687	125	*	NA_peak_21616	28	Distal Intergenic	15	31039128	31043331	4204	1	73784	ENSMUST00000227771.1	39435	ENSMUSG00000115474	4930430F21Rik	RIKEN cDNA 4930430F21 gene
chr15	31086995	31087265	271	*	NA_peak_21619	20	Distal Intergenic	15	31039128	31043331	4204	1	73784	ENSMUST00000227771.1	47867	ENSMUSG00000115474	4930430F21Rik	RIKEN cDNA 4930430F21 gene
chr15	31090814	31091287	474	*	NA_peak_21620	27	Distal Intergenic	15	31039128	31043331	4204	1	73784	ENSMUST00000227771.1	51686	ENSMUSG00000115474	4930430F21Rik	RIKEN cDNA 4930430F21 gene
chr15	31298946	31299214	269	*	NA_peak_21645	33	Intron (ENSMUST00000123325.8/67434, intron 3 of 3)	15	31297567	31308194	10628	2	67434	ENSMUST00000227867.1	8980	ENSMUSG00000022237	Ankrd33b	ankyrin repeat domain 33B
chr15	31312575	31312977	403	*	NA_peak_21647	24	Intron (ENSMUST00000123325.8/67434, intron 2 of 3)	15	31297567	31308194	10628	2	67434	ENSMUST00000227867.1	-4381	ENSMUSG00000022237	Ankrd33b	ankyrin repeat domain 33B
chr15	31393844	31393871	28	*	NA_peak_21655	27	Distal Intergenic	15	31294095	31367726	73632	2	67434	ENSMUST00000044324.8	-26118	ENSMUSG00000022237	Ankrd33b	ankyrin repeat domain 33B
chr15	31469189	31469854	666	*	NA_peak_21662	23	Promoter (2-3kb)	15	31465251	31471991	6741	2	223455	ENSMUST00000226868.1	2137	ENSMUSG00000039100	Marchf6	membrane associated ring-CH-type finger 6
chr15	31498175	31498448	274	*	NA_peak_21666	20	Intron (ENSMUST00000090227.5/223455, intron 6 of 25)	15	31465251	31471991	6741	2	223455	ENSMUST00000226868.1	-26184	ENSMUSG00000039100	Marchf6	membrane associated ring-CH-type finger 6
chr15	31502316	31502687	372	*	NA_peak_21667	23	Exon (ENSMUST00000226207.1/ENSMUST00000226207.1, exon 1 of 1)	15	31455891	31531053	75163	2	223455	ENSMUST00000090227.5	28366	ENSMUSG00000039100	Marchf6	membrane associated ring-CH-type finger 6
chr15	31507410	31507855	446	*	NA_peak_21668	34	Intron (ENSMUST00000090227.5/223455, intron 2 of 25)	15	31455891	31531053	75163	2	223455	ENSMUST00000090227.5	23198	ENSMUSG00000039100	Marchf6	membrane associated ring-CH-type finger 6
chr15	31655031	31655284	254	*	NA_peak_21680	29	Exon (ENSMUST00000227734.1/ENSMUST00000227734.1, exon 1 of 1)	15	31602118	31618609	16492	1	68073	ENSMUST00000161061.2	52913	ENSMUSG00000039065	Atpsckmt	ATP synthase C subunit lysine N-methyltransferase
chr15	31682576	31682928	353	*	NA_peak_21685	31	Distal Intergenic	15	31602118	31618609	16492	1	68073	ENSMUST00000161061.2	80458	ENSMUSG00000039065	Atpsckmt	ATP synthase C subunit lysine N-methyltransferase
chr15	31748026	31748378	353	*	NA_peak_21695	33	Distal Intergenic	15	31602118	31618609	16492	1	68073	ENSMUST00000161061.2	145908	ENSMUSG00000039065	Atpsckmt	ATP synthase C subunit lysine N-methyltransferase
chr15	31767470	31767756	287	*	NA_peak_21698	31	Distal Intergenic	15	31602118	31618609	16492	1	68073	ENSMUST00000161061.2	165352	ENSMUSG00000039065	Atpsckmt	ATP synthase C subunit lysine N-methyltransferase
chr15	31772234	31772552	319	*	NA_peak_21699	23	Distal Intergenic	15	31602118	31618609	16492	1	68073	ENSMUST00000161061.2	170116	ENSMUSG00000039065	Atpsckmt	ATP synthase C subunit lysine N-methyltransferase
chr15	31783492	31783734	243	*	NA_peak_21703	21	Distal Intergenic	15	31602118	31618609	16492	1	68073	ENSMUST00000161061.2	181374	ENSMUSG00000039065	Atpsckmt	ATP synthase C subunit lysine N-methyltransferase
chr15	31814340	31814662	323	*	NA_peak_21708	20	Distal Intergenic	15	31602118	31618609	16492	1	68073	ENSMUST00000161061.2	212222	ENSMUSG00000039065	Atpsckmt	ATP synthase C subunit lysine N-methyltransferase
chr15	31830877	31831423	547	*	NA_peak_21711	21	Distal Intergenic	15	31602118	31618609	16492	1	68073	ENSMUST00000161061.2	228759	ENSMUSG00000039065	Atpsckmt	ATP synthase C subunit lysine N-methyltransferase
chr15	31837211	31837365	155	*	NA_peak_21713	20	Distal Intergenic	15	31602118	31618609	16492	1	68073	ENSMUST00000161061.2	235093	ENSMUSG00000039065	Atpsckmt	ATP synthase C subunit lysine N-methyltransferase
chr15	31838573	31838880	308	*	NA_peak_21714	15	Distal Intergenic	15	31602118	31618609	16492	1	68073	ENSMUST00000161061.2	236455	ENSMUSG00000039065	Atpsckmt	ATP synthase C subunit lysine N-methyltransferase
chr15	31848601	31849020	420	*	NA_peak_21720	40	Distal Intergenic	15	31602118	31618609	16492	1	68073	ENSMUST00000161061.2	246483	ENSMUSG00000039065	Atpsckmt	ATP synthase C subunit lysine N-methyltransferase
chr15	31888423	31888770	348	*	NA_peak_21728	55	Distal Intergenic	15	31602118	31618609	16492	1	68073	ENSMUST00000161061.2	286305	ENSMUSG00000039065	Atpsckmt	ATP synthase C subunit lysine N-methyltransferase
chr15	31931822	31932091	270	*	NA_peak_21734	27	Distal Intergenic	15	32177289	32178294	1006	1	57254	ENSMUST00000057633.3	-245198	ENSMUSG00000045267	Tas2r119	taste receptor, type 2, member 119
chr15	31932467	31932536	70	*	NA_peak_21735	43	Distal Intergenic	15	32177289	32178294	1006	1	57254	ENSMUST00000057633.3	-244753	ENSMUSG00000045267	Tas2r119	taste receptor, type 2, member 119
chr15	31942292	31942652	361	*	NA_peak_21737	36	Distal Intergenic	15	32177289	32178294	1006	1	57254	ENSMUST00000057633.3	-234637	ENSMUSG00000045267	Tas2r119	taste receptor, type 2, member 119
chr15	31943255	31943259	5	*	NA_peak_21737	36	Distal Intergenic	15	32177289	32178294	1006	1	57254	ENSMUST00000057633.3	-234030	ENSMUSG00000045267	Tas2r119	taste receptor, type 2, member 119
chr15	31943608	31944019	412	*	NA_peak_21738	23	Distal Intergenic	15	32177289	32178294	1006	1	57254	ENSMUST00000057633.3	-233270	ENSMUSG00000045267	Tas2r119	taste receptor, type 2, member 119
chr15	31945805	31946195	391	*	NA_peak_21739	23	Distal Intergenic	15	32177289	32178294	1006	1	57254	ENSMUST00000057633.3	-231094	ENSMUSG00000045267	Tas2r119	taste receptor, type 2, member 119
chr15	31982690	31983315	626	*	NA_peak_21751	20	Distal Intergenic	15	32177289	32178294	1006	1	57254	ENSMUST00000057633.3	-193974	ENSMUSG00000045267	Tas2r119	taste receptor, type 2, member 119
chr15	32115890	32116141	252	*	NA_peak_21769	31	Distal Intergenic	15	32177289	32178294	1006	1	57254	ENSMUST00000057633.3	-61148	ENSMUSG00000045267	Tas2r119	taste receptor, type 2, member 119
chr15	32132252	32132713	462	*	NA_peak_21774	16	Distal Intergenic	15	32177289	32178294	1006	1	57254	ENSMUST00000057633.3	-44576	ENSMUSG00000045267	Tas2r119	taste receptor, type 2, member 119
chr15	32214366	32214739	374	*	NA_peak_21793	15	Distal Intergenic	15	32241853	32241923	71	2	66835	ENSMUST00000158692.1	27184	ENSMUSG00000089317	Snord123	small nucleolar RNA, C/D box 123
chr15	32215728	32215989	262	*	NA_peak_21794	14	Distal Intergenic	15	32241853	32241923	71	2	66835	ENSMUST00000158692.1	25934	ENSMUSG00000089317	Snord123	small nucleolar RNA, C/D box 123
chr15	32362536	32362742	207	*	NA_peak_21818	20	Intron (ENSMUST00000226876.1/20356, intron 2 of 8)	15	32245103	32678594	433492	1	20356	ENSMUST00000227976.1	117433	ENSMUSG00000022231	Sema5a	sema domain, seven thrombospondin repeats (type 1 and type 1-like), transmembrane domain (TM) and short cytoplasmic domain, (semaphorin) 5A
chr15	32367570	32368226	657	*	NA_peak_21819	23	Intron (ENSMUST00000226876.1/20356, intron 2 of 8)	15	32245103	32678594	433492	1	20356	ENSMUST00000227976.1	122467	ENSMUSG00000022231	Sema5a	sema domain, seven thrombospondin repeats (type 1 and type 1-like), transmembrane domain (TM) and short cytoplasmic domain, (semaphorin) 5A
chr15	32410349	32410708	360	*	NA_peak_21826	20	Intron (ENSMUST00000226876.1/20356, intron 2 of 8)	15	32245103	32678594	433492	1	20356	ENSMUST00000227976.1	165246	ENSMUSG00000022231	Sema5a	sema domain, seven thrombospondin repeats (type 1 and type 1-like), transmembrane domain (TM) and short cytoplasmic domain, (semaphorin) 5A
chr15	32413490	32413670	181	*	NA_peak_21828	28	Intron (ENSMUST00000226876.1/20356, intron 2 of 8)	15	32245103	32678594	433492	1	20356	ENSMUST00000227976.1	168387	ENSMUSG00000022231	Sema5a	sema domain, seven thrombospondin repeats (type 1 and type 1-like), transmembrane domain (TM) and short cytoplasmic domain, (semaphorin) 5A
chr15	32453281	32453303	23	*	NA_peak_21836	13	Intron (ENSMUST00000226876.1/20356, intron 3 of 8)	15	32601675	32689636	87962	1	20356	ENSMUST00000227429.1	-148372	ENSMUSG00000022231	Sema5a	sema domain, seven thrombospondin repeats (type 1 and type 1-like), transmembrane domain (TM) and short cytoplasmic domain, (semaphorin) 5A
chr15	32481485	32481750	266	*	NA_peak_21840	40	Intron (ENSMUST00000226876.1/20356, intron 5 of 8)	15	32601675	32689636	87962	1	20356	ENSMUST00000227429.1	-119925	ENSMUSG00000022231	Sema5a	sema domain, seven thrombospondin repeats (type 1 and type 1-like), transmembrane domain (TM) and short cytoplasmic domain, (semaphorin) 5A
chr15	32556646	32557013	368	*	NA_peak_21848	36	Intron (ENSMUST00000226876.1/20356, intron 8 of 8)	15	32601675	32689636	87962	1	20356	ENSMUST00000227429.1	-44662	ENSMUSG00000022231	Sema5a	sema domain, seven thrombospondin repeats (type 1 and type 1-like), transmembrane domain (TM) and short cytoplasmic domain, (semaphorin) 5A
chr15	32595460	32595735	276	*	NA_peak_21850	19	Intron (ENSMUST00000067458.6/20356, intron 11 of 22)	15	32601675	32689636	87962	1	20356	ENSMUST00000227429.1	-5940	ENSMUSG00000022231	Sema5a	sema domain, seven thrombospondin repeats (type 1 and type 1-like), transmembrane domain (TM) and short cytoplasmic domain, (semaphorin) 5A
chr15	32700790	32701030	241	*	NA_peak_21863	18	Distal Intergenic	15	32757416	32773152	15737	2	105245909	ENSMUST00000227504.1	72122	ENSMUSG00000115749	Gm41289	predicted gene, 41289
chr15	32756610	32756881	272	*	NA_peak_21869	36	Distal Intergenic	15	32757416	32773152	15737	2	105245909	ENSMUST00000227504.1	16271	ENSMUSG00000115749	Gm41289	predicted gene, 41289
chr15	32861692	32862148	457	*	NA_peak_21876	21	Distal Intergenic	15	32920723	33034935	114213	1	15529	ENSMUST00000022871.6	-58575	ENSMUSG00000022261	Sdc2	syndecan 2
chr15	32903306	32903623	318	*	NA_peak_21883	30	Distal Intergenic	15	32920723	33034935	114213	1	15529	ENSMUST00000022871.6	-17100	ENSMUSG00000022261	Sdc2	syndecan 2
chr15	32905182	32905784	603	*	NA_peak_21884	28	Distal Intergenic	15	32920723	33034935	114213	1	15529	ENSMUST00000022871.6	-14939	ENSMUSG00000022261	Sdc2	syndecan 2
chr15	32914894	32915042	149	*	NA_peak_21886	24	Distal Intergenic	15	32920723	33034935	114213	1	15529	ENSMUST00000022871.6	-5681	ENSMUSG00000022261	Sdc2	syndecan 2
chr15	32984921	32985292	372	*	NA_peak_21896	52	Intron (ENSMUST00000022871.6/15529, intron 1 of 4)	15	32920723	33034935	114213	1	15529	ENSMUST00000022871.6	64198	ENSMUSG00000022261	Sdc2	syndecan 2
chr15	32994500	32994791	292	*	NA_peak_21899	20	Intron (ENSMUST00000022871.6/15529, intron 1 of 4)	15	32920723	33034935	114213	1	15529	ENSMUST00000022871.6	73777	ENSMUSG00000022261	Sdc2	syndecan 2
chr15	33037010	33037496	487	*	NA_peak_21907	23	Distal Intergenic	15	33083129	33594552	511424	1	54381	ENSMUST00000042167.9	-45633	ENSMUSG00000039007	Cpq	carboxypeptidase Q
chr15	33058341	33059142	802	*	NA_peak_21913	50	Intron (ENSMUST00000226596.1/ENSMUST00000226596.1, intron 2 of 4)	15	33083129	33594552	511424	1	54381	ENSMUST00000042167.9	-23987	ENSMUSG00000039007	Cpq	carboxypeptidase Q
chr15	33074341	33074748	408	*	NA_peak_21917	28	Distal Intergenic	15	33083129	33594552	511424	1	54381	ENSMUST00000042167.9	-8381	ENSMUSG00000039007	Cpq	carboxypeptidase Q
chr15	33082974	33083376	403	*	NA_peak_21919	18	Promoter (<=1kb)	15	33083129	33594552	511424	1	54381	ENSMUST00000042167.9	0	ENSMUSG00000039007	Cpq	carboxypeptidase Q
chr15	33164439	33164667	229	*	NA_peak_21930	26	Intron (ENSMUST00000042167.9/54381, intron 1 of 7)	15	33090308	33304620	214313	1	54381	ENSMUST00000226896.1	74131	ENSMUSG00000039007	Cpq	carboxypeptidase Q
chr15	33215408	33215702	295	*	NA_peak_21941	40	Intron (ENSMUST00000042167.9/54381, intron 2 of 7)	15	33090308	33304620	214313	1	54381	ENSMUST00000226896.1	125100	ENSMUSG00000039007	Cpq	carboxypeptidase Q
chr15	33262109	33262286	178	*	NA_peak_21951	19	Intron (ENSMUST00000042167.9/54381, intron 3 of 7)	15	33405206	33405939	734	2	73486	ENSMUST00000079057.7	143653	ENSMUSG00000058101	1700084J12Rik	ribosomal protein L7-like 1 pseudogene
chr15	33270748	33271852	1105	*	NA_peak_21952	50	Intron (ENSMUST00000042167.9/54381, intron 3 of 7)	15	33405206	33405939	734	2	73486	ENSMUST00000079057.7	134087	ENSMUSG00000058101	1700084J12Rik	ribosomal protein L7-like 1 pseudogene
chr15	33297919	33298311	393	*	NA_peak_21954	36	Intron (ENSMUST00000042167.9/54381, intron 3 of 7)	15	33405206	33405939	734	2	73486	ENSMUST00000079057.7	107628	ENSMUSG00000058101	1700084J12Rik	ribosomal protein L7-like 1 pseudogene
chr15	33398499	33398613	115	*	NA_peak_21965	20	Intron (ENSMUST00000042167.9/54381, intron 5 of 7)	15	33405206	33405939	734	2	73486	ENSMUST00000079057.7	7326	ENSMUSG00000058101	1700084J12Rik	ribosomal protein L7-like 1 pseudogene
chr15	33496860	33497205	346	*	NA_peak_21977	13	Exon (ENSMUST00000042167.9/54381, exon 7 of 8)	15	33403985	33405976	1992	2	73486	ENSMUST00000187707.1	-90884	ENSMUSG00000058101	1700084J12Rik	ribosomal protein L7-like 1 pseudogene
chr15	33509096	33509515	420	*	NA_peak_21982	40	Intron (ENSMUST00000042167.9/54381, intron 7 of 7)	15	33403985	33405976	1992	2	73486	ENSMUST00000187707.1	-103120	ENSMUSG00000058101	1700084J12Rik	ribosomal protein L7-like 1 pseudogene
chr15	33535061	33535355	295	*	NA_peak_21985	28	Intron (ENSMUST00000042167.9/54381, intron 7 of 7)	15	33593881	33653436	59556	2	75880	ENSMUST00000228272.1	118081	ENSMUSG00000115779	4930592A05Rik	RIKEN cDNA 4930592A05 gene
chr15	33551644	33551824	181	*	NA_peak_21988	16	Intron (ENSMUST00000042167.9/54381, intron 7 of 7)	15	33593881	33653436	59556	2	75880	ENSMUST00000228272.1	101612	ENSMUSG00000115779	4930592A05Rik	RIKEN cDNA 4930592A05 gene
chr15	33566874	33566925	52	*	NA_peak_21989	18	Intron (ENSMUST00000042167.9/54381, intron 7 of 7)	15	33593881	33653436	59556	2	75880	ENSMUST00000228272.1	86511	ENSMUSG00000115779	4930592A05Rik	RIKEN cDNA 4930592A05 gene
chr15	33568252	33568781	530	*	NA_peak_21990	24	Intron (ENSMUST00000042167.9/54381, intron 7 of 7)	15	33593881	33653436	59556	2	75880	ENSMUST00000228272.1	84655	ENSMUSG00000115779	4930592A05Rik	RIKEN cDNA 4930592A05 gene
chr15	33596442	33596685	244	*	NA_peak_21996	27	Intron (ENSMUST00000228272.1/75880, intron 5 of 5)	15	33593881	33653436	59556	2	75880	ENSMUST00000228272.1	56751	ENSMUSG00000115779	4930592A05Rik	RIKEN cDNA 4930592A05 gene
chr15	33633575	33633772	198	*	NA_peak_22005	22	Intron (ENSMUST00000228272.1/75880, intron 3 of 5)	15	33593881	33653436	59556	2	75880	ENSMUST00000228272.1	19664	ENSMUSG00000115779	4930592A05Rik	RIKEN cDNA 4930592A05 gene
chr15	33659593	33659876	284	*	NA_peak_22012	40	Distal Intergenic	15	33593881	33653436	59556	2	75880	ENSMUST00000228272.1	-6157	ENSMUSG00000115779	4930592A05Rik	RIKEN cDNA 4930592A05 gene
chr15	33733292	33733698	407	*	NA_peak_22029	21	Distal Intergenic	15	33683875	33687884	4010	2	239364	ENSMUST00000042021.4	-45408	ENSMUSG00000038984	Tspyl5	testis-specific protein, Y-encoded-like 5
chr15	33776847	33777151	305	*	NA_peak_22037	22	Distal Intergenic	15	33683875	33687884	4010	2	239364	ENSMUST00000042021.4	-88963	ENSMUSG00000038984	Tspyl5	testis-specific protein, Y-encoded-like 5
chr15	33777904	33778139	236	*	NA_peak_22038	23	Distal Intergenic	15	33683875	33687884	4010	2	239364	ENSMUST00000042021.4	-90020	ENSMUSG00000038984	Tspyl5	testis-specific protein, Y-encoded-like 5
chr15	33824839	33825237	399	*	NA_peak_22051	13	Distal Intergenic	15	33683875	33687884	4010	2	239364	ENSMUST00000042021.4	-136955	ENSMUSG00000038984	Tspyl5	testis-specific protein, Y-encoded-like 5
chr15	33832757	33833500	744	*	NA_peak_22054	80	Exon (ENSMUST00000227474.1/ENSMUST00000227474.1, exon 1 of 1)	15	33683875	33687884	4010	2	239364	ENSMUST00000042021.4	-144873	ENSMUSG00000038984	Tspyl5	testis-specific protein, Y-encoded-like 5
chr15	33872893	33872987	95	*	NA_peak_22058	28	Distal Intergenic	15	33683875	33687884	4010	2	239364	ENSMUST00000042021.4	-185009	ENSMUSG00000038984	Tspyl5	testis-specific protein, Y-encoded-like 5
chr15	33911609	33912062	454	*	NA_peak_22062	49	Distal Intergenic	15	34082694	34103345	20652	1	67154	ENSMUST00000172082.1	-170632	ENSMUSG00000022255	Mtdh	metadherin
chr15	34039186	34039526	341	*	NA_peak_22083	33	Distal Intergenic	15	34082694	34103345	20652	1	67154	ENSMUST00000172082.1	-43168	ENSMUSG00000022255	Mtdh	metadherin
chr15	34066075	34066219	145	*	NA_peak_22086	13	Distal Intergenic	15	34082694	34103345	20652	1	67154	ENSMUST00000172082.1	-16475	ENSMUSG00000022255	Mtdh	metadherin
chr15	34245473	34245588	116	*	NA_peak_22112	31	Intron (ENSMUST00000022867.4/114128, intron 1 of 6)	15	34238167	34276168	38002	1	114128	ENSMUST00000226627.1	7306	ENSMUSG00000022257	Laptm4b	lysosomal-associated protein transmembrane 4B
chr15	34448913	34449162	250	*	NA_peak_22125	31	Distal Intergenic	15	34453305	34473892	20588	1	239368	ENSMUST00000060894.8	-4143	ENSMUSG00000044726	Erich5	glutamate rich 5
chr15	34490565	34491316	752	*	NA_peak_22129	31	Promoter (<=1kb)	15	34484024	34489800	5777	2	15473	ENSMUST00000125286.7	-765	ENSMUSG00000022323	Rida	reactive intermediate imine deaminase A homolog
chr15	34596927	34597241	315	*	NA_peak_22145	23	Intron (ENSMUST00000040791.8/223473, intron 6 of 10)	15	34575506	34582771	7266	2	223473	ENSMUST00000228679.1	-14156	ENSMUSG00000038879	Nipal2	NIPA-like domain containing 2
chr15	34685950	34686108	159	*	NA_peak_22150	46	Distal Intergenic	15	34572799	34679212	106414	2	223473	ENSMUST00000040791.8	-6738	ENSMUSG00000038879	Nipal2	NIPA-like domain containing 2
chr15	34709195	34709488	294	*	NA_peak_22154	27	Distal Intergenic	15	34572799	34679212	106414	2	223473	ENSMUST00000040791.8	-29983	ENSMUSG00000038879	Nipal2	NIPA-like domain containing 2
chr15	34728938	34729565	628	*	NA_peak_22155	40	Distal Intergenic	15	34572799	34679212	106414	2	223473	ENSMUST00000040791.8	-49726	ENSMUSG00000038879	Nipal2	NIPA-like domain containing 2
chr15	34741509	34741752	244	*	NA_peak_22159	18	Distal Intergenic	15	34572799	34679212	106414	2	223473	ENSMUST00000040791.8	-62297	ENSMUSG00000038879	Nipal2	NIPA-like domain containing 2
chr15	34944264	34944538	275	*	NA_peak_22183	24	Intron (ENSMUST00000018476.13/56274, intron 10 of 10)	15	34958564	34999922	41359	2	56274	ENSMUST00000128425.1	55384	ENSMUSG00000022329	Stk3	serine/threonine kinase 3
chr15	34992037	34992464	428	*	NA_peak_22192	25	Intron (ENSMUST00000018476.13/56274, intron 8 of 10)	15	34958564	34999922	41359	2	56274	ENSMUST00000128425.1	7458	ENSMUSG00000022329	Stk3	serine/threonine kinase 3
chr15	35093223	35093504	282	*	NA_peak_22202	26	Intron (ENSMUST00000018476.13/56274, intron 4 of 10)	15	35072479	35155669	83191	2	56274	ENSMUST00000138841.1	62165	ENSMUSG00000022329	Stk3	serine/threonine kinase 3
chr15	35107602	35108034	433	*	NA_peak_22205	21	Intron (ENSMUST00000018476.13/56274, intron 3 of 10)	15	35072479	35155669	83191	2	56274	ENSMUST00000138841.1	47635	ENSMUSG00000022329	Stk3	serine/threonine kinase 3
chr15	35119833	35119879	47	*	NA_peak_22208	47	Intron (ENSMUST00000018476.13/56274, intron 1 of 10)	15	35072479	35155669	83191	2	56274	ENSMUST00000138841.1	35790	ENSMUSG00000022329	Stk3	serine/threonine kinase 3
chr15	35122353	35122525	173	*	NA_peak_22209	15	Intron (ENSMUST00000018476.13/56274, intron 1 of 10)	15	35072479	35155669	83191	2	56274	ENSMUST00000138841.1	33144	ENSMUSG00000022329	Stk3	serine/threonine kinase 3
chr15	35136531	35136946	416	*	NA_peak_22211	15	Intron (ENSMUST00000018476.13/56274, intron 1 of 10)	15	35072479	35155669	83191	2	56274	ENSMUST00000138841.1	18723	ENSMUSG00000022329	Stk3	serine/threonine kinase 3
chr15	35162090	35162295	206	*	NA_peak_22214	40	Intron (ENSMUST00000226555.1/56274, intron 1 of 10)	15	34875496	35155806	280311	2	56274	ENSMUST00000018476.13	-6284	ENSMUSG00000022329	Stk3	serine/threonine kinase 3
chr15	35174705	35174853	149	*	NA_peak_22217	25	Intron (ENSMUST00000226555.1/56274, intron 1 of 10)	15	34875496	35178921	303426	2	56274	ENSMUST00000226555.1	4068	ENSMUSG00000022329	Stk3	serine/threonine kinase 3
chr15	35203721	35203795	75	*	NA_peak_22220	23	Intron (ENSMUST00000228112.1/ENSMUST00000228112.1, intron 2 of 4)	15	34875496	35178921	303426	2	56274	ENSMUST00000226555.1	-24800	ENSMUSG00000022329	Stk3	serine/threonine kinase 3
chr15	35207034	35207389	356	*	NA_peak_22222	29	Intron (ENSMUST00000228112.1/ENSMUST00000228112.1, intron 3 of 4)	15	34875496	35178921	303426	2	56274	ENSMUST00000226555.1	-28113	ENSMUSG00000022329	Stk3	serine/threonine kinase 3
chr15	35398679	35398874	196	*	NA_peak_22251	13	Intron (ENSMUST00000048646.8/666173, intron 3 of 61)	15	35371566	35642952	271387	1	666173	ENSMUST00000226579.1	27113	ENSMUSG00000037646	Vps13b	vacuolar protein sorting 13B
chr15	35490312	35490762	451	*	NA_peak_22262	24	Intron (ENSMUST00000048646.8/666173, intron 17 of 61)	15	35371566	35642952	271387	1	666173	ENSMUST00000226579.1	118746	ENSMUSG00000037646	Vps13b	vacuolar protein sorting 13B
chr15	35583674	35583757	84	*	NA_peak_22274	36	Intron (ENSMUST00000048646.8/666173, intron 21 of 61)	15	35660831	35660918	88	2	100316736	ENSMUST00000102378.1	77161	ENSMUSG00000076333	Mir599	microRNA 599
chr15	35623538	35623562	25	*	NA_peak_22279	23	Intron (ENSMUST00000048646.8/666173, intron 24 of 61)	15	35660831	35660918	88	2	100316736	ENSMUST00000102378.1	37356	ENSMUSG00000076333	Mir599	microRNA 599
chr15	35626538	35626656	119	*	NA_peak_22280	26	Intron (ENSMUST00000048646.8/666173, intron 25 of 61)	15	35660831	35660918	88	2	100316736	ENSMUST00000102378.1	34262	ENSMUSG00000076333	Mir599	microRNA 599
chr15	35630400	35630721	322	*	NA_peak_22281	31	Intron (ENSMUST00000048646.8/666173, intron 25 of 61)	15	35660831	35660918	88	2	100316736	ENSMUST00000102378.1	30197	ENSMUSG00000076333	Mir599	microRNA 599
chr15	35631566	35631961	396	*	NA_peak_22282	31	Intron (ENSMUST00000048646.8/666173, intron 25 of 61)	15	35660831	35660918	88	2	100316736	ENSMUST00000102378.1	28957	ENSMUSG00000076333	Mir599	microRNA 599
chr15	35827251	35827507	257	*	NA_peak_22312	27	Intron (ENSMUST00000048646.8/666173, intron 39 of 61)	15	35834215	35843534	9320	1	666173	ENSMUST00000227567.1	-6708	ENSMUSG00000037646	Vps13b	vacuolar protein sorting 13B
chr15	35833528	35833732	205	*	NA_peak_22315	31	Promoter (<=1kb)	15	35834215	35843534	9320	1	666173	ENSMUST00000227567.1	-483	ENSMUSG00000037646	Vps13b	vacuolar protein sorting 13B
chr15	35866518	35866882	365	*	NA_peak_22320	27	Intron (ENSMUST00000048646.8/666173, intron 43 of 61)	15	35834215	35843534	9320	1	666173	ENSMUST00000227567.1	32303	ENSMUSG00000037646	Vps13b	vacuolar protein sorting 13B
chr15	36048168	36048689	522	*	NA_peak_22340	40	Intron (ENSMUST00000172831.7/626596, intron 18 of 27)	15	36009570	36040679	31110	2	626596	ENSMUST00000173018.7	-7489	ENSMUSG00000037627	Rgs22	regulator of G-protein signalling 22
chr15	36076464	36076624	161	*	NA_peak_22346	21	Intron (ENSMUST00000172831.7/626596, intron 14 of 27)	15	36048875	36083741	34867	2	626596	ENSMUST00000172737.1	7117	ENSMUSG00000037627	Rgs22	regulator of G-protein signalling 22
chr15	36115980	36116250	271	*	NA_peak_22354	25	Intron (ENSMUST00000172831.7/626596, intron 3 of 27)	15	36138221	36140385	2165	2	626596	ENSMUST00000164955.3	24135	ENSMUSG00000037627	Rgs22	regulator of G-protein signalling 22
chr15	36135387	36135845	459	*	NA_peak_22358	34	Intron (ENSMUST00000172831.7/626596, intron 2 of 27)	15	36138221	36140385	2165	2	626596	ENSMUST00000164955.3	4540	ENSMUSG00000037627	Rgs22	regulator of G-protein signalling 22
chr15	36310948	36311179	232	*	NA_peak_22367	25	Distal Intergenic	15	36239933	36283147	43215	2	30945	ENSMUST00000022890.9	-27801	ENSMUSG00000022280	Rnf19a	ring finger protein 19A
chr15	36434761	36435067	307	*	NA_peak_22374	37	Intron (ENSMUST00000227487.1/ENSMUST00000227487.1, intron 3 of 3)	15	36495942	36496715	774	2	68839	ENSMUST00000228941.1	61648	ENSMUSG00000048307	Ankrd46	ankyrin repeat domain 46
chr15	36619529	36619650	122	*	NA_peak_22388	13	Distal Intergenic	15	36605752	36609668	3917	2	18458	ENSMUST00000226496.1	-9861	ENSMUSG00000022283	Pabpc1	poly(A) binding protein, cytoplasmic 1
chr15	36662322	36662548	227	*	NA_peak_22391	14	Intron (ENSMUST00000226482.1/ENSMUST00000226482.1, intron 1 of 1)	15	36605752	36609668	3917	2	18458	ENSMUST00000226496.1	-52654	ENSMUSG00000022283	Pabpc1	poly(A) binding protein, cytoplasmic 1
chr15	36733402	36733787	386	*	NA_peak_22401	14	Distal Intergenic	15	36790712	36792414	1703	2	22631	ENSMUST00000126184.1	58627	ENSMUSG00000022285	Ywhaz	tyrosine 3-monooxygenase/tryptophan 5-monooxygenase activation protein, zeta polypeptide
chr15	36773504	36773785	282	*	NA_peak_22403	19	Intron (ENSMUST00000022894.13/22631, intron 6 of 6)	15	36790712	36792414	1703	2	22631	ENSMUST00000126184.1	18629	ENSMUSG00000022285	Ywhaz	tyrosine 3-monooxygenase/tryptophan 5-monooxygenase activation protein, zeta polypeptide
chr15	36837966	36838099	134	*	NA_peak_22407	25	Distal Intergenic	15	36793539	36796929	3391	2	22631	ENSMUST00000227067.1	-41037	ENSMUSG00000022285	Ywhaz	tyrosine 3-monooxygenase/tryptophan 5-monooxygenase activation protein, zeta polypeptide
chr15	36964098	36964562	465	*	NA_peak_22416	16	Distal Intergenic	15	37000628	37002035	1408	2	68036	ENSMUST00000226257.1	37473	ENSMUSG00000062397	Zfp706	zinc finger protein 706
chr15	37027424	37027561	138	*	NA_peak_22421	32	Intron (ENSMUST00000181411.1/ENSMUST00000181411.1, intron 4 of 6)	15	37000814	37007773	6960	2	68036	ENSMUST00000226671.1	-19651	ENSMUSG00000062397	Zfp706	zinc finger protein 706
chr15	37119903	37120189	287	*	NA_peak_22433	26	Distal Intergenic	15	37000814	37007773	6960	2	68036	ENSMUST00000226671.1	-112130	ENSMUSG00000062397	Zfp706	zinc finger protein 706
chr15	37332684	37332971	288	*	NA_peak_22451	17	Promoter (2-3kb)	15	37335737	37360940	25204	1	252973	ENSMUST00000159221.1	-2766	ENSMUSG00000022286	Grhl2	grainyhead like transcription factor 2
chr15	37473730	37473941	212	*	NA_peak_22470	33	Intron (ENSMUST00000168992.7/52589, intron 4 of 6)	15	37366218	37459360	93143	2	52589	ENSMUST00000120746.7	-14370	ENSMUSG00000051359	Ncald	neurocalcin delta
chr15	37519237	37519383	147	*	NA_peak_22479	22	Intron (ENSMUST00000168992.7/52589, intron 4 of 6)	15	37366218	37459360	93143	2	52589	ENSMUST00000120746.7	-59877	ENSMUSG00000051359	Ncald	neurocalcin delta
chr15	37568220	37568324	105	*	NA_peak_22486	13	Intron (ENSMUST00000168992.7/52589, intron 3 of 6)	15	37366218	37459360	93143	2	52589	ENSMUST00000120746.7	-108860	ENSMUSG00000051359	Ncald	neurocalcin delta
chr15	37773874	37774177	304	*	NA_peak_22502	29	Intron (ENSMUST00000168992.7/52589, intron 1 of 6)	15	37366175	37792000	425826	2	52589	ENSMUST00000168992.7	17823	ENSMUSG00000051359	Ncald	neurocalcin delta
chr15	37821027	37821278	252	*	NA_peak_22507	26	Distal Intergenic	15	37397171	37792570	395400	2	52589	ENSMUST00000150453.1	-28457	ENSMUSG00000051359	Ncald	neurocalcin delta
chr15	37844110	37844184	75	*	NA_peak_22510	21	Distal Intergenic	15	37397171	37792570	395400	2	52589	ENSMUST00000150453.1	-51540	ENSMUSG00000051359	Ncald	neurocalcin delta
chr15	37848862	37849133	272	*	NA_peak_22511	29	Distal Intergenic	15	37397171	37792570	395400	2	52589	ENSMUST00000150453.1	-56292	ENSMUSG00000051359	Ncald	neurocalcin delta
chr15	37891295	37891584	290	*	NA_peak_22525	20	Distal Intergenic	15	37945048	37955138	10091	2	382985	ENSMUST00000127362.1	63554	ENSMUSG00000022292	Rrm2b	ribonucleotide reductase M2 B (TP53 inducible)
chr15	37912420	37912829	410	*	NA_peak_22528	21	Distal Intergenic	15	37945048	37955138	10091	2	382985	ENSMUST00000127362.1	42309	ENSMUSG00000022292	Rrm2b	ribonucleotide reductase M2 B (TP53 inducible)
chr15	37993265	37993286	22	*	NA_peak_22538	16	Promoter (1-2kb)	15	37988346	37991637	3292	2	70790	ENSMUST00000228292.1	-1628	ENSMUSG00000037487	Ubr5	ubiquitin protein ligase E3 component n-recognin 5
chr15	38095240	38095276	37	*	NA_peak_22554	22	Distal Intergenic	15	37967859	38078854	110996	2	70790	ENSMUST00000110336.3	-16386	ENSMUSG00000037487	Ubr5	ubiquitin protein ligase E3 component n-recognin 5
chr15	38121614	38121671	58	*	NA_peak_22560	33	Distal Intergenic	15	37967859	38078854	110996	2	70790	ENSMUST00000110336.3	-42760	ENSMUSG00000037487	Ubr5	ubiquitin protein ligase E3 component n-recognin 5
chr15	38259979	38260374	396	*	NA_peak_22572	20	Distal Intergenic	15	38297295	38298839	1545	2	21847	ENSMUST00000228732.1	38465	ENSMUSG00000037465	Klf10	Kruppel-like factor 10
chr15	38439788	38440347	560	*	NA_peak_22589	47	Intron (ENSMUST00000228650.1/ENSMUST00000228650.1, intron 4 of 4)	15	38490473	38490547	75	2	102465574	ENSMUST00000183910.1	50200	ENSMUSG00000099110	Mir6951	microRNA 6951
chr15	38530527	38530796	270	*	NA_peak_22596	19	Distal Intergenic	15	38487427	38519266	31840	2	54375	ENSMUST00000065308.12	-11261	ENSMUSG00000037458	Azin1	antizyme inhibitor 1
chr15	38690680	38690998	319	*	NA_peak_22603	15	Intron (ENSMUST00000022904.7/66335, intron 12 of 12)	15	38675689	38679368	3680	1	66335	ENSMUST00000227482.1	14991	ENSMUSG00000022295	Atp6v1c1	ATPase, H+ transporting, lysosomal V1 subunit C1
chr15	39131139	39131579	441	*	NA_peak_22625	17	Promoter (<=1kb)	15	39132253	39146853	14601	1	223499	ENSMUST00000226224.1	-674	ENSMUSG00000022300	Dcaf13	DDB1 and CUL4 associated factor 13
chr15	39141840	39141934	95	*	NA_peak_22628	17	Intron (ENSMUST00000022909.9/223499, intron 8 of 10)	15	39144959	39146856	1898	1	223499	ENSMUST00000227219.1	-3025	ENSMUSG00000022300	Dcaf13	DDB1 and CUL4 associated factor 13
chr15	39300188	39300415	228	*	NA_peak_22650	20	Intron (ENSMUST00000082054.11/116838, intron 4 of 26)	15	39391800	39452232	60433	1	116838	ENSMUST00000228839.1	-91385	ENSMUSG00000037386	Rims2	regulating synaptic membrane exocytosis 2
chr15	39622111	39622277	167	*	NA_peak_22689	20	Intron (ENSMUST00000082054.11/116838, intron 22 of 26)	15	39586707	39616410	29704	1	116838	ENSMUST00000228269.1	35404	ENSMUSG00000037386	Rims2	regulating synaptic membrane exocytosis 2
chr15	39698883	39699310	428	*	NA_peak_22699	27	Distal Intergenic	15	39659566	39684372	24807	1	116838	ENSMUST00000226410.1	39317	ENSMUSG00000037386	Rims2	regulating synaptic membrane exocytosis 2
chr15	39721936	39722136	201	*	NA_peak_22703	21	Distal Intergenic	15	39745932	39760934	15003	1	75766	ENSMUST00000227368.1	-23796	ENSMUSG00000022303	Dcstamp	dendrocyte expressed seven transmembrane protein
chr15	39898775	39899030	256	*	NA_peak_22714	33	Intron (ENSMUST00000022916.12/239393, intron 2 of 6)	15	39855877	39857470	1594	2	64705	ENSMUST00000150196.2	-41305	ENSMUSG00000022304	Dpys	dihydropyrimidinase
chr15	39947048	39947197	150	*	NA_peak_22717	27	Distal Intergenic	15	39870603	39943994	73392	2	239393	ENSMUST00000110305.2	-3054	ENSMUSG00000022305	Lrp12	low density lipoprotein-related protein 12
chr15	40003339	40003470	132	*	NA_peak_22724	13	Distal Intergenic	15	39962649	39967024	4376	1	105976	ENSMUST00000227886.1	40690	NA	AU022793	expressed sequence AU022793
chr15	40099902	40099969	68	*	NA_peak_22735	43	Intron (ENSMUST00000227360.1/102636079, intron 2 of 2)	15	40134365	40150010	15646	1	328531	ENSMUST00000228780.1	-34396	ENSMUSG00000094112	9330182O14Rik	RIKEN cDNA 9330182O14 gene
chr15	40155458	40155624	167	*	NA_peak_22738	28	Distal Intergenic	15	40162581	40167719	5139	1	102636151	ENSMUST00000226809.1	-6957	ENSMUSG00000115367	Gm33301	predicted gene, 33301
chr15	40210195	40210527	333	*	NA_peak_22747	31	Distal Intergenic	15	40162607	40168076	5470	1	102636151	ENSMUST00000228503.1	47588	ENSMUSG00000115367	Gm33301	predicted gene, 33301
chr15	40241858	40242216	359	*	NA_peak_22750	27	Distal Intergenic	15	40162607	40168076	5470	1	102636151	ENSMUST00000228503.1	79251	ENSMUSG00000115367	Gm33301	predicted gene, 33301
chr15	40252255	40252737	483	*	NA_peak_22753	26	Distal Intergenic	15	40162607	40168076	5470	1	102636151	ENSMUST00000228503.1	89648	ENSMUSG00000115367	Gm33301	predicted gene, 33301
chr15	40298116	40298275	160	*	NA_peak_22756	19	Distal Intergenic	15	40162607	40168076	5470	1	102636151	ENSMUST00000228503.1	135509	ENSMUSG00000115367	Gm33301	predicted gene, 33301
chr15	40412812	40413119	308	*	NA_peak_22771	17	Distal Intergenic	15	40511322	40527277	15956	2	432945	ENSMUST00000070382.4	114158	ENSMUSG00000056332	Gm16294	predicted gene 16294
chr15	40470863	40470887	25	*	NA_peak_22779	20	Distal Intergenic	15	40511322	40527277	15956	2	432945	ENSMUST00000070382.4	56390	ENSMUSG00000056332	Gm16294	predicted gene 16294
chr15	40475244	40475547	304	*	NA_peak_22780	22	Distal Intergenic	15	40511322	40527277	15956	2	432945	ENSMUST00000070382.4	51730	ENSMUSG00000056332	Gm16294	predicted gene 16294
chr15	40518502	40518798	297	*	NA_peak_22784	26	Intron (ENSMUST00000070382.4/432945, intron 2 of 2)	15	40511322	40527277	15956	2	432945	ENSMUST00000070382.4	8479	ENSMUSG00000056332	Gm16294	predicted gene 16294
chr15	40522668	40523322	655	*	NA_peak_22786	31	Intron (ENSMUST00000070382.4/432945, intron 2 of 2)	15	40511322	40527277	15956	2	432945	ENSMUST00000070382.4	3955	ENSMUSG00000056332	Gm16294	predicted gene 16294
chr15	40640123	40640245	123	*	NA_peak_22801	18	Distal Intergenic	15	40655035	40872723	217689	1	22762	ENSMUST00000229777.1	-14790	ENSMUSG00000022306	Zfpm2	zinc finger protein, multitype 2
chr15	40681340	40681644	305	*	NA_peak_22805	37	Intron (ENSMUST00000229777.1/22762, intron 1 of 3)	15	40664990	41104586	439597	1	22762	ENSMUST00000230319.1	16350	ENSMUSG00000022306	Zfpm2	zinc finger protein, multitype 2
chr15	40694962	40694968	7	*	NA_peak_22808	16	Intron (ENSMUST00000229777.1/22762, intron 1 of 3)	15	40664990	41104586	439597	1	22762	ENSMUST00000230319.1	29972	ENSMUSG00000022306	Zfpm2	zinc finger protein, multitype 2
chr15	40888575	40888703	129	*	NA_peak_22830	20	Intron (ENSMUST00000053467.5/22762, intron 4 of 7)	15	40664990	41104586	439597	1	22762	ENSMUST00000230319.1	223585	ENSMUSG00000022306	Zfpm2	zinc finger protein, multitype 2
chr15	41145769	41146133	365	*	NA_peak_22862	62	Distal Intergenic	15	41173487	41173868	382	1	100418302	ENSMUST00000060066.5	-27354	NA	4930555K19Rik	leucine rich repeat and sterile alpha motif containing 1 pseudogene
chr15	41245398	41245689	292	*	NA_peak_22872	27	Distal Intergenic	15	41173487	41173868	382	1	100418302	ENSMUST00000060066.5	71911	NA	4930555K19Rik	leucine rich repeat and sterile alpha motif containing 1 pseudogene
chr15	41272674	41273042	369	*	NA_peak_22877	21	Distal Intergenic	15	41173487	41173868	382	1	100418302	ENSMUST00000060066.5	99187	NA	4930555K19Rik	leucine rich repeat and sterile alpha motif containing 1 pseudogene
chr15	41341503	41341746	244	*	NA_peak_22882	28	Distal Intergenic	15	41447482	41861045	413564	1	170719	ENSMUST00000090096.10	-105736	ENSMUSG00000022307	Oxr1	oxidation resistance 1
chr15	41343006	41343151	146	*	NA_peak_22883	19	Distal Intergenic	15	41447482	41861045	413564	1	170719	ENSMUST00000090096.10	-104331	ENSMUSG00000022307	Oxr1	oxidation resistance 1
chr15	41537474	41537909	436	*	NA_peak_22904	21	Intron (ENSMUST00000090096.10/170719, intron 2 of 15)	15	41449027	41861047	412021	1	170719	ENSMUST00000230203.1	88447	ENSMUSG00000022307	Oxr1	oxidation resistance 1
chr15	41676887	41677182	296	*	NA_peak_22926	22	Intron (ENSMUST00000090096.10/170719, intron 3 of 15)	15	41710604	41820380	109777	1	170719	ENSMUST00000229769.1	-33422	ENSMUSG00000022307	Oxr1	oxidation resistance 1
chr15	41699997	41700017	21	*	NA_peak_22928	13	Intron (ENSMUST00000090096.10/170719, intron 3 of 15)	15	41710604	41820380	109777	1	170719	ENSMUST00000229769.1	-10587	ENSMUSG00000022307	Oxr1	oxidation resistance 1
chr15	41745094	41745518	425	*	NA_peak_22931	23	Intron (ENSMUST00000090096.10/170719, intron 3 of 15)	15	41751698	41820233	68536	1	170719	ENSMUST00000229511.1	-6180	ENSMUSG00000022307	Oxr1	oxidation resistance 1
chr15	41827448	41827868	421	*	NA_peak_22943	23	Intron (ENSMUST00000090096.10/170719, intron 11 of 15)	15	41830932	41859308	28377	1	170719	ENSMUST00000166917.2	-3064	ENSMUSG00000022307	Oxr1	oxidation resistance 1
chr15	41884155	41884350	196	*	NA_peak_22947	27	Distal Intergenic	15	41864076	41869720	5645	2	223513	ENSMUST00000054742.6	-14435	ENSMUSG00000042895	Abra	actin-binding Rho activating protein
chr15	41960185	41960333	149	*	NA_peak_22960	14	Distal Intergenic	15	41864076	41869720	5645	2	223513	ENSMUST00000054742.6	-90465	ENSMUSG00000042895	Abra	actin-binding Rho activating protein
chr15	41978554	41978768	215	*	NA_peak_22964	31	Distal Intergenic	15	41864076	41869720	5645	2	223513	ENSMUST00000054742.6	-108834	ENSMUSG00000042895	Abra	actin-binding Rho activating protein
chr15	41995657	41996077	421	*	NA_peak_22966	23	Distal Intergenic	15	41864076	41869720	5645	2	223513	ENSMUST00000054742.6	-125937	ENSMUSG00000042895	Abra	actin-binding Rho activating protein
chr15	42136719	42136916	198	*	NA_peak_22983	24	Distal Intergenic	15	41864076	41869720	5645	2	223513	ENSMUST00000054742.6	-266999	ENSMUSG00000042895	Abra	actin-binding Rho activating protein
chr15	42400841	42401098	258	*	NA_peak_23017	21	Distal Intergenic	15	42633306	42676749	43444	2	11600	ENSMUST00000227738.1	275651	ENSMUSG00000022309	Angpt1	angiopoietin 1
chr15	42411360	42411988	629	*	NA_peak_23018	40	Distal Intergenic	15	42633306	42676749	43444	2	11600	ENSMUST00000227738.1	264761	ENSMUSG00000022309	Angpt1	angiopoietin 1
chr15	42579929	42580257	329	*	NA_peak_23033	20	Intron (ENSMUST00000022921.6/11600, intron 1 of 8)	15	42633306	42676749	43444	2	11600	ENSMUST00000227738.1	96492	ENSMUSG00000022309	Angpt1	angiopoietin 1
chr15	42603021	42603555	535	*	NA_peak_23038	16	Intron (ENSMUST00000022921.6/11600, intron 1 of 8)	15	42633306	42676749	43444	2	11600	ENSMUST00000227738.1	73194	ENSMUSG00000022309	Angpt1	angiopoietin 1
chr15	42723667	42723772	106	*	NA_peak_23057	23	Distal Intergenic	15	42424723	42676977	252255	2	11600	ENSMUST00000022921.6	-46690	ENSMUSG00000022309	Angpt1	angiopoietin 1
chr15	43042905	43043202	298	*	NA_peak_23087	23	Intron (ENSMUST00000226810.1/239405, intron 5 of 5)	15	43020797	43170818	150022	2	239405	ENSMUST00000063492.7	127616	ENSMUSG00000051920	Rspo2	R-spondin 2
chr15	43075495	43075817	323	*	NA_peak_23089	20	Exon (ENSMUST00000226810.1/239405, exon 5 of 6)	15	43020797	43170818	150022	2	239405	ENSMUST00000063492.7	95001	ENSMUSG00000051920	Rspo2	R-spondin 2
chr15	43229395	43229747	353	*	NA_peak_23113	32	Distal Intergenic	15	43261692	43268487	6796	2	16341	ENSMUST00000226281.1	38740	ENSMUSG00000022336	Eif3e	eukaryotic translation initiation factor 3, subunit E
chr15	43288740	43289088	349	*	NA_peak_23121	50	Distal Intergenic	15	43250058	43282719	32662	2	16341	ENSMUST00000022960.3	-6021	ENSMUSG00000022336	Eif3e	eukaryotic translation initiation factor 3, subunit E
chr15	43345555	43345918	364	*	NA_peak_23129	16	Distal Intergenic	15	43250058	43282719	32662	2	16341	ENSMUST00000022960.3	-62836	ENSMUSG00000022336	Eif3e	eukaryotic translation initiation factor 3, subunit E
chr15	43435734	43435982	249	*	NA_peak_23141	23	Intron (ENSMUST00000100683.2/100038728, intron 2 of 2)	15	43430943	43477036	46094	2	100038728	ENSMUST00000100683.2	41054	ENSMUSG00000072592	Gm10373	predicted gene 10373
chr15	43471087	43471406	320	*	NA_peak_23147	20	Intron (ENSMUST00000100683.2/100038728, intron 1 of 2)	15	43430943	43477036	46094	2	100038728	ENSMUST00000100683.2	5630	ENSMUSG00000072592	Gm10373	predicted gene 10373
chr15	43497911	43497993	83	*	NA_peak_23151	30	Intron (ENSMUST00000022962.7/66736, intron 5 of 10)	15	43477241	43493632	16392	1	66736	ENSMUST00000228864.1	20670	ENSMUSG00000022337	Emc2	ER membrane protein complex subunit 2
chr15	43533791	43534090	300	*	NA_peak_23156	17	Distal Intergenic	15	43477241	43493632	16392	1	66736	ENSMUST00000228864.1	56550	ENSMUSG00000022337	Emc2	ER membrane protein complex subunit 2
chr15	43587194	43587463	270	*	NA_peak_23166	20	Distal Intergenic	15	43477241	43493632	16392	1	66736	ENSMUST00000228864.1	109953	ENSMUSG00000022337	Emc2	ER membrane protein complex subunit 2
chr15	43594613	43594909	297	*	NA_peak_23167	45	Distal Intergenic	15	43477241	43493632	16392	1	66736	ENSMUST00000228864.1	117372	ENSMUSG00000022337	Emc2	ER membrane protein complex subunit 2
chr15	43667853	43668075	223	*	NA_peak_23174	36	Distal Intergenic	15	43477241	43493632	16392	1	66736	ENSMUST00000228864.1	190612	ENSMUSG00000022337	Emc2	ER membrane protein complex subunit 2
chr15	43755932	43756141	210	*	NA_peak_23190	20	Distal Intergenic	15	43864646	43870036	5391	2	239408	ENSMUST00000067469.5	113895	ENSMUSG00000054409	Tmem74	transmembrane protein 74
chr15	43759562	43760067	506	*	NA_peak_23191	31	Distal Intergenic	15	43864646	43870036	5391	2	239408	ENSMUST00000067469.5	109969	ENSMUSG00000054409	Tmem74	transmembrane protein 74
chr15	43842185	43842586	402	*	NA_peak_23202	15	Distal Intergenic	15	43864646	43870036	5391	2	239408	ENSMUST00000067469.5	27450	ENSMUSG00000054409	Tmem74	transmembrane protein 74
chr15	44014199	44014592	394	*	NA_peak_23222	16	Distal Intergenic	15	43864646	43870036	5391	2	239408	ENSMUST00000067469.5	-144163	ENSMUSG00000054409	Tmem74	transmembrane protein 74
chr15	44044193	44044391	199	*	NA_peak_23229	16	Distal Intergenic	15	44196135	44235544	39410	1	22045	ENSMUST00000038856.13	-151744	ENSMUSG00000038760	Trhr	thyrotropin releasing hormone receptor
chr15	44087070	44087537	468	*	NA_peak_23234	30	Distal Intergenic	15	44196135	44235544	39410	1	22045	ENSMUST00000038856.13	-108598	ENSMUSG00000038760	Trhr	thyrotropin releasing hormone receptor
chr15	44088331	44088589	259	*	NA_peak_23235	35	Distal Intergenic	15	44196135	44235544	39410	1	22045	ENSMUST00000038856.13	-107546	ENSMUSG00000038760	Trhr	thyrotropin releasing hormone receptor
chr15	44130831	44130865	35	*	NA_peak_23248	23	Distal Intergenic	15	44196135	44235544	39410	1	22045	ENSMUST00000038856.13	-65270	ENSMUSG00000038760	Trhr	thyrotropin releasing hormone receptor
chr15	44240265	44240677	413	*	NA_peak_23262	27	Distal Intergenic	15	44196967	44229201	32235	1	22045	ENSMUST00000227505.1	43298	ENSMUSG00000038760	Trhr	thyrotropin releasing hormone receptor
chr15	44247855	44248155	301	*	NA_peak_23265	43	Distal Intergenic	15	44196967	44229201	32235	1	22045	ENSMUST00000227505.1	50888	ENSMUSG00000038760	Trhr	thyrotropin releasing hormone receptor
chr15	44282314	44282376	63	*	NA_peak_23269	23	Intron (ENSMUST00000226624.1/ENSMUST00000226624.1, intron 1 of 1)	15	44196967	44229201	32235	1	22045	ENSMUST00000227505.1	85347	ENSMUSG00000038760	Trhr	thyrotropin releasing hormone receptor
chr15	44319784	44320067	284	*	NA_peak_23273	20	Distal Intergenic	15	44376368	44427785	51418	2	67429	ENSMUST00000226606.1	107718	ENSMUSG00000038736	Nudcd1	NudC domain containing 1
chr15	44769265	44769530	266	*	NA_peak_23321	27	Intron (ENSMUST00000227721.1/ENSMUST00000227721.1, intron 1 of 9)	15	44671856	44752458	80603	2	319613	ENSMUST00000227305.1	-16807	ENSMUSG00000022340	Sybu	syntabulin (syntaxin-interacting)
chr15	44779211	44779234	24	*	NA_peak_23322	16	Intron (ENSMUST00000227721.1/ENSMUST00000227721.1, intron 1 of 9)	15	44787769	44805827	18059	1	69659	ENSMUST00000181839.2	-8535	ENSMUSG00000060530	2310069G16Rik	RIKEN cDNA 2310069G16 gene
chr15	44795628	44796033	406	*	NA_peak_23323	46	Intron (ENSMUST00000227721.1/ENSMUST00000227721.1, intron 1 of 9)	15	44760975	44788063	27089	2	319613	ENSMUST00000228639.1	-7565	ENSMUSG00000022340	Sybu	syntabulin (syntaxin-interacting)
chr15	44909960	44910505	546	*	NA_peak_23345	104	Distal Intergenic	15	44881419	44884302	2884	1	239410	ENSMUST00000081361.2	28541	ENSMUSG00000060530	A930017M01Rik	Smg-5 homolog, nonsense mediated mRNA decay factor pseudogene
chr15	44939458	44939598	141	*	NA_peak_23347	27	Distal Intergenic	15	44881419	44884302	2884	1	239410	ENSMUST00000081361.2	58039	ENSMUSG00000060530	A930017M01Rik	Smg-5 homolog, nonsense mediated mRNA decay factor pseudogene
chr15	44951140	44951458	319	*	NA_peak_23350	36	Distal Intergenic	15	44881419	44884302	2884	1	239410	ENSMUST00000081361.2	69721	ENSMUSG00000060530	A930017M01Rik	Smg-5 homolog, nonsense mediated mRNA decay factor pseudogene
chr15	45067606	45067667	62	*	NA_peak_23367	22	Distal Intergenic	15	45106284	45114827	8544	2	67498	ENSMUST00000022967.6	47160	ENSMUSG00000022342	Kcnv1	potassium channel, subfamily V, member 1
chr15	45163666	45163972	307	*	NA_peak_23379	20	Exon (ENSMUST00000238897.1/ENSMUST00000238897.1, exon 1 of 1)	15	45112785	45114920	2136	2	67498	ENSMUST00000228536.1	-48746	ENSMUSG00000022342	Kcnv1	potassium channel, subfamily V, member 1
chr15	45231076	45231393	318	*	NA_peak_23384	23	Distal Intergenic	15	45112785	45114920	2136	2	67498	ENSMUST00000228536.1	-116156	ENSMUSG00000022342	Kcnv1	potassium channel, subfamily V, member 1
chr15	45534785	45535062	278	*	NA_peak_23410	22	Distal Intergenic	15	45112785	45114920	2136	2	67498	ENSMUST00000228536.1	-419865	ENSMUSG00000022342	Kcnv1	potassium channel, subfamily V, member 1
chr15	45852400	45852820	421	*	NA_peak_23450	23	Distal Intergenic	15	46324559	46373858	49300	1	71120	ENSMUST00000187130.6	-471739	ENSMUSG00000099751	1700022A22Rik	RIKEN cDNA 1700022A22 gene
chr15	45856591	45856950	360	*	NA_peak_23451	27	Distal Intergenic	15	46324559	46373858	49300	1	71120	ENSMUST00000187130.6	-467609	ENSMUSG00000099751	1700022A22Rik	RIKEN cDNA 1700022A22 gene
chr15	45997286	45997959	674	*	NA_peak_23466	22	Distal Intergenic	15	46324559	46373858	49300	1	71120	ENSMUST00000187130.6	-326600	ENSMUSG00000099751	1700022A22Rik	RIKEN cDNA 1700022A22 gene
chr15	46027816	46027991	176	*	NA_peak_23467	27	Distal Intergenic	15	46324559	46373858	49300	1	71120	ENSMUST00000187130.6	-296568	ENSMUSG00000099751	1700022A22Rik	RIKEN cDNA 1700022A22 gene
chr15	46138500	46138869	370	*	NA_peak_23474	31	Distal Intergenic	15	46324559	46373858	49300	1	71120	ENSMUST00000187130.6	-185690	ENSMUSG00000099751	1700022A22Rik	RIKEN cDNA 1700022A22 gene
chr15	46205711	46206505	795	*	NA_peak_23483	50	Distal Intergenic	15	46324559	46373858	49300	1	71120	ENSMUST00000187130.6	-118054	ENSMUSG00000099751	1700022A22Rik	RIKEN cDNA 1700022A22 gene
chr15	46238447	46238517	71	*	NA_peak_23486	20	Distal Intergenic	15	46324559	46373858	49300	1	71120	ENSMUST00000187130.6	-86042	ENSMUSG00000099751	1700022A22Rik	RIKEN cDNA 1700022A22 gene
chr15	46257359	46257677	319	*	NA_peak_23489	43	Distal Intergenic	15	46324559	46373858	49300	1	71120	ENSMUST00000187130.6	-66882	ENSMUSG00000099751	1700022A22Rik	RIKEN cDNA 1700022A22 gene
chr15	46505091	46505434	344	*	NA_peak_23505	31	Distal Intergenic	15	46435866	46496181	60316	2	74726	ENSMUST00000227535.1	-8910	ENSMUSG00000115177	4930523O13Rik	RIKEN cDNA 4930523O13 gene
chr15	46707521	46707685	165	*	NA_peak_23513	13	Distal Intergenic	15	46623305	46639858	16554	1	75281	ENSMUST00000190364.1	84216	ENSMUSG00000051198	4930548G14Rik	RIKEN cDNA 4930548G14 gene
chr15	46950476	46950626	151	*	NA_peak_23533	27	Distal Intergenic	15	46623305	46639858	16554	1	75281	ENSMUST00000190364.1	327171	ENSMUSG00000051198	4930548G14Rik	RIKEN cDNA 4930548G14 gene
chr15	47183474	47183908	435	*	NA_peak_23544	130	Distal Intergenic	15	47581726	47615201	33476	2	239420	ENSMUST00000162006.1	431293	ENSMUSG00000022311	Csmd3	CUB and Sushi multiple domains 3
chr15	47379509	47379704	196	*	NA_peak_23558	20	Distal Intergenic	15	47581726	47615201	33476	2	239420	ENSMUST00000162006.1	235497	ENSMUSG00000022311	Csmd3	CUB and Sushi multiple domains 3
chr15	48020241	48020405	165	*	NA_peak_23609	27	Intron (ENSMUST00000160658.7/239420, intron 12 of 68)	15	47581723	48001621	419899	2	239420	ENSMUST00000161653.1	-18620	ENSMUSG00000022311	Csmd3	CUB and Sushi multiple domains 3
chr15	48183711	48184060	350	*	NA_peak_23620	23	Intron (ENSMUST00000160658.7/239420, intron 10 of 68)	15	47581723	48001621	419899	2	239420	ENSMUST00000161653.1	-182090	ENSMUSG00000022311	Csmd3	CUB and Sushi multiple domains 3
chr15	48400051	48400301	251	*	NA_peak_23636	19	Intron (ENSMUST00000160658.7/239420, intron 5 of 68)	15	47580637	48791933	1211297	2	239420	ENSMUST00000160658.7	391632	ENSMUSG00000022311	Csmd3	CUB and Sushi multiple domains 3
chr15	48697319	48697672	354	*	NA_peak_23666	27	Intron (ENSMUST00000160658.7/239420, intron 1 of 68)	15	47580637	48791933	1211297	2	239420	ENSMUST00000160658.7	94261	ENSMUSG00000022311	Csmd3	CUB and Sushi multiple domains 3
chr15	49171404	49171622	219	*	NA_peak_23708	13	Distal Intergenic	15	47580722	48792063	1211342	2	239420	ENSMUST00000162830.7	-379341	ENSMUSG00000022311	Csmd3	CUB and Sushi multiple domains 3
chr15	49176600	49177048	449	*	NA_peak_23709	45	Distal Intergenic	15	47580722	48792063	1211342	2	239420	ENSMUST00000162830.7	-384537	ENSMUSG00000022311	Csmd3	CUB and Sushi multiple domains 3
chr15	49243816	49243917	102	*	NA_peak_23715	36	Distal Intergenic	15	47580722	48792063	1211342	2	239420	ENSMUST00000162830.7	-451753	ENSMUSG00000022311	Csmd3	CUB and Sushi multiple domains 3
chr15	49403945	49404353	409	*	NA_peak_23725	36	Distal Intergenic	15	47580722	48792063	1211342	2	239420	ENSMUST00000162830.7	-611882	ENSMUSG00000022311	Csmd3	CUB and Sushi multiple domains 3
chr15	49622111	49622113	3	*	NA_peak_23744	20	Distal Intergenic	15	47580722	48792063	1211342	2	239420	ENSMUST00000162830.7	-830048	ENSMUSG00000022311	Csmd3	CUB and Sushi multiple domains 3
chr15	49662870	49662972	103	*	NA_peak_23750	22	Distal Intergenic	15	47580722	48792063	1211342	2	239420	ENSMUST00000162830.7	-870807	ENSMUSG00000022311	Csmd3	CUB and Sushi multiple domains 3
chr15	50060139	50060475	337	*	NA_peak_23781	28	Distal Intergenic	15	50819499	50827521	8023	2	83925	ENSMUST00000183421.1	767046	ENSMUSG00000038679	Trps1	transcriptional repressor GATA binding 1
chr15	50364559	50364909	351	*	NA_peak_23817	14	Distal Intergenic	15	50819499	50827521	8023	2	83925	ENSMUST00000183421.1	462612	ENSMUSG00000038679	Trps1	transcriptional repressor GATA binding 1
chr15	50482523	50482957	435	*	NA_peak_23827	31	Distal Intergenic	15	50819499	50827521	8023	2	83925	ENSMUST00000183421.1	344564	ENSMUSG00000038679	Trps1	transcriptional repressor GATA binding 1
chr15	50491927	50492154	228	*	NA_peak_23828	40	Distal Intergenic	15	50819499	50827521	8023	2	83925	ENSMUST00000183421.1	335367	ENSMUSG00000038679	Trps1	transcriptional repressor GATA binding 1
chr15	50533237	50533574	338	*	NA_peak_23834	48	Distal Intergenic	15	50819499	50827521	8023	2	83925	ENSMUST00000183421.1	293947	ENSMUSG00000038679	Trps1	transcriptional repressor GATA binding 1
chr15	50558340	50558615	276	*	NA_peak_23837	14	Distal Intergenic	15	50819499	50827521	8023	2	83925	ENSMUST00000183421.1	268906	ENSMUSG00000038679	Trps1	transcriptional repressor GATA binding 1
chr15	50580431	50580720	290	*	NA_peak_23842	16	Distal Intergenic	15	50819499	50827521	8023	2	83925	ENSMUST00000183421.1	246801	ENSMUSG00000038679	Trps1	transcriptional repressor GATA binding 1
chr15	50643363	50643469	107	*	NA_peak_23850	24	Distal Intergenic	15	50819499	50827521	8023	2	83925	ENSMUST00000183421.1	184052	ENSMUSG00000038679	Trps1	transcriptional repressor GATA binding 1
chr15	50666584	50666740	157	*	NA_peak_23853	18	Intron (ENSMUST00000165201.8/83925, intron 4 of 5)	15	50819499	50827521	8023	2	83925	ENSMUST00000183421.1	160781	ENSMUSG00000038679	Trps1	transcriptional repressor GATA binding 1
chr15	51092949	51093235	287	*	NA_peak_23888	41	Distal Intergenic	15	50846176	50890463	44288	2	83925	ENSMUST00000185183.1	-202486	ENSMUSG00000038679	Trps1	transcriptional repressor GATA binding 1
chr15	51401454	51401484	31	*	NA_peak_23914	27	Distal Intergenic	15	51231640	51395610	163971	2	100502643	ENSMUST00000226948.1	-5844	ENSMUSG00000115654	Gm19303	predicted gene, 19303
chr15	51452771	51453336	566	*	NA_peak_23921	40	Distal Intergenic	15	51231640	51395610	163971	2	100502643	ENSMUST00000226948.1	-57161	ENSMUSG00000115654	Gm19303	predicted gene, 19303
chr15	51476146	51476213	68	*	NA_peak_23925	36	Distal Intergenic	15	51231640	51395610	163971	2	100502643	ENSMUST00000226948.1	-80536	ENSMUSG00000115654	Gm19303	predicted gene, 19303
chr15	51833786	51834117	332	*	NA_peak_23959	16	Promoter (2-3kb)	15	51787969	51836257	48289	2	68135	ENSMUST00000228625.1	2140	ENSMUSG00000022312	Eif3h	eukaryotic translation initiation factor 3, subunit H
chr15	51846814	51847061	248	*	NA_peak_23962	26	Intron (ENSMUST00000022925.9/68135, intron 1 of 7)	15	51787969	51836257	48289	2	68135	ENSMUST00000228625.1	-10557	ENSMUSG00000022312	Eif3h	eukaryotic translation initiation factor 3, subunit H
chr15	51877413	51877783	371	*	NA_peak_23965	45	Promoter (<=1kb)	15	51877429	51884614	7186	1	78581	ENSMUST00000137116.2	0	ENSMUSG00000022313	Utp23	UTP23 small subunit processome component
chr15	52334038	52334175	138	*	NA_peak_24023	23	Intron (ENSMUST00000037240.2/239436, intron 7 of 7)	15	52295553	52335798	40246	1	239436	ENSMUST00000037240.2	38485	ENSMUSG00000022315	Slc30a8	solute carrier family 30 (zinc transporter), member 8
chr15	52426355	52426594	240	*	NA_peak_24032	30	Distal Intergenic	15	52295553	52335798	40246	1	239436	ENSMUST00000037240.2	130802	ENSMUSG00000022315	Slc30a8	solute carrier family 30 (zinc transporter), member 8
chr15	52650190	52650482	293	*	NA_peak_24056	45	Distal Intergenic	15	52712408	52715272	2865	1	69790	ENSMUST00000228053.1	-61926	ENSMUSG00000038622	Med30	mediator complex subunit 30
chr15	52662155	52662526	372	*	NA_peak_24059	42	Distal Intergenic	15	52712408	52715272	2865	1	69790	ENSMUST00000228053.1	-49882	ENSMUSG00000038622	Med30	mediator complex subunit 30
chr15	52729741	52729773	33	*	NA_peak_24067	26	Intron (ENSMUST00000037115.8/69790, intron 3 of 3)	15	52712442	52730564	18123	1	69790	ENSMUST00000037115.8	17299	ENSMUSG00000038622	Med30	mediator complex subunit 30
chr15	52772286	52772981	696	*	NA_peak_24070	39	Intron (ENSMUST00000228660.1/ENSMUST00000228660.1, intron 2 of 2)	15	52712442	52730564	18123	1	69790	ENSMUST00000037115.8	59844	ENSMUSG00000038622	Med30	mediator complex subunit 30
chr15	52782940	52782940	1	*	NA_peak_24075	48	Intron (ENSMUST00000228660.1/ENSMUST00000228660.1, intron 2 of 2)	15	52712442	52730564	18123	1	69790	ENSMUST00000037115.8	70498	ENSMUSG00000038622	Med30	mediator complex subunit 30
chr15	52833777	52833927	151	*	NA_peak_24085	14	Distal Intergenic	15	52712442	52730564	18123	1	69790	ENSMUST00000037115.8	121335	ENSMUSG00000038622	Med30	mediator complex subunit 30
chr15	52899402	52899673	272	*	NA_peak_24096	23	Distal Intergenic	15	52712442	52730564	18123	1	69790	ENSMUST00000037115.8	186960	ENSMUSG00000038622	Med30	mediator complex subunit 30
chr15	52937305	52937345	41	*	NA_peak_24100	23	Distal Intergenic	15	53089931	53107868	17938	2	14042	ENSMUST00000140798.1	170523	ENSMUSG00000061731	Ext1	exostosin glycosyltransferase 1
chr15	52937621	52938243	623	*	NA_peak_24101	36	Distal Intergenic	15	53089931	53107868	17938	2	14042	ENSMUST00000140798.1	169625	ENSMUSG00000061731	Ext1	exostosin glycosyltransferase 1
chr15	52970956	52971288	333	*	NA_peak_24108	19	Distal Intergenic	15	53089931	53107868	17938	2	14042	ENSMUST00000140798.1	136580	ENSMUSG00000061731	Ext1	exostosin glycosyltransferase 1
chr15	53137165	53137622	458	*	NA_peak_24133	31	Intron (ENSMUST00000077273.8/14042, intron 1 of 10)	15	53089931	53107868	17938	2	14042	ENSMUST00000140798.1	-29297	ENSMUSG00000061731	Ext1	exostosin glycosyltransferase 1
chr15	53200184	53200569	386	*	NA_peak_24140	17	Intron (ENSMUST00000077273.8/14042, intron 1 of 10)	15	53083146	53196255	113110	2	14042	ENSMUST00000110244.1	-3929	ENSMUSG00000061731	Ext1	exostosin glycosyltransferase 1
chr15	53379166	53379503	338	*	NA_peak_24161	16	Distal Intergenic	15	53064038	53346159	282122	2	14042	ENSMUST00000077273.8	-33007	ENSMUSG00000061731	Ext1	exostosin glycosyltransferase 1
chr15	53470581	53470886	306	*	NA_peak_24165	17	Intron (ENSMUST00000078673.13/320679, intron 4 of 4)	15	53064038	53346159	282122	2	14042	ENSMUST00000077273.8	-124422	ENSMUSG00000061731	Ext1	exostosin glycosyltransferase 1
chr15	53537449	53537482	34	*	NA_peak_24173	30	Intron (ENSMUST00000078673.13/320679, intron 4 of 4)	15	53614205	53614279	75	2	100628567	ENSMUST00000200096.1	76797	ENSMUSG00000104794	Mir28c	microRNA 28c
chr15	53579372	53579589	218	*	NA_peak_24180	57	Intron (ENSMUST00000078673.13/320679, intron 4 of 4)	15	53614205	53614279	75	2	100628567	ENSMUST00000200096.1	34690	ENSMUSG00000104794	Mir28c	microRNA 28c
chr15	53654746	53654839	94	*	NA_peak_24191	26	Intron (ENSMUST00000078673.13/320679, intron 4 of 4)	15	53614205	53614279	75	2	100628567	ENSMUST00000200096.1	-40467	ENSMUSG00000104794	Mir28c	microRNA 28c
chr15	53745307	53745862	556	*	NA_peak_24204	22	Intron (ENSMUST00000078673.13/320679, intron 2 of 4)	15	53614205	53614279	75	2	100628567	ENSMUST00000200096.1	-131028	ENSMUSG00000104794	Mir28c	microRNA 28c
chr15	53853615	53853963	349	*	NA_peak_24217	28	Intron (ENSMUST00000078673.13/320679, intron 2 of 4)	15	53462194	53902381	440188	2	320679	ENSMUST00000132059.1	48418	ENSMUSG00000058656	Samd12	sterile alpha motif domain containing 12
chr15	53867482	53867765	284	*	NA_peak_24218	22	Intron (ENSMUST00000078673.13/320679, intron 1 of 4)	15	53462194	53902381	440188	2	320679	ENSMUST00000132059.1	34616	ENSMUSG00000058656	Samd12	sterile alpha motif domain containing 12
chr15	53889488	53889701	214	*	NA_peak_24222	17	Intron (ENSMUST00000078673.13/320679, intron 1 of 4)	15	53462194	53902381	440188	2	320679	ENSMUST00000132059.1	12680	ENSMUSG00000058656	Samd12	sterile alpha motif domain containing 12
chr15	53954839	53955001	163	*	NA_peak_24230	23	Distal Intergenic	15	53818794	53902537	83744	2	320679	ENSMUST00000132362.1	-52302	ENSMUSG00000058656	Samd12	sterile alpha motif domain containing 12
chr15	54004852	54005123	272	*	NA_peak_24239	26	Distal Intergenic	15	53818794	53902537	83744	2	320679	ENSMUST00000132362.1	-102315	ENSMUSG00000058656	Samd12	sterile alpha motif domain containing 12
chr15	54099854	54100243	390	*	NA_peak_24255	36	Distal Intergenic	15	54250619	54278484	27866	2	18383	ENSMUST00000079772.3	178241	ENSMUSG00000063727	Tnfrsf11b	tumor necrosis factor receptor superfamily, member 11b (osteoprotegerin)
chr15	54135655	54135902	248	*	NA_peak_24262	27	Distal Intergenic	15	54250619	54278484	27866	2	18383	ENSMUST00000079772.3	142582	ENSMUSG00000063727	Tnfrsf11b	tumor necrosis factor receptor superfamily, member 11b (osteoprotegerin)
chr15	54136359	54136511	153	*	NA_peak_24262	27	Distal Intergenic	15	54250619	54278484	27866	2	18383	ENSMUST00000079772.3	141973	ENSMUSG00000063727	Tnfrsf11b	tumor necrosis factor receptor superfamily, member 11b (osteoprotegerin)
chr15	54147485	54147914	430	*	NA_peak_24264	31	Distal Intergenic	15	54250619	54278484	27866	2	18383	ENSMUST00000079772.3	130570	ENSMUSG00000063727	Tnfrsf11b	tumor necrosis factor receptor superfamily, member 11b (osteoprotegerin)
chr15	54186799	54187114	316	*	NA_peak_24270	27	Distal Intergenic	15	54250619	54278484	27866	2	18383	ENSMUST00000079772.3	91370	ENSMUSG00000063727	Tnfrsf11b	tumor necrosis factor receptor superfamily, member 11b (osteoprotegerin)
chr15	54190883	54191275	393	*	NA_peak_24271	23	Distal Intergenic	15	54250619	54278484	27866	2	18383	ENSMUST00000079772.3	87209	ENSMUSG00000063727	Tnfrsf11b	tumor necrosis factor receptor superfamily, member 11b (osteoprotegerin)
chr15	54233024	54233522	499	*	NA_peak_24276	26	Distal Intergenic	15	54250619	54278484	27866	2	18383	ENSMUST00000079772.3	44962	ENSMUSG00000063727	Tnfrsf11b	tumor necrosis factor receptor superfamily, member 11b (osteoprotegerin)
chr15	54345492	54345604	113	*	NA_peak_24293	27	Distal Intergenic	15	54410774	54466358	55585	1	239447	ENSMUST00000036737.3	-65170	ENSMUSG00000038591	Colec10	collectin sub-family member 10
chr15	54351987	54352075	89	*	NA_peak_24294	27	Distal Intergenic	15	54410774	54466358	55585	1	239447	ENSMUST00000036737.3	-58699	ENSMUSG00000038591	Colec10	collectin sub-family member 10
chr15	54419674	54420209	536	*	NA_peak_24304	36	Intron (ENSMUST00000036737.3/239447, intron 1 of 5)	15	54410774	54466358	55585	1	239447	ENSMUST00000036737.3	8900	ENSMUSG00000038591	Colec10	collectin sub-family member 10
chr15	54446416	54446816	401	*	NA_peak_24308	27	Intron (ENSMUST00000036737.3/239447, intron 3 of 5)	15	54410774	54466358	55585	1	239447	ENSMUST00000036737.3	35642	ENSMUSG00000038591	Colec10	collectin sub-family member 10
chr15	54449896	54450274	379	*	NA_peak_24309	50	Intron (ENSMUST00000036737.3/239447, intron 3 of 5)	15	54410774	54466358	55585	1	239447	ENSMUST00000036737.3	39122	ENSMUSG00000038591	Colec10	collectin sub-family member 10
chr15	54558312	54558396	85	*	NA_peak_24320	40	Distal Intergenic	15	54571192	54602847	31656	1	105853	ENSMUST00000025356.3	-12796	ENSMUSG00000024479	Mal2	mal, T cell differentiation protein 2
chr15	54565573	54565909	337	*	NA_peak_24321	16	Distal Intergenic	15	54571192	54602847	31656	1	105853	ENSMUST00000025356.3	-5283	ENSMUSG00000024479	Mal2	mal, T cell differentiation protein 2
chr15	54568368	54568948	581	*	NA_peak_24322	31	Promoter (2-3kb)	15	54571192	54602847	31656	1	105853	ENSMUST00000025356.3	-2244	ENSMUSG00000024479	Mal2	mal, T cell differentiation protein 2
chr15	54613177	54613213	37	*	NA_peak_24330	16	Distal Intergenic	15	54571192	54602847	31656	1	105853	ENSMUST00000025356.3	41985	ENSMUSG00000024479	Mal2	mal, T cell differentiation protein 2
chr15	54697400	54697759	360	*	NA_peak_24341	34	Distal Intergenic	15	54745702	54754039	8338	1	18133	ENSMUST00000050027.8	-47943	ENSMUSG00000037362	Ccn3	cellular communication network factor 3
chr15	54841827	54842095	269	*	NA_peak_24355	42	Intron (ENSMUST00000041591.15/18606, intron 24 of 24)	15	54859798	54862686	2889	2	18606	ENSMUST00000228823.1	20591	ENSMUSG00000022425	Enpp2	ectonucleotide pyrophosphatase/phosphodiesterase 2
chr15	54884102	54884197	96	*	NA_peak_24359	20	Intron (ENSMUST00000041591.15/18606, intron 9 of 24)	15	54859798	54862686	2889	2	18606	ENSMUST00000228823.1	-21416	ENSMUSG00000022425	Enpp2	ectonucleotide pyrophosphatase/phosphodiesterase 2
chr15	54906961	54907118	158	*	NA_peak_24365	43	Intron (ENSMUST00000041591.15/18606, intron 3 of 24)	15	54899276	54914718	15443	2	18606	ENSMUST00000227057.1	7600	ENSMUSG00000022425	Enpp2	ectonucleotide pyrophosphatase/phosphodiesterase 2
chr15	54907403	54907615	213	*	NA_peak_24366	55	Intron (ENSMUST00000041591.15/18606, intron 3 of 24)	15	54899276	54914718	15443	2	18606	ENSMUST00000227057.1	7103	ENSMUSG00000022425	Enpp2	ectonucleotide pyrophosphatase/phosphodiesterase 2
chr15	55329494	55329689	196	*	NA_peak_24408	16	Intron (ENSMUST00000023053.11/12818, intron 2 of 47)	15	55307919	55520203	212285	1	12818	ENSMUST00000110221.9	21575	ENSMUSG00000022371	Col14a1	collagen, type XIV, alpha 1
chr15	55409317	55409708	392	*	NA_peak_24414	19	Intron (ENSMUST00000023053.11/12818, intron 17 of 47)	15	55448826	55519689	70864	1	12818	ENSMUST00000125416.1	-39118	ENSMUSG00000022371	Col14a1	collagen, type XIV, alpha 1
chr15	55615042	55615233	192	*	NA_peak_24431	15	Promoter (2-3kb)	15	55617587	55619938	2352	1	105837	ENSMUST00000171146.1	-2354	ENSMUSG00000022369	Mtbp	Mdm2, transformed 3T3 cell double minute p53 binding protein
chr15	55641750	55642060	311	*	NA_peak_24438	26	Intron (ENSMUST00000039769.12/20649, intron 6 of 6)	15	55621452	55626421	4970	1	105837	ENSMUST00000166449.1	20298	ENSMUSG00000022369	Mtbp	Mdm2, transformed 3T3 cell double minute p53 binding protein
chr15	55674556	55674842	287	*	NA_peak_24445	34	Intron (ENSMUST00000039769.12/20649, intron 4 of 6)	15	55621452	55626421	4970	1	105837	ENSMUST00000166449.1	53104	ENSMUSG00000022369	Mtbp	Mdm2, transformed 3T3 cell double minute p53 binding protein
chr15	55781786	55782070	285	*	NA_peak_24458	23	Intron (ENSMUST00000039769.12/20649, intron 2 of 6)	15	55791938	55906310	114373	2	20649	ENSMUST00000140574.1	124240	ENSMUSG00000060429	Sntb1	syntrophin, basic 1
chr15	55794758	55795168	411	*	NA_peak_24459	36	Intron (ENSMUST00000039769.12/20649, intron 1 of 6)	15	55791938	55906310	114373	2	20649	ENSMUST00000140574.1	111142	ENSMUSG00000060429	Sntb1	syntrophin, basic 1
chr15	55802264	55802548	285	*	NA_peak_24460	31	Intron (ENSMUST00000039769.12/20649, intron 1 of 6)	15	55791938	55906310	114373	2	20649	ENSMUST00000140574.1	103762	ENSMUSG00000060429	Sntb1	syntrophin, basic 1
chr15	55809093	55809461	369	*	NA_peak_24463	13	Intron (ENSMUST00000039769.12/20649, intron 1 of 6)	15	55791938	55906310	114373	2	20649	ENSMUST00000140574.1	96849	ENSMUSG00000060429	Sntb1	syntrophin, basic 1
chr15	55858115	55858398	284	*	NA_peak_24473	21	Intron (ENSMUST00000039769.12/20649, intron 1 of 6)	15	55791938	55906310	114373	2	20649	ENSMUST00000140574.1	47912	ENSMUSG00000060429	Sntb1	syntrophin, basic 1
chr15	55873332	55873534	203	*	NA_peak_24475	37	Intron (ENSMUST00000039769.12/20649, intron 1 of 6)	15	55791938	55906310	114373	2	20649	ENSMUST00000140574.1	32776	ENSMUSG00000060429	Sntb1	syntrophin, basic 1
chr15	56088380	56088407	28	*	NA_peak_24505	20	Distal Intergenic	15	55636388	55906949	270562	2	20649	ENSMUST00000039769.12	-181431	ENSMUSG00000060429	Sntb1	syntrophin, basic 1
chr15	56154926	56155249	324	*	NA_peak_24518	45	Distal Intergenic	15	55636388	55906949	270562	2	20649	ENSMUST00000039769.12	-247977	ENSMUSG00000060429	Sntb1	syntrophin, basic 1
chr15	56228171	56228449	279	*	NA_peak_24526	22	Distal Intergenic	15	55636388	55906949	270562	2	20649	ENSMUST00000039769.12	-321222	ENSMUSG00000060429	Sntb1	syntrophin, basic 1
chr15	56367422	56367529	108	*	NA_peak_24543	21	Distal Intergenic	15	56689944	56694460	4517	1	594843	ENSMUST00000125401.7	-322415	ENSMUSG00000086541	Has2os	hyaluronan synthase 2, opposite strand
chr15	56394744	56395094	351	*	NA_peak_24548	27	Distal Intergenic	15	56689944	56694460	4517	1	594843	ENSMUST00000125401.7	-294850	ENSMUSG00000086541	Has2os	hyaluronan synthase 2, opposite strand
chr15	56479530	56479880	351	*	NA_peak_24564	29	Distal Intergenic	15	56689944	56694460	4517	1	594843	ENSMUST00000125401.7	-210064	ENSMUSG00000086541	Has2os	hyaluronan synthase 2, opposite strand
chr15	56748533	56748766	234	*	NA_peak_24609	38	Intron (ENSMUST00000166290.1/594843, intron 2 of 2)	15	56665627	56694539	28913	2	15117	ENSMUST00000050544.7	-53994	ENSMUSG00000022367	Has2	hyaluronan synthase 2
chr15	56756136	56756484	349	*	NA_peak_24611	22	Intron (ENSMUST00000166290.1/594843, intron 2 of 2)	15	56665627	56694539	28913	2	15117	ENSMUST00000050544.7	-61597	ENSMUSG00000022367	Has2	hyaluronan synthase 2
chr15	56793380	56793686	307	*	NA_peak_24620	22	Distal Intergenic	15	56665627	56694539	28913	2	15117	ENSMUST00000050544.7	-98841	ENSMUSG00000022367	Has2	hyaluronan synthase 2
chr15	56804341	56804655	315	*	NA_peak_24621	20	Distal Intergenic	15	56665627	56694539	28913	2	15117	ENSMUST00000050544.7	-109802	ENSMUSG00000022367	Has2	hyaluronan synthase 2
chr15	56844478	56844662	185	*	NA_peak_24628	31	Distal Intergenic	15	56665627	56694539	28913	2	15117	ENSMUST00000050544.7	-149939	ENSMUSG00000022367	Has2	hyaluronan synthase 2
chr15	56891078	56891431	354	*	NA_peak_24635	30	Intron (ENSMUST00000228364.1/ENSMUST00000228364.1, intron 2 of 2)	15	56665627	56694539	28913	2	15117	ENSMUST00000050544.7	-196539	ENSMUSG00000022367	Has2	hyaluronan synthase 2
chr15	56902302	56902595	294	*	NA_peak_24637	29	Intron (ENSMUST00000228364.1/ENSMUST00000228364.1, intron 2 of 2)	15	56665627	56694539	28913	2	15117	ENSMUST00000050544.7	-207763	ENSMUSG00000022367	Has2	hyaluronan synthase 2
chr15	56926389	56926625	237	*	NA_peak_24640	31	Intron (ENSMUST00000228364.1/ENSMUST00000228364.1, intron 2 of 2)	15	56665627	56694539	28913	2	15117	ENSMUST00000050544.7	-231850	ENSMUSG00000022367	Has2	hyaluronan synthase 2
chr15	56946482	56946850	369	*	NA_peak_24646	32	Intron (ENSMUST00000228364.1/ENSMUST00000228364.1, intron 2 of 2)	15	56665627	56694539	28913	2	15117	ENSMUST00000050544.7	-251943	ENSMUSG00000022367	Has2	hyaluronan synthase 2
chr15	56964587	56964828	242	*	NA_peak_24649	32	Intron (ENSMUST00000228364.1/ENSMUST00000228364.1, intron 1 of 2)	15	56665627	56694539	28913	2	15117	ENSMUST00000050544.7	-270048	ENSMUSG00000022367	Has2	hyaluronan synthase 2
chr15	56987193	56988043	851	*	NA_peak_24651	35	Intron (ENSMUST00000228364.1/ENSMUST00000228364.1, intron 1 of 2)	15	57256556	57265137	8582	2	210463	ENSMUST00000137764.1	277094	ENSMUSG00000022366	Slc22a22	solute carrier family 22 (organic cation transporter), member 22
chr15	57045170	57045310	141	*	NA_peak_24663	19	Distal Intergenic	15	57256556	57265137	8582	2	210463	ENSMUST00000137764.1	219827	ENSMUSG00000022366	Slc22a22	solute carrier family 22 (organic cation transporter), member 22
chr15	57068296	57068587	292	*	NA_peak_24670	25	Distal Intergenic	15	57256556	57265137	8582	2	210463	ENSMUST00000137764.1	196550	ENSMUSG00000022366	Slc22a22	solute carrier family 22 (organic cation transporter), member 22
chr15	57206968	57207067	100	*	NA_peak_24695	36	Distal Intergenic	15	57256556	57265137	8582	2	210463	ENSMUST00000137764.1	58070	ENSMUSG00000022366	Slc22a22	solute carrier family 22 (organic cation transporter), member 22
chr15	57246969	57247124	156	*	NA_peak_24700	19	Intron (ENSMUST00000022995.12/210463, intron 9 of 10)	15	57256556	57265137	8582	2	210463	ENSMUST00000137764.1	18013	ENSMUSG00000022366	Slc22a22	solute carrier family 22 (organic cation transporter), member 22
chr15	57280681	57281053	373	*	NA_peak_24704	21	Intron (ENSMUST00000110196.7/210463, intron 2 of 11)	15	57243767	57265161	21395	2	210463	ENSMUST00000022995.12	-15520	ENSMUSG00000022366	Slc22a22	solute carrier family 22 (organic cation transporter), member 22
chr15	57335311	57335574	264	*	NA_peak_24714	27	Intron (ENSMUST00000110196.7/210463, intron 2 of 11)	15	57243767	57265161	21395	2	210463	ENSMUST00000022995.12	-70150	ENSMUSG00000022366	Slc22a22	solute carrier family 22 (organic cation transporter), member 22
chr15	57415176	57415652	477	*	NA_peak_24730	22	Intron (ENSMUST00000110196.7/210463, intron 2 of 11)	15	57243771	57477625	233855	2	210463	ENSMUST00000110196.7	61973	ENSMUSG00000022366	Slc22a22	solute carrier family 22 (organic cation transporter), member 22
chr15	57441669	57441911	243	*	NA_peak_24736	29	Intron (ENSMUST00000110196.7/210463, intron 2 of 11)	15	57243771	57477625	233855	2	210463	ENSMUST00000110196.7	35714	ENSMUSG00000022366	Slc22a22	solute carrier family 22 (organic cation transporter), member 22
chr15	57481997	57482173	177	*	NA_peak_24743	23	Distal Intergenic	15	57243771	57477625	233855	2	210463	ENSMUST00000110196.7	-4372	ENSMUSG00000022366	Slc22a22	solute carrier family 22 (organic cation transporter), member 22
chr15	57628392	57628781	390	*	NA_peak_24760	37	Distal Intergenic	15	57694665	57839832	145168	1	387609	ENSMUST00000096430.10	-65884	ENSMUSG00000071757	Zhx2	zinc fingers and homeoboxes 2
chr15	57804866	57805110	245	*	NA_peak_24775	30	Intron (ENSMUST00000096430.10/387609, intron 2 of 3)	15	57871663	57890394	18732	2	67819	ENSMUST00000226911.1	85284	ENSMUSG00000022365	Derl1	Der1-like domain family, member 1
chr15	58049452	58049911	460	*	NA_peak_24792	43	Intron (ENSMUST00000176935.7/75758, intron 2 of 3)	15	58030956	58034325	3370	2	75758	ENSMUST00000185553.1	-15127	ENSMUSG00000101892	9130401M01Rik	RIKEN cDNA 9130401M01 gene
chr15	58062248	58062263	16	*	NA_peak_24795	36	Intron (ENSMUST00000176935.7/75758, intron 2 of 3)	15	58048547	58076183	27637	2	22770	ENSMUST00000177504.8	13920	ENSMUSG00000022361	Zhx1	zinc fingers and homeoboxes 1
chr15	58103227	58103723	497	*	NA_peak_24802	45	Exon (ENSMUST00000038194.4/70472, exon 21 of 28)	15	58094044	58098776	4733	2	70472	ENSMUST00000226649.1	-4451	ENSMUSG00000022360	Atad2	ATPase family, AAA domain containing 2
chr15	58425269	58425564	296	*	NA_peak_24819	27	Intron (ENSMUST00000037270.4/210998, intron 6 of 23)	15	58432260	58433233	974	1	210998	ENSMUST00000227796.1	-6696	ENSMUSG00000037119	Fam91a1	family with sequence similarity 91, member A1
chr15	58783491	58783863	373	*	NA_peak_24854	16	3' UTR	15	58782269	58823530	41262	2	74868	ENSMUST00000072113.5	39667	ENSMUSG00000062373	Tmem65	transmembrane protein 65
chr15	58788655	58789225	571	*	NA_peak_24856	20	Intron (ENSMUST00000072113.5/74868, intron 5 of 6)	15	58782269	58823530	41262	2	74868	ENSMUST00000072113.5	34305	ENSMUSG00000062373	Tmem65	transmembrane protein 65
chr15	58918281	58918953	673	*	NA_peak_24862	27	Promoter (2-3kb)	15	58901017	58916178	15162	2	69694	ENSMUST00000238706.1	-2103	ENSMUSG00000050891	Tatdn1	TatD DNase domain containing 1
chr15	59420531	59421079	549	*	NA_peak_24883	30	Intron (ENSMUST00000168722.2/68501, intron 3 of 4)	15	59374287	59601684	227398	1	68501	ENSMUST00000079703.10	46244	ENSMUSG00000059586	Nsmce2	NSE2/MMS21 homolog, SMC5-SMC6 complex SUMO ligase
chr15	59422592	59422675	84	*	NA_peak_24885	31	Intron (ENSMUST00000168722.2/68501, intron 3 of 4)	15	59374287	59601684	227398	1	68501	ENSMUST00000079703.10	48305	ENSMUSG00000059586	Nsmce2	NSE2/MMS21 homolog, SMC5-SMC6 complex SUMO ligase
chr15	59515797	59515873	77	*	NA_peak_24894	34	Intron (ENSMUST00000168722.2/68501, intron 4 of 4)	15	59648350	59657099	8750	1	211770	ENSMUST00000067543.7	-132477	ENSMUSG00000032501	Trib1	tribbles pseudokinase 1
chr15	59682705	59683154	450	*	NA_peak_24901	26	Distal Intergenic	15	59648653	59653689	5037	1	211770	ENSMUST00000118228.1	34052	ENSMUSG00000032501	Trib1	tribbles pseudokinase 1
chr15	59972505	59972609	105	*	NA_peak_24927	14	Distal Intergenic	15	60014866	60016613	1748	2	71088	ENSMUST00000096421.3	44004	ENSMUSG00000071749	4933412E24Rik	RIKEN cDNA 4933412E24 gene
chr15	60022974	60023217	244	*	NA_peak_24935	40	Distal Intergenic	15	60014866	60016613	1748	2	71088	ENSMUST00000096421.3	-6361	ENSMUSG00000071749	4933412E24Rik	RIKEN cDNA 4933412E24 gene
chr15	60063209	60063494	286	*	NA_peak_24944	39	Distal Intergenic	15	60014866	60016613	1748	2	71088	ENSMUST00000096421.3	-46596	ENSMUSG00000071749	4933412E24Rik	RIKEN cDNA 4933412E24 gene
chr15	60152662	60152973	312	*	NA_peak_24961	21	Intron (ENSMUST00000227875.1/ENSMUST00000227875.1, intron 3 of 4)	15	60014866	60016613	1748	2	71088	ENSMUST00000096421.3	-136049	ENSMUSG00000071749	4933412E24Rik	RIKEN cDNA 4933412E24 gene
chr15	60174136	60174511	376	*	NA_peak_24966	52	Intron (ENSMUST00000227875.1/ENSMUST00000227875.1, intron 1 of 4)	15	60014866	60016613	1748	2	71088	ENSMUST00000096421.3	-157523	ENSMUSG00000071749	4933412E24Rik	RIKEN cDNA 4933412E24 gene
chr15	60184507	60184630	124	*	NA_peak_24969	31	Intron (ENSMUST00000227875.1/ENSMUST00000227875.1, intron 1 of 4)	15	60014866	60016613	1748	2	71088	ENSMUST00000096421.3	-167894	ENSMUSG00000071749	4933412E24Rik	RIKEN cDNA 4933412E24 gene
chr15	60192663	60192801	139	*	NA_peak_24971	24	Distal Intergenic	15	60014866	60016613	1748	2	71088	ENSMUST00000096421.3	-176050	ENSMUSG00000071749	4933412E24Rik	RIKEN cDNA 4933412E24 gene
chr15	60296826	60297281	456	*	NA_peak_24986	36	Exon (ENSMUST00000228640.1/ENSMUST00000228640.1, exon 1 of 2)	15	60014866	60016613	1748	2	71088	ENSMUST00000096421.3	-280213	ENSMUSG00000071749	4933412E24Rik	RIKEN cDNA 4933412E24 gene
chr15	60340595	60340627	33	*	NA_peak_24993	27	Distal Intergenic	15	60014866	60016613	1748	2	71088	ENSMUST00000096421.3	-323982	ENSMUSG00000071749	4933412E24Rik	RIKEN cDNA 4933412E24 gene
chr15	60341091	60341191	101	*	NA_peak_24994	31	Distal Intergenic	15	60014866	60016613	1748	2	71088	ENSMUST00000096421.3	-324478	ENSMUSG00000071749	4933412E24Rik	RIKEN cDNA 4933412E24 gene
chr15	60363248	60363367	120	*	NA_peak_24996	20	Distal Intergenic	15	60014866	60016613	1748	2	71088	ENSMUST00000096421.3	-346635	ENSMUSG00000071749	4933412E24Rik	RIKEN cDNA 4933412E24 gene
chr15	60470330	60470622	293	*	NA_peak_25008	45	Distal Intergenic	15	60822271	60828650	6380	1	320469	ENSMUST00000180730.2	-351649	NA	9930014A18Rik	RIKEN cDNA 9930014A18 gene
chr15	60484143	60484815	673	*	NA_peak_25012	45	Distal Intergenic	15	60822271	60828650	6380	1	320469	ENSMUST00000180730.2	-337456	NA	9930014A18Rik	RIKEN cDNA 9930014A18 gene
chr15	60514031	60514598	568	*	NA_peak_25018	32	Distal Intergenic	15	60822271	60828650	6380	1	320469	ENSMUST00000180730.2	-307673	NA	9930014A18Rik	RIKEN cDNA 9930014A18 gene
chr15	60722885	60723162	278	*	NA_peak_25050	22	Distal Intergenic	15	60822271	60828650	6380	1	320469	ENSMUST00000180730.2	-99109	NA	9930014A18Rik	RIKEN cDNA 9930014A18 gene
chr15	60727990	60728146	157	*	NA_peak_25051	40	Distal Intergenic	15	60822271	60828650	6380	1	320469	ENSMUST00000180730.2	-94125	NA	9930014A18Rik	RIKEN cDNA 9930014A18 gene
chr15	60789994	60790328	335	*	NA_peak_25054	43	Distal Intergenic	15	60822271	60828650	6380	1	320469	ENSMUST00000180730.2	-31943	NA	9930014A18Rik	RIKEN cDNA 9930014A18 gene
chr15	61026175	61026799	625	*	NA_peak_25082	21	Distal Intergenic	15	60919675	60923012	3338	2	117586	ENSMUST00000228632.1	-103163	ENSMUSG00000022347	A1bg	alpha-1-B glycoprotein
chr15	61027606	61028060	455	*	NA_peak_25083	61	Distal Intergenic	15	60919675	60923012	3338	2	117586	ENSMUST00000228632.1	-104594	ENSMUSG00000022347	A1bg	alpha-1-B glycoprotein
chr15	61046025	61046458	434	*	NA_peak_25085	27	Distal Intergenic	15	60919675	60923012	3338	2	117586	ENSMUST00000228632.1	-123013	ENSMUSG00000022347	A1bg	alpha-1-B glycoprotein
chr15	61065667	61066012	346	*	NA_peak_25088	36	Distal Intergenic	15	60919675	60923012	3338	2	117586	ENSMUST00000228632.1	-142655	ENSMUSG00000022347	A1bg	alpha-1-B glycoprotein
chr15	61286346	61286614	269	*	NA_peak_25124	36	Distal Intergenic	15	60919675	60923012	3338	2	117586	ENSMUST00000228632.1	-363334	ENSMUSG00000022347	A1bg	alpha-1-B glycoprotein
chr15	61288397	61288758	362	*	NA_peak_25125	23	Exon (ENSMUST00000230678.1/ENSMUST00000230678.1, exon 1 of 6)	15	60919675	60923012	3338	2	117586	ENSMUST00000228632.1	-365385	ENSMUSG00000022347	A1bg	alpha-1-B glycoprotein
chr15	61298194	61298555	362	*	NA_peak_25128	31	Intron (ENSMUST00000230678.1/ENSMUST00000230678.1, intron 4 of 5)	15	60919675	60923012	3338	2	117586	ENSMUST00000228632.1	-375182	ENSMUSG00000022347	A1bg	alpha-1-B glycoprotein
chr15	61363529	61364049	521	*	NA_peak_25135	28	Intron (ENSMUST00000229323.1/ENSMUST00000229323.1, intron 5 of 5)	15	61534676	61745184	210509	2	432956	ENSMUST00000229538.1	381135	ENSMUSG00000116031	D030024E09Rik	RIKEN cDNA D030024E09 gene
chr15	61374584	61374874	291	*	NA_peak_25137	31	Intron (ENSMUST00000229323.1/ENSMUST00000229323.1, intron 5 of 5)	15	61534676	61745184	210509	2	432956	ENSMUST00000229538.1	370310	ENSMUSG00000116031	D030024E09Rik	RIKEN cDNA D030024E09 gene
chr15	61495361	61495800	440	*	NA_peak_25158	21	Distal Intergenic	15	61534676	61745184	210509	2	432956	ENSMUST00000229538.1	249384	ENSMUSG00000116031	D030024E09Rik	RIKEN cDNA D030024E09 gene
chr15	61507709	61508033	325	*	NA_peak_25161	26	Distal Intergenic	15	61534676	61745184	210509	2	432956	ENSMUST00000229538.1	237151	ENSMUSG00000116031	D030024E09Rik	RIKEN cDNA D030024E09 gene
chr15	61540263	61540725	463	*	NA_peak_25171	36	Intron (ENSMUST00000229194.1/ENSMUST00000229194.1, intron 1 of 1)	15	61534676	61745184	210509	2	432956	ENSMUST00000229538.1	204459	ENSMUSG00000116031	D030024E09Rik	RIKEN cDNA D030024E09 gene
chr15	61831879	61832192	314	*	NA_peak_25206	50	Distal Intergenic	15	61699282	61774451	75170	2	432956	ENSMUST00000230725.1	-57428	ENSMUSG00000116031	D030024E09Rik	RIKEN cDNA D030024E09 gene
chr15	61876751	61876903	153	*	NA_peak_25213	40	Distal Intergenic	15	61699282	61774451	75170	2	432956	ENSMUST00000230725.1	-102300	ENSMUSG00000116031	D030024E09Rik	RIKEN cDNA D030024E09 gene
chr15	61879020	61879251	232	*	NA_peak_25214	23	Distal Intergenic	15	61699282	61774451	75170	2	432956	ENSMUST00000230725.1	-104569	ENSMUSG00000116031	D030024E09Rik	RIKEN cDNA D030024E09 gene
chr15	62150632	62150928	297	*	NA_peak_25240	40	Intron (ENSMUST00000182956.7/19296, intron 2 of 6)	15	62178175	62250975	72801	1	19296	ENSMUST00000182476.7	-27247	ENSMUSG00000097039	Pvt1	Pvt1 oncogene
chr15	62308280	62308664	385	*	NA_peak_25252	20	Intron (ENSMUST00000181416.8/19296, intron 5 of 9)	15	62222603	62242505	19903	1	19296	ENSMUST00000182141.1	85677	ENSMUSG00000097039	Pvt1	Pvt1 oncogene
chr15	62432939	62433283	345	*	NA_peak_25268	30	Distal Intergenic	15	62222603	62242505	19903	1	19296	ENSMUST00000182141.1	210336	ENSMUSG00000097039	Pvt1	Pvt1 oncogene
chr15	62447675	62448212	538	*	NA_peak_25273	25	Distal Intergenic	15	62222603	62242505	19903	1	19296	ENSMUST00000182141.1	225072	ENSMUSG00000097039	Pvt1	Pvt1 oncogene
chr15	62482728	62483080	353	*	NA_peak_25279	23	Distal Intergenic	15	62222603	62242505	19903	1	19296	ENSMUST00000182141.1	260125	ENSMUSG00000097039	Pvt1	Pvt1 oncogene
chr15	62553595	62553952	358	*	NA_peak_25294	23	Distal Intergenic	15	62222603	62242505	19903	1	19296	ENSMUST00000182141.1	330992	ENSMUSG00000097039	Pvt1	Pvt1 oncogene
chr15	62625763	62626035	273	*	NA_peak_25305	24	Intron (ENSMUST00000230029.1/ENSMUST00000230029.1, intron 1 of 3)	15	62222603	62242505	19903	1	19296	ENSMUST00000182141.1	403160	ENSMUSG00000097039	Pvt1	Pvt1 oncogene
chr15	62640444	62640446	3	*	NA_peak_25307	28	Intron (ENSMUST00000230029.1/ENSMUST00000230029.1, intron 1 of 3)	15	62222603	62242505	19903	1	19296	ENSMUST00000182141.1	417841	ENSMUSG00000097039	Pvt1	Pvt1 oncogene
chr15	62646061	62646308	248	*	NA_peak_25310	19	Intron (ENSMUST00000230029.1/ENSMUST00000230029.1, intron 1 of 3)	15	62222603	62242505	19903	1	19296	ENSMUST00000182141.1	423458	ENSMUSG00000097039	Pvt1	Pvt1 oncogene
chr15	62661642	62661967	326	*	NA_peak_25313	36	Intron (ENSMUST00000230029.1/ENSMUST00000230029.1, intron 1 of 3)	15	62222603	62242505	19903	1	19296	ENSMUST00000182141.1	439039	ENSMUSG00000097039	Pvt1	Pvt1 oncogene
chr15	62684991	62685198	208	*	NA_peak_25316	27	Intron (ENSMUST00000230029.1/ENSMUST00000230029.1, intron 2 of 3)	15	62222603	62242505	19903	1	19296	ENSMUST00000182141.1	462388	ENSMUSG00000097039	Pvt1	Pvt1 oncogene
chr15	62995809	62996225	417	*	NA_peak_25350	22	Distal Intergenic	15	63414400	63479608	65209	2	432958	ENSMUST00000226699.1	483383	ENSMUSG00000115520	Gm20740	predicted gene, 20740
chr15	63073695	63074111	417	*	NA_peak_25364	36	Intron (ENSMUST00000229781.1/ENSMUST00000229781.1, intron 3 of 5)	15	63414400	63479608	65209	2	432958	ENSMUST00000226699.1	405497	ENSMUSG00000115520	Gm20740	predicted gene, 20740
chr15	63118943	63119232	290	*	NA_peak_25374	20	Intron (ENSMUST00000229781.1/ENSMUST00000229781.1, intron 3 of 5)	15	63414400	63479608	65209	2	432958	ENSMUST00000226699.1	360376	ENSMUSG00000115520	Gm20740	predicted gene, 20740
chr15	63192536	63192794	259	*	NA_peak_25385	26	Intron (ENSMUST00000228339.2/432958, intron 6 of 8)	15	63414400	63479608	65209	2	432958	ENSMUST00000226699.1	286814	ENSMUSG00000115520	Gm20740	predicted gene, 20740
chr15	63333247	63333548	302	*	NA_peak_25400	20	Intron (ENSMUST00000228339.2/432958, intron 6 of 8)	15	63414400	63479608	65209	2	432958	ENSMUST00000226699.1	146060	ENSMUSG00000115520	Gm20740	predicted gene, 20740
chr15	63485380	63485897	518	*	NA_peak_25416	40	Intron (ENSMUST00000228339.2/432958, intron 3 of 8)	15	63414400	63479608	65209	2	432958	ENSMUST00000226699.1	-5772	ENSMUSG00000115520	Gm20740	predicted gene, 20740
chr15	63509830	63509955	126	*	NA_peak_25422	31	Intron (ENSMUST00000228339.2/432958, intron 2 of 8)	15	63414400	63479608	65209	2	432958	ENSMUST00000226699.1	-30222	ENSMUSG00000115520	Gm20740	predicted gene, 20740
chr15	63589671	63589742	72	*	NA_peak_25433	23	Intron (ENSMUST00000228339.2/432958, intron 2 of 8)	15	63414400	63479608	65209	2	432958	ENSMUST00000226699.1	-110063	ENSMUSG00000115520	Gm20740	predicted gene, 20740
chr15	63719566	63720014	449	*	NA_peak_25443	20	Promoter (1-2kb)	15	63176838	63718289	541452	2	432958	ENSMUST00000228339.2	-1277	ENSMUSG00000115520	Gm20740	predicted gene, 20740
chr15	63809445	63809728	284	*	NA_peak_25457	23	Promoter (<=1kb)	15	63775971	63808759	32789	2	83492	ENSMUST00000173503.2	-686	ENSMUSG00000079025	Gsdmc	gasdermin C
chr15	63810997	63811300	304	*	NA_peak_25458	22	Promoter (2-3kb)	15	63775971	63808759	32789	2	83492	ENSMUST00000173503.2	-2238	ENSMUSG00000079025	Gsdmc	gasdermin C
[truncated: 2,722 more rows]

## Sheet: KO-ChIRPseq Meg
Supplementary Table 5
[truncated: 3,522 more rows]
