# Supplementary material for: Nuclear actin-dependent Meg3 expression suppresses metabolic genes by affecting the chromatin architecture at sites of elevated H3K27 acetylation levels
Source: Nucleic Acids Res. 2025 Apr 14;53(7):gkaf280. doi: 10.1093/nar/gkaf280 (PMC11995268; doi:10.1093/nar/gkaf280)
Supplement: gkaf280_Supplemental_Files [file gkaf280_supplemental_files.zip › Supplementary_table_3.xlsx]

## Sheet: ABC analysis
Supplementary Table 3
ABC Analysis
Gene	TSS_Switch	baseMean	log2FoldChange	padj	Promoter_Atac	Accessibility	Sample	KO	WT	Change	Enhancers
Plcl1	TSS-B	14.6429	2.07093	3.95952e-06	Decreased	No Change	KOvsWT	2	1	1	Gained
Pld5	TSS-B	2.36183	-2.43955	0.145808	No change	No Change	KOvsWT	4	3	1	Gained
Hs3st3b1	TSS-B	4.20805	-2.0097	0.0960804	Decreased	Decreased	KOvsWT	1	3	-2	Lost
table showing location of Meg3 peaks and enhancers for the 3 genes
Gene	start	end		Meg3 start	Meg3 end	Meg3 loci
Plcl1	56972394	56972894	chr1	55466512	55466700	Intron (ENSMUST00000042986.9/227120, intron 1 of 5)	-1505882	-1506194	-1506656	-1506468	Meg3 binds before
Plcl1	56973168	56973668	chr1	55476846	55477259	Intron (ENSMUST00000042986.9/227120, intron 1 of 5)	-1495548	-1495635	-1496322	-1496409	Meg3 binds before
			chr1	55478815	55479009	Intron (ENSMUST00000042986.9/227120, intron 1 of 5)	-1493579	-1493885	-1494353	-1494659	Meg3 binds before
Pld5	176282263	176282763	chr1	176284205	176284477	Distal Intergenic	1942	1714			Meg3 binds after
Pld5	176282793	176283293	chr1				1412	1184			Meg3 binds after
Pld5	176284005	176284505	chr1				200	-28			Meg3 bind On the enhancer binding site
Pld5	176288069	176288569	chr1				-3864	-4092			Meg3 binds before
Hs3st3b1	63132339	63132839	chr11	63647447	63647609	intergenic	515108	514770			MEg3 binds after enhancer
Hs3st3b1	63914287	63914787	chr11				-266840	-267178			Meg3 binds before enhancer
Hs3st3b1	63920845	63921345	chr11				-273398	-273736			Meg3 binds before enhancer
table showing enhancers and ABC model for the 3 genes
id	enh_id	Gene	TSS_Switch	Compartment	baseMean	log2FoldChange	padj	Type	Promoter_Atac	Accessibility	Sample	ctl_ABC	ctl_Activity	ctl_Contact	trt_ABC	trt_Activity	trt_Contact	trta_ctlc	trt_Ctrl_Activity	trt_Ctrl_Contact	trt_Ctrl_Distance	ctla_trtc	ctl_Ctrl_Activity	ctl_Ctrl_Contact	ctl_Ctrl_Distance	Dist	Enhancer	Distance	enh_switch	class
chr11_63132339_63132839_Hs3st3b1	chr11_63132339_63132839	Hs3st3b1	TSS-B	Stable	4.20805	-2.0097	0.0960804	NDE	Decreased	Decreased	KOvsWT	0.021775	19.6602	0.002098	0.017316	18.3163	0.001229	0.028177	18.3163	0.002098	789695	0.012927	19.6602	0.001229	789695	789.695	Lost	500kb-5MB	Enh-A	genic
chr11_63914287_63914787_Hs3st3b1	chr11_63914287_63914787	Hs3st3b1	TSS-B	Stable	4.20805	-2.0097	0.0960804	NDE	Decreased	Decreased	KOvsWT	0.028724	2.89667	0.018786	0.007339	0.574724	0.016602	0.007916	0.574724	0.018786	7747	0.025726	2.89667	0.016602	7747	7.747	Lost	<10kb	Enh-B	genic
chr11_63920845_63921345_Hs3st3b1	chr11_63920845_63921345	Hs3st3b1	TSS-B	Stable	4.20805	-2.0097	0.0960804	NDE	Decreased	Decreased	KOvsWT	0.055162	1.83043	0.057093	0.025736	0.519558	0.064403	0.021748	0.519558	0.057093	1189	0.06306	1.83043	0.064403	1189	1.189	No Change	<10kb	Enh-B	genic
chr1_176282263_176282763_Pld5	chr1_176282263_176282763	Pld5	TSS-B	Stable	2.36183	-2.43955	0.145808	NDE	No change	No Change	KOvsWT	0.240581	2.67945	0.124665	0.159545	2.25643	0.124665	0.16094	2.25643	0.124665	7201	0.236381	2.67945	0.124665	7201	7.201	No Change	<10kb	Enh-B	intergenic
chr1_176282793_176283293_Pld5	chr1_176282793_176283293	Pld5	TSS-B	Stable	2.36183	-2.43955	0.145808	NDE	No change	No Change	KOvsWT	0.141528	1.57626	0.124665	0.107313	1.51773	0.124665	0.108252	1.51773	0.124665	7731	0.139058	1.57626	0.124665	7731	7.731	No Change	<10kb	Enh-B	intergenic
chr1_176284005_176284505_Pld5	chr1_176284005_176284505	Pld5	TSS-B	Stable	2.36183	-2.43955	0.145808	NDE	No change	No Change	KOvsWT	0	0	0.124665	0.029902	0.422898	0.124665	0.030163	0.422898	0.124665	8943	0	0	0.124665	8943	8.943	Gained	<10kb	Enh-B	intergenic
chr1_176288069_176288569_Pld5	chr1_176288069_176288569	Pld5	TSS-B	Stable	2.36183	-2.43955	0.145808	NDE	No change	No Change	KOvsWT	0.059248	1.19616	0.068773	0.046002	1.17937	0.068773	0.046405	1.17937	0.068773	13007	0.058214	1.19616	0.068773	13007	13.007	No Change	10-100kb	Enh-B	intergenic
chr1_56972394_56972894_Plcl1	chr1_56972394_56972894	Plcl1	TSS-B	Stable	14.6429	2.07093	3.95952e-06	DE	Decreased	No Change	KOvsWT	0.022845	18.7431	0.00133	0.041908	28.2808	0.001366	0.035036	28.2808	0.00133	1566699	0.027209	18.7431	0.001366	1566699	1566.7	No Change	500kb-5MB	Enh-B	intergenic
chr1_56973168_56973668_Plcl1	chr1_56973168_56973668	Plcl1	TSS-B	Stable	14.6429	2.07093	3.95952e-06	DE	Decreased	No Change	KOvsWT	0.014006	11.494	0.00133	0.021764	14.6908	0.001366	0.018195	14.6908	0.00133	1567473	0.016681	11.494	0.001366	1567473	1567.47	Gained	500kb-5MB	Enh-B	intergenic
